# Supplementary material for: H3K18 lactylation marks tissue-specific active enhancers
Source: Genome Biol. 2022 Oct 3;23:207. doi: 10.1186/s13059-022-02775-y (PMC9531456; doi:10.1186/s13059-022-02775-y)
Supplement: Supplementary file 3 — Additional file 3: Table S1: Quality Control metrics. For each sample included in this study, the following data is provided: tissue of origin, hPTM profiled, biological replicate, reads (million), GC content (%), aligned fraction of reads (%), number of called peaks. [file 13059_2022_2775_MOESM3_ESM.xlsx]

## Sheet: Mouse_Cut&Tag
Tissue	hPTM	Replicate	M Reads	% GC	% Aligned	# Called Peaks
BMDM	H3K18la	1	25	46	97.5	19530
BMDM	H3K27ac	1	6.9	49	85.8	12862
BMDM	H3K27me3	1	12.9	47	99	11742
ESC-ser	H3K18la	1	7.6	52	98.4	14124
ESC-ser	H3K18la	2	7.5	50	96.6	16076
ESC-ser	H3K27me3	1	8.4	51	98.7	18375
ESC-ser	H3K27me3	2	12	50	98.9	21252
ESC-ser	H3K4me3	1	6.2	57	98.1	6269
ESC-ser	H3K4me3	2	13.8	57	98.4	9392
ESC-ser	H3K27ac	1	8.2	50	97.5	15627
ESC-2i	H3K18la	1	17.9	51	98.4	16091
ESC-2i	H3K18la	2	11.2	49	98.5	15400
ESC-2i	H3K27me3	1	11.8	52	98.1	31424
ESC-2i	H3K27me3	2	19.9	48	99.2	20257
ESC-2i	H3K4me3	1	6.1	53	99	13728
ESC-2i	H3K4me3	2	9.2	53	99.1	13376
GAS	H3K18la	1	19.3	46	96.1	36283
GAS	H3K18la	2	10.6	49	92.3	18763
GAS	H3K27me3	1	8.1	44	95.8	34279
GAS	H3K27me3	2	8.8	45	91.8	38094
GAS	H3K4me3	1	10.4	48	98.4	21480
GAS	H3K4me3	2	7.5	46	96.1	14529
GAS	H3K27ac	1	21.7	45	99	41650
GAS	H3K27ac	2	13	45	98.7	43710
MB	H3K18la	1	11.1	49	98.6	13535
MB	H3K27me3	1	6.2	46	96.9	13870
MT	H3K18la	1	20	47	97.9	32422
MT	H3K18la	2	8.8	46	99.2	21271
MT	H3K27me3	1	11.1	46	99	16588
MT	H3K27me3	2	12.7	45	99.3	17283
PIM	H3K18la	1	14.1	46	95.5	27529
PIM	H3K18la	2	6.6	47	96.5	15140
PIM	H3K27me3	1	5.9	48	95.6	12191
PIM	H3K27me3	2	6.7	47	91.8	12029
PIM	H3K4me3	1	12.7	50	97.9	16886
PIM	H3K4me3	2	14	50	97.7	16549
PIM	H3K27ac	1	12.8	52	97.5	24602
ADIPO	H3K18la	1	16.7	47	97.8	18377
ADIPO	H3K18la	2	13.4	46	98.2	20644
ADIPO	H3K27ac	1	22.2	48	97.8	19454
ADIPO	H3K27ac	2	0.184	48	97.9	11088
GEO	GSE195856

## Sheet: Mouse_RNA
Tissue	Replicate	M Reads	% GC	% Aligned
ESC-ser	1	17.8	49	92.8
ESC-ser	2	14.8	49	92.4
ESC-ser	3	22.3	49	92.2
ESC-2i	1	9	49	94.1
ESC-2i	2	13.7	50	94.1
ESC-2i	3	15.5	49	93.5
GAS	1	23.7	50	97.1
GAS	2	23	50	97.3
GAS	3	23	50	97.2
MB	1	16.4	52	80.1
MB	2	11.4	48	87.6
MB_lac	1	15.3	53	79.4
MB_lac	2	7.2	48	90.9
MT	1	27.1	45	88.6
MT	2	10.7	49	90.8
GEO	GSE195859

## Sheet: Human_Cut&Tag
Tissue	Factor	Replicate	M Reads	% GC	% Aligned	# Called Peaks
Muscle	H3K18la	1	12.3	44	96	36950
Muscle	H3K18la	2	19.6	45	97.7	44905
Muscle	H3K27ac	1	10.4	45	97.2	36603
Muscle	H3K27ac	2	12.7	47	95.8	36965
Muscle	H3K27me3	1	59.4	43	97.5	27907
Muscle	H3K27me3	2	10.9	46	99	29550
Muscle	H3K4me3	1	9.9	47	96.2	25094
Muscle	H3K4me3	2	7.8	52	96.4	20664
Muscle	H3K9me3	1	8.4	42	89.9	28674
Muscle	H3K9me3	2	5.7	43	97.2	27152
GEO	GSE195854
