# Supplementary material for: H3K18 lactylation marks tissue-specific active enhancers
Source: Genome Biol. 2022 Oct 3;23:207. doi: 10.1186/s13059-022-02775-y (PMC9531456; doi:10.1186/s13059-022-02775-y)
Supplement: Supplementary file 4 — Additional file 4: Table S2: Genes whose promoters lie in state 8 from the mouse H3K18la ChromHMM. Data used in Fig. 2E. [file 13059_2022_2775_MOESM4_ESM.txt]

Plekhg1
Mthfd1l
Akap12
Zbtb2
Rmnd1
Ccdc170
Syne1
Fbxo5
Mtrf1l
Cnksr3
Ulbp1
Lrp11
Pcmt1
Nup43
Lats1
Katna1
Ginm1
Tab2
Ust
Sash1
Adgb
Shprh
Fbxo30
Utrn
B230208H11Rik
Stx11
Plagl1
Ltv1
Phactr2
Fuca2
Pex3
Aig1
Hivep2
Adgrg6
Nmbr
Cited2
Txlnb
Heca
Abracl
Reps1
Ccdc28a
Nhsl1
Hebp2
Tnfaip3
Ifngr1
Map3k5
Bclaf1
Mtfr2
Ahi1
Hbs1l
Sgk1
E030030I06Rik
Raet1e
Slc2a12
Tbpl1
Rps12
Stx7
Gm15270
Enpp1
Enpp3
Med23
Akap7
Epb41l2
L3mbtl3
Arhgap18
Ptprk
Rnf146
Cenpw
Trmt11
Hint3
Ncoa7
Hey2
Hddc2
Tpd52l1
Rnf217
Zup1
Rwdd1
Calhm5
Calhm6
Dse
Tspyl1
Tspyl4
Nt5dc1
Frk
Hdac2
Marcks
Fyn
Gm16364
Rev3l
Mfsd4b4
Mfsd4b3-ps
Slc16a10
Rpf2
Snord3a
Amd2
Cdk19
Mettl24
Cdc40
Fig4
Zbtb24
Mical1
Smpd2
Ppil6
Cd164
Ccdc162
Cep57l1
Sesn1
Foxo3
Afg1l
Snx3
Ostm1
Sec63
Scml4
Sobp
Pdss2
Bend3
Mtres1
Cd24a
Rtn4ip1
Crybg1
Atg5
Prdm1
Prep
Gm15934
Hace1
Ascc3
Dcbld1
Gopc
Nus1
Gm20597
Asf1a
Mcm9
Gm16998
Tbc1d32
Gja1
Gm36595
Hsf2
Serinc1
Smpdl3a
Dux
Gcc2
Lims1
Ranbp2
Ccdc138
Sh3rf3
Septin10
P4ha1
Mcu
Micu1
Gm17059
Dnajb12
Ddit4
Anapc16
Chst3
Psap
Vsir
Slc29a3
Unc5b
Sgpl1
Tbata
Adamts14
Pald1
Eif4ebp2
Lrrc20
Ppa1
Sar1a
Tysnd1
Aifm2
Col13a1
Hk1
Supv3l1
Vps26a
Srgn
Ddx21
Ddx50
Ccar1
Tet1
Slc25a16
Rufy2
Hnrnph3
Herc4
Sirt1
Dnajc12
Ctnna3
Lrrtm3
1110002J07Rik
Gm31763
Reep3
Jmjd1c
Nrbf2
Egr2
Ado
Rtkn2
Arid5b
A930033H14Rik
Cdk1
Ank3
Ccdc6
Fam13c
Tfam
Ube2d1
Cisd1
Ipmk
Zwint
Rsph14
Rab36
Bcr
Specc1l
Upb1
Snrpd3
Cabin1
Gstt1
Gstt2
Mif
Smarcb1
Mmp11
Chchd10
Gm867
Vpreb3
Zfp280b
Prmt2
Pcnt
Mcm3ap
Lss
Pcbp3
Slc19a1
Col18a1
Gm10941
Pofut2
Fam207a
Pttg1ip
Sumo3
Ube2g2
Pfkl
Dnmt3l
Icosl
Gatd3a
Pwp2
Trappc10
Agpat3
Rrp1
Cstb
Pdxk
Ilvbl
2610008E11Rik
Plpp2
Tpgs1
Cdc34
Bsg
Polrmt
Rnf126
Fstl3
Palm
Ptbp1
Med16
R3hdm4
Arid3a
Wdr18
Tmem259
Cnn2
Abca7
Arhgap45
Polr2e
Gpx4
Sbno2
Stk11
Cbarp
Midn
Cirbp
Fam174c
Pwwp3a
Ndufs7
Gamt
Dazap1
Rps15
Apc2
2310011J03Rik
Pcsk4
Reep6
Adamtsl5
Mex3d
Mbd3
Uqcr11
Tcf3
Rexo1
Klf16
Abhd17a
Adat3
Csnk1g2
Btbd2
Mknk2
Mob3a
Ap3d1
Dot1l
Sf3a2
Oaz1
Lsm7
Timm13
Gadd45b
Gng7
Slc39a3
Sgta
Thop1
Mir5615-2
Map2k2
Zbtb7a
Pias4
Eef2
Snord37
Dapk3
Atcayos
Zfr2
Apba3
Tjp3
Pip5k1c
Cactin
Tbxa2r
Hmg20b
Mfsd12
Fzr1
Dohh
Mir1191b
Nfic
Ncln
Gna11
Tle5
Tle6
BC025920
Sirt6
Ankrd24
Gm10778
Zfp433
Zfp873
AU041133
1190007I07Rik
Tdg
Hcfc2
Nfyb
1700028I16Rik
Gm38560
Txnrd1
Slc41a2
Nopchap1
Aldh1l2
Washc4
Appl2
Nuak1
Ckap4
Tcp11l2
Polr3b
Rfx4
Ric8b
Fhl4
Tmem263
Mterf2
Cry1
Btbd11
Pwp1
Prdm4
Rtcb
Fbxo7
Timp3
1810014B01Rik
Ttc41
Nt5dc3
Igf1
Washc3
Dram1
Gnptab
Chpt1
Arl1
Utp20
Gas2l3
Scyl2
Actr6
Uhrf1bp1l
Apaf1
Slc25a3
Tmpo
Nedd1
Cfap54
Cdk17
Mir1931
Elk3
Gm32688
Gm17745
Mir7688
Lta4h
Ccdc38
Ntn4
Usp44
Metap2
Vezt
Nr2c1
Ndufa12
Tmcc3
Cep83os
Plxnc1
Gm29684
Cradd
2310039L15Rik
Socs2
Mrpl42
Ube2n
Mir3058
Nudt4
Eea1
Btg1
Atp2b1
Galnt4
Dusp6
Kitl
Cep290
Tmtc2
Mettl25
Myf6
Ppp1r12a
Gm36283
E2f7
Csrp2
Zdhhc17
Osbpl8
Bbs10
Nap1l1
Phlda1
Kcnc2
Atxn7l3b
Tbc1d15
Rab21
Tmem19
Zfc3h1
Cnot2
Rab3ip
Cct2
Frs2
Yeats4
Cpsf6
Mdm2
Slc35e3
Nup107
Rap1b
Mdm1
Dyrk2
Cand1
Helb
Tmbim4
Llph
Hmga2
Msrb3
Lemd3
Gns
Rassf3
Tbk1
Xpot
BC048403
Srgap1
Rxylt1
Ppm1h
Mirlet7i
Mon2
Usp15
Slc16a7
Lrig3
Atp23
Gm30539
Ctdsp2
Tsfm
Eef1akmt3
Marchf9
Cdk4
Tspan31
A730063M14Rik
Os9
B4galnt1
Arhgef25
F420014N23Rik
Pip4k2c
Dctn2
Mbd6
Mars1
Arhgap9
Gli1
R3hdm2
Ndufa4l2
Shmt2
Lrp1
Stat6
Nab2
Nemp1
Naca
Ptges3
Atp5b
Baz2a
Rbms2
Gls2
Spryd4
Timeless
Stat2
Il23a
Pan2
Cnpy2
Cs
Coq10a
Ankrd52
Mir6914
Rnf41
Mir8105
Smarcc2
Myl6
Myl6b
Esyt1
Zc3h10
Pa2g4
Mir6917
Erbb3
Rps26
Suox
Rab5b
Cdk2
Dgka
Pym1
Tmem198b
Sarnp
Cd63
Rdh5
Bloc1s1
Pisd-ps1
Sfi1
Eif4enif1
Drg1
Patz1
Pik3ip1
Limk2
Rnf185
Selenom
Smtn
Tug1
Osbp2
4921536K21Rik
Slc35e4
Tcn2
Pes1
Mtfp1
Rnf215
Ccdc157
Tbc1d10a
Castor1
Osm
Lif
Hormad2
Mtmr3
Ascc2
Uqcr10
Nf2
Thoc5
Ap1b1
Gas2l1
Ewsr1
Kremen1
Znrf3
Xbp1
Ccdc117
Mrps24
Urgcp
Dbnl
Pgam2
Polm
Aebp1
Pold2
Gck
Ykt6
Camk2b
Nudcd3
Ddx56
Tmed4
Ogdh
Zmiz2
Ppia
H2az2
Purb
Snhg15
Ccm2
Tbrg4
Tns3
Hus1
Sun3
Upp1
Spata48
Ikzf1
Fignl1
Ddc
1700042O10Rik
Grb10
Cobl
Sec61g
Egfr
Eldr
Fbxo48
Ppp3r1
Wdr92
C1d
Etaa1os
Meis1
Spred2
Actr2
Rab1a
Cep68
Slc1a4
Sertad2
Aftph
Lgalsl
Peli1
Vps54
Ugp2
Mdh1
Ehbp1
Tmem17
B3gnt2
Commd1
Cct4
Fam161a
Xpo1
Usp34
Ahsa2
Pex13
Rel
Papolg
Fancl
Vrk2
Pnpt1
Ppp4r3b
Cfap36
Ccdc88a
Prorsd1
Mtif2
Clhc1
Rtn4
Eml6
Sptbn1
4930505A04Rik
Acyp2
Psme4
Asb3
Chac2
Stc2
Bod1
D630024D03Rik
Cpeb4
Snrnp25
Rhbdf1
Mpg
Nprl3
Sh3pxd2b
Ubtd2
Efcab9
Stk10
Fbxw11
Fgf18
Npm1
Dock2
Spdl1
Pank3
Rars
Mat2b
Hmmr
Ccng1
Pttg1
Slu7
Pwwp2a
Ttc1
Ublcp1
Rnf145
Ebf1
Clint1
Lsm11
Thg1l
Adam19
Med7
Sgcd
Rack1
Trim41
Trim7
Irgm1
Gm12185
Tgtp1
Zfp62
Mgat1
Cnot6
Mapk9
Rnf130
Tbc1d9b
Mrnip
Mgat4b
Ltc4s
Maml1
Canx
Hnrnph1
Rufy1
Zfp354b
Zfp354a
Clk4
Phykpl
Hnrnpab
Nhp2
Rmnd5b
N4bp3
0610009B22Rik
Sec24a
Sar1b
Jade2
Cdkn2aipnl
Ube2b
Cdkl3
Ppp2ca
Skp1
Tcf7
Vdac1
9530068E07Rik
Hspa4
Zcchc10
Aff4
Gdf9
Septin8
Kif3a
Rad50
Mir7671
Irf1
Gm12216
Slc22a5
Slc22a21
Slc22a4
Pdlim4
P4ha2
Acsl6
Fnip1
Rapgef6
Cdc42se2
Lyrm7
Hint1
Tnip1
Anxa6
Ccdc69
Gm2a
Slc36a1
Sparc
Atox1
G3bp1
Mfap3
Galnt10
2010001A14Rik
Sap30l
Larp1
Cnot8
Mrpl22
Igtp
Irgm2
Zfp692
Zfp672
Zfp39
Rnf187
H2aw
H3f4
Trim11
Iba57
Guk1
Mrpl55
2310033P09Rik
Arf1
Wnt9a
Jmjd4
Zfp867
Zkscan17
Gm16062
Nt5m
Med9os
Rasd1
Pemt
Rai1
Srebf1
Tom1l2
Atpaf2
Drg2
Alkbh5
Llgl1
Mir5100
Top3a
Shmt1
Dhrs7b
Tmem11
Natd1
Map2k3os
Map2k3
Usp22
Aldh3a2
Mfap4
Mapk7
B9d1
Epn2
Prpsap2
Ulk2
Specc1
Adora2b
Zswim7
Ncor1
Ubb
Trpv2
Snord49b
Lrrc75a
Mmgt2
Trim16
Tvp23b
Pmp22
Hs3st3b1
2810001G20Rik
Elac2
Map2k4
Tmem220
Sco1
Usp43
Stx8
Myh10
Ndel1
Gm15772
Slc25a35
Pfas
Ctc1
Aurkb
Borcs6
Tmem107
Snord118
Vamp2
Per1
Aloxe3
Gucy2e
Cntrob
Kcnab3
Chd3
Cyb5d1
Kdm6b
Wrap53
Fxr2
Mir1934
Eif4a1
Senp3
Tnfsf13
Tnfsfm13
Tnfsf12
Polr2a
Zbtb4
Chrnb1
Fgf11
Tmem102
Nlgn2
Plscr3
Tmem95
Mir6924
Neurl4
Gps2
Eif5a
Ybx2
Slc2a4
Elp5
Gabarap
Phf23
Dvl2
Acadvl
Dlg4
Slc16a13
Bcl6b
Mir497
Mir497b
0610010K14Rik
Pelp1
Arrb2
Med11
Zmynd15
Psmb6
Pld2
Mink1
Gp1ba
Slc25a11
Rnf167
Pfn1
Eno3
Spag7
Camta2
Inca1
Kif1c
Zfp3
Rabep1
Nup88
C1qbp
Dhx33
Derl2
Pimreg
Txndc17
Med31
Xaf1
Mybbp1a
Spns2
Ube2g1
Ankfy1
Cyb5d2
4732414G09Rik
Camkk1
Ncbp3
P2rx5
Emc6
Shpk
Aspa
Rap1gap2
Cluh
Pafah1b1
Mettl16
Mnt
Sgsm2
Tsr1
Smg6
Hic1
Mir132
Ovca2
Dph1
Rtn4rl1
Smyd4
Mir22hg
Tlcd2
Prpf8
Rilp
Slc43a2
Pitpna
Inpp5k
Myo1c
Crk
Ywhae
Rph3al
Vps53
Tlcd3a
Dbil5
Gemin4
Nxn
Timm22
Abr
Gosr1
Cpd
Blmh
Nsrp1
Ssh2
Coro6
Ankrd13b
Git1
Trp53i13
Abhd15
Taok1
Nufip2
Myo18a
Phf12
Dhrs13
Flot2
Fam222b
Traf4
Nek8
Mir7653
Rpl23a
Rab34
Sdf2
2610507B11Rik
Spag5
Pigs
Unc119
Slc46a1
Tmem199
Tnfaip1
Tmem97
Nlk
Ccnq
Lyrm9
Lgals9
Ksr1
Wsb1
Nf1
Rab11fip4os1
Rab11fip4os2
Mir193a
Mir365-2
Utp6
Crlf3
Tefm
Adap2
Rnf135
Zfp207
Psmd11
Cdk5r1
Myo1d
Ccl1
Cct6b
Gm11423
Rffl
Rad51d
Unc45b
Slfn5
Slfn9
Slfn8
AA465934
Pex12
1700020L24Rik
Taf15
E230016K23Rik
Heatr6
Dusp14
Tada2a
Acaca
Aatf
Mrm1
Dhrs11
Ggnbp2
Myo19
Znhit3
Usp32
Appbp2os
Ppm1d
Bcas3
Bcas3os1
Brip1
Med13
Rnft1
Tubd1
Mir21a
Vmp1
Ptrh2
Cltc
Dhx40
Ypel2
Prr11
Trim37
Rad51c
Tex14
Septin4
Mtmr4
Supt4a
Mir142
Mir142b
Mks1
Dynll2
Srsf1
Vezf1
Cuedc1
Mrps23
Msi2
C030037D09Rik
Akap1
Scpep1
Coil
Trim25
Dgke
Nog
Pctp
Mmd
Stxbp4
Mbtd1
Nme2
Nme1
Spag9
Tob1
Wfikkn2
Luc7l3
Ankrd40
Abcc3
Rsad1
Acsf2
Lrrc59
Eme1
Xylt2
Col1a1
Ppp1r9b
Pdk2
Itga3
Tac4
Gm11520
Fam117a
Slc35b1
Spop
Phb
Zfp652
Phospho1
Abi3
Gngt2
4833417C18Rik
Snf8
Ube2z
Atp5g1
Snx11
Cbx1
Nfe2l1
Mir152
Cdk5rap3
D030028A08Rik
Pnpo
Sp2
Tbkbp1
Kpnb1
Npepps
Mrpl45
Socs7
Arhgap23
Mllt6
Cisd3
Pcgf2
Psmb3
Mir8102
Cwc25
Rpl23
Lasp1
B230217C12Rik
Fbxo47
Plxdc1
Arl5c
Cacnb1
Rpl19
Stac2
Fbxl20
Med1
Cdk12
Stard3
Pgap3
Mien1
Ormdl3
Gsdma2
Psmd3
Med24
Thra
Nr1d1
Msl1
Casc3
Wipf2
Cdc6
Rara
Top2a
Igfbp4
Tns4
Smarce1
Gm11563
Eif1
Hap1
Jup
Gm12348
P3h4
Fkbp10
Klhl11
Acly
Odad4
Cnp
Dnajc7
Nkiras2
Dhx58
Hspb9
Rab5c
Ghdc
Stat5b
Stat3
Cavin1
Atp6v0a1
Naglu
Coasy
Mlx
Tubg1
Plekhh3
Ccr10
Ezh1
Vps25
Coa3
Becn1
Psme3
Aarsd1
Rundc1
Rpl27
Ifi35
Rnd2
Brca1
Nbr1
Rdm1
Arl4d
Dhx8
Etv4
Sost
Dusp3
Mpp2
G6pc3
Hdac5
Mir8101
Hrob
Asb16
Tmub2
Atxn7l3
Ubtf
Bloodlinc
Rundc3a
Slc25a39
Grn
Fam171a2
Itga2b
Gpatch8
Gm11627
Fzd2
2810433D01Rik
Gjc1
Eftud2
Kif18b
Dcakd
Nmt1
Acbd4
Hexim1
Hexim2
Fmnl1
Spata32
Map3k14
Arhgap27
Plekhm1
C130046K22Rik
Nsf
Arf2
Mapt
Kansl1
Myl4
Gm11665
Itgb3
Mettl2
Tlk2
Mrc2
Tanc2
Cyb561
Dcaf7
Taco1
Map3k3
Limd2
Strada
Ccdc47
Psmc5
Smarcd2
Tcam1
Cd79b
Ern1
Snord104
Tex2
Polg2
Ddx5
Smurf2
Kpna2
Bptf
Gm11715
Nol11
Pitpnc1
Psmd12
Prkca
Cep112
Axin2
1700096J18Rik
Gm11696
Amz2
Slc16a6
Arsg
Wipi1
Prkar1a
Fam20a
Abca8b
Map2k6
Kcnj2
BC006965
Sox9
2610035D17Rik
Slc39a11
Cog1
D11Wsu47e
Cdc42ep4
Rpl38
Ttyh2
Dnai2
Btbd17
Gprc5c
Cd300ld
Rab37
Slc9a3r1
Nat9
Tmem104
Fdxr
Cdr2l
Mrpl58
Atp5h
Armc7
Nt5c
Jpt1
Nup85
Gga3
Mif4gd
Slc25a19
Grb2
Tmem94
Caskin2
Tsen54
Smim5
Smim6
Recql5
Galk1
H3f3b
Unk
Unc13d
Wbp2
Trim47
Trim65
Mrpl38
Fbf1
Acox1
Srp68
Foxj1
Rnf157
Ubald2
Gm7367
Prpsap1
Sphk1
Ube2o
Aanat
Rhbdf2
Prcd
Snhg16
St6galnac2
Mxra7
Jmjd6
Srsf2
Mir6516
Sec14l1
Septin9
Tnrc6c
Tmc6
Tmc8
6030468B19Rik
Syngr2
Tk1
Afmid
Birc5
Tha1
Socs3
Pgs1
Mir6933
Dnah17
Cyth1
Usp36
Lgals3bp
Cant1
Gm11747
Engase
Cbx2
Cbx8
Cbx4
Tbc1d16
Gaa
Eif4a3
Card14
Slc26a11
Mir1932
Endov
Gm11762
Rptor
Chmp6
Baiap2
Cep131
Ndufaf8
Slc38a10
2810410L24Rik
2900052L18Rik
Bahcc1
Mir6935
Faap100
Oxld1
Hgs
Mrpl12
Slc25a10
Mcrip1
Ppp1r27
P4hb
Arhgdia
Alyref
Mafg
Pycr1
Myadml2
Aspscr1
Cenpx
Dcxr
Cbr2
Dus1l
Fasn
Ccdc57
Slc16a3
Csnk1d
Cd7
Hexdc
Cybc1
Narf
Wdr45b
Rab40b
Fn3krp
Tbcd
Zfp750
B3gntl1
Metrnl
Rab10os
Rab10
Kif3c
1110002L01Rik
Dtnb
Dnmt3a
Efr3b
Dnajc27
Cenpo
Ncoa1
Gm31938
Itsn2
Fam228b
Sf3b6
Fkbp1b
Wdcp
Ubxn2a
Atad2b
Ldah
Hs1bp3
Rhob
Pum2
Sdc1
Laptm4a
Ttc32
9530020I12Rik
Gen1
Smc6
Cyria
Ddx1
Nbas
Mir6387
Trib2
Lpin1
E2f6
Rock2
Pqlc3
Kcnf1
Pdia6
Nol10
Odc1
Hpcal1
Asap2
Itgb1bp1
Iah1
Adam17
Ywhaq
Taf1b
Klf11
Rrm2
Mboat2
Kidins220
Id2
Rnf144a
Cmpk2
Sox11
Rps7
Rnaseh1
Adi1
Trappc12
Eipr1
Tmem18
Acp1
Fam110c
Lamb1
Dld
Cbll1
Bcap29
Cog5
Hbp1
Prkar2b
Nampt
Sypl
F730043M19Rik
Atxn7l1
Polr1f
Snx13
Ahr
9130015A21Rik
Ankmy2
Crppa
Etv1
Arl4a
Mir1938
Ifrd1
Dock4
Immp2l
Mir5627
Pnpla8
Nrcam
Stxbp6
G2e3
Scfd1
Ap4s1
Strn3
Hectd1
Heatr5a
Dtd2
Arhgap5
1700031P21Rik
Egln3
Sptssa
Eapp
Snx6
Cfl2
Baz1a
Srp54a
Srp54b
Ppp2r3c
Psma6
Nfkbia
Ralgapa1
Brms1l
Mbip
Prps1l3
Sec23a
Trappc6b
Pnn
Mia2
Fbxo33
Gm527
Klhl28
Togaram1
Prpf39
Fkbp3
Mis18bp1
Rps29
Lrr1
Mgat2
Dnaaf2
Pole2
Klhdc2
Nemf
Arf6
Vcpkmt
Sos2
L2hgdh
Atl1
Map4k5
Sav1
Nin
Pygl
Tmx1
Frmd6
Actr10
Psma3
Arid4a
Timm9
4930404H11Rik
Daam1
Jkamp
Pcnx4
Dhrs7
Ppm1a
Six1
Six4
Mnat1
Slc38a6
Hif1a
Snapc1
Ppp2r5e
Wdr89
Sgpp1
Syne2
Mthfd1
Zbtb25
Hspa2
Mir5135
AI463170
Sptb
Fntb
Rab15
Max
Fut8
Gphn
Mpp5
Eif2s1
Plek2
Plekhh1
Pigh
Vti1b
Rdh11
Zfyve26
Rad51b
9430078K24Rik
Zfp36l1
2310015A10Rik
Actn1
Dcaf5
Exd2
Erh
Susd6
Gm20337
Mir3067
Cox16
Gm20498
Med6
Ttc9
Map3k9
Pcnx
Sipa1l1
Dpf3
Dcaf4
Zfyve1
Rbm25
Psen1
Numb
Acot2
Mideas
Ptgr2
Zfp410
Fam161b
Aldh6a1
Abcd4
Npc2
Arel1
Ylpm1
Dlst
Mlh3
Acyp1
Tmed10
Fos
Jdp2
Ttll5
Gm805
Gpatch2l
Angel1
Irf2bpl
Cipc
Gstz1
Samd15
Vipas39
Sptlc2
Alkbh1
Snw1
Adck1
Nrxn3
Tshr
Gtf2a1
Sel1l
Flrt2
Galc
Kcnk10
Spata7
Ptpn21
Zc3h14
Ttc8
Foxn3
Gm26839
Tdp1
Kcnk13
Psmc1
Nrde2
Gm10433
Calm1
Gm10432
Ttc7b
Rps6ka5
Dglucy
Ccdc88c
D130020L05Rik
Fbln5
Gm20036
Atxn3
Cpsf2
Rin3
Lgmn
Golga5
Itpk1
Mir1936
Tmem251
Gon7
Btbd7
Otub2
Ddx24
Ppp4r4
Serpina3h
Dicer1
Syne3
Scarna13
AU015791
Bdkrb2
Gskip
Papola
Vrk1
Ccdc85c
Hhipl1
Cyp46a1
Yy1
Slc25a47
Wdr25
Ppp2r5c
B930059L03Rik
1700001K19Rik
Hsp90aa1
Wdr20
Mok
Zfp839
Tecpr2
Ankrd9
6030440G07Rik
Rcor1
Traf3
Cdc42bpb
Exoc3l4
Tnfaip2
Eif5
2810029C07Rik
Mark3
Ckb
Trmt61a
Klc1
Xrcc3
Zfyve21
Ppp1r13b
5033406O09Rik
Atp5mpl
Tmem179
Inf2
Adssl1
Siva1
Akt1
Zbtb42
Cep170b
Clba1
Cdca4
Jag2
Nudt14
Brf1
Pacs2
Tex22
Mta1
Tedc1
Zfp386
Esyt2
D430020J02Rik
Cdca7l
Sp4
Sp8
Gdi2
Tasor2
Asb13
Net1
Akr1c13
Akr1e1
Klf6
Pitrm1
Pfkp
Wdr37
Idi1
Gtpbp4
Larp4b
Dip2c
Zmynd11
Mtr
Heatr1
Lgals8
Gpr137b-ps
Gpr137b
Nid1
Lyst
Gng4
B3galnt2
Tbce
Ggps1
Psma2
AW209491
Gli3
Sugct
Cdk13
Rala
Yae1d1
Vps41
Stard3nl
Epdr1
Sfrp4
Elmo1
Trim27
Zscan12
Zkscan3
Zscan26
Nkapl
Zfp389
H3c10
H2bc14
H4c11
H4c12
H2ac15
H1f5
H3c11
H2ac22
H4c17
H4c18
Zfp184
H2ac12
H4c9
Zfp322a
Abt1
C230035I16Rik
H2ac10
H3c7
H4c6
H1f3
H3c6
H2ac7
H3c4
H4c4
H2bc6
H2ac6
H2bc4
H4c3
Hfe
H1f2
H3c3
H2ac4
H3c2
H4c2
H4c1
H1f1
Carmil1
Gm11346
Ripor2
Gmnn
BC005537
Tdp2
Mrs2
Nrsn1
Sox4
Cdkal1
E2f3
Uqcrfs1
Dusp22
Exoc2
Foxq1
1700018A04Rik
Gmds
Wrnip1
Serpinb1a
Serpinb6b
Serpinb9
Serpinb9b
Serpinb1b
Gm6093
Serpinb6a
Nqo2
Ripk1
Bphl
Tubb2a
4930447K03Rik
Tubb2b
Psmg4
Slc22a23
Gm15908
Prpf4b
Eci2
Cdyl
Rpp40
Lyrm4
Rreb1
Ssr1
Cage1
Txndc5
Bloc1s5
Eef1e1
Slc35b3
Gcnt2
A730081D07Rik
Tmem14c
Smim13
Tmem170b
Adtrp
Hivep1
Edn1
Phactr1
Tbc1d7
Gfod1
Sirt5
Ranbp9
Mcur1
Jarid2
Dtnbp1
Mylip
Gmpr
Atxn1
Fam8a1
Nup153
Kif13a
Kdm1b
Dek
Zfp169
Phf2
Fam120a
Ninj1
Card19
Susd3
Bicd2
Ippk
Ogn
Cenpp
Nol8
Iars
Fbxw17
Spin1
S1pr3
Cks2
Secisbp2
Sema4d
Gadd45g
Diras2
Syk
Auh
Sfxn1
Hrh2
4833439L19Rik
Arl10
Nop16
Cltb
Faf2
Rnf44
Tspan17
Zfp346
Nsd1
Mxd3
Lman2
Grk6
Mir6943
Prr7
Dbn1
Pdlim7
Ddx41
Tmed9
B4galt7
Caml
Ddx46
B230219D22Rik
Txndc15
Pcbd2
Macroh2a1
Fbxl21
Tgfbi
Smad5
Hnrnpa0
Idnk
Ubqln1
Gkap1
Kif27
2210016F16Rik
Hnrnpk
Agtpbp1
A230056J06Rik
Golm1
Isca1
Etohd2
Tut7
Gas1
Dapk1
Zfp808
Zfp935
6720489N17Rik
Mir713
Fbp2
Aopep
Fancc
Ptch1
Ercc6l2
Slc35d2
Zfp367
Habp4
Cdc14b
1810034E14Rik
Prxl2c
Ctsl
Cdk20
Mfsd14b
Zfp369
Gm10767
Ptdss1
Zfp712
Zfp708
Zfp759
Rsl1
Zfp455
Zfp458
Zfp457
Zfp595
Zfp429
Zfp874a
Zfp874b
Zfp58
Zfp87
Zfp748
Zfp729b
Zfp738
Zfp65
Zfp85
Zfp493
Zfp273
Gm10037
Mtrr
Tent4a
Srd5a1
Med10
Ice1
Ndufs6
Mrpl36
Lpcat1
Clptm1l
Slc12a7
Brd9
Tppp
Cep72
Exoc3
Ahrr
Pdcd6
Sdha
Zfp72
Zfp825
Erap1
Cast
Ell2
Glrx
Rhobtb3
Rfesd
Ttc37
Slf1
Fam172a
A830082K12Rik
Arrdc3
9330111N05Rik
Lysmd3
Polr3g
Cetn3
A230107N01Rik
Ccnh
Rasa1
Cox7c
Edil3
Vcan
Xrcc4
Rps23
Atg10
Ssbp2
Zcchc9
Dhfr
Fam151b
Zfyve16
Serinc5
Mtx3
Tent2
Homer1
Jmy
Arsb
Lhfpl2
Scamp1
Ap3b1
Tbca
Pde8b
Zbed3
Aggf1
F2rl1
F2r
Iqgap2
Poc5
Polk
Hmgcr
Gcnt4
Gfm2
Hexb
Enc1
Lncenc1
Utp15
Gm9828
Fcho2
Tnpo1
Mrps27
6430562O15Rik
Map1b
Mccc2
Bdp1
Serf1
Gtf2h2
Ak6
Taf9
Cdk7
Mrps36
Slc30a5
5930438M14Rik
Pik3r1
Mast4
Srek1
Erbin
Sgtb
Shld3
Ppwd1
Cwc27
Rgs7bp
Rnf180
Ipo11
Dimt1
Kif2a
3830408C21Rik
Zswim6
Smim15
Ndufaf2
Ercc8
Depdc1b
Pde4d
Mir1904
Plk2
Gpbp1
Mier3
Map3k1
Ankrd55
Il6st
Slc38a9
Plpp1
Dhx29
Ccno
Gzmk
Snx18
Hspb3
Arl15
Ndufs4
Fst
Pelo
Itga1
Parp8
Emb
Mrps30
Nnt
4833420G17Rik
Tmem267
Hmgcs1
Nim1k
Zfp131
2610042L04Rik
Flnb
Gm45521
Abhd6
Rpp14
Pdhb
Kctd6
Fam107a
Fhit
Ptprg
3830406C13Rik
Thoc7
Atxn7
Il3ra
Slc4a7
Oxsm
Ngly1
Top2b
Thrb
Nr1d2
Rpl15
Ube2e1
Ube2e2
Nid2
Gng2
Saysd1
Kcnk5
Fam149b
Dnajc9
Mrps16
Anxa7
Ppp3cb
Usp54
Synpo2l
Sec24c
Fut11
Chchd1
Zswim8
Ndst2
Gm30108
Vcl
Adk
Kat6b
Dusp13
Vdac2
A430057M04Rik
Zfp503
Dlg5
Polr3a
Rps24
Zmiz1
Ppif
Zcchc24
Anxa11
NA
Duxbl1
Slmap
Dennd6a
Arf4
Mir7672
Appl1
Hesx1
Il17rd
Arhgef3
Tasor
Ccdc66
Selenok
Actr8
Dcp1a
Tkt
Prkcd
Rft1
Sfmbt1
Stimate
Nek4
Spcs1
Gnl3
Pbrm1
Smim4
Nt5dc2
Nisch
Bap1
Mettl6
Eaf1
Colq
Btd
Dph3
Ncoa4
Parg
Ercc6
Arhgap22
Mapk8
Anxa8
Shld2
Glud1
Fam25c
Mmrn2
Bmpr1a
Opn4
Wapl
Ccser2
Ghitm
Tspan14
Prxl2a
Gm9732
4930431P03Rik
Txndc16
Ero1a
Psmc6
Styx
Gnpnat1
Fermt2
4930527F14Rik
Ddhd1
Mir5131
Bmp4
Cdkn3
Gmfb
Cgrrf1
Samd4
Gch1
Wdhd1
Mapk1ip1l
Lgals3
Fbxo34
Atg14
Ktn1
Peli2
Tmem260
Ap5m1
Naa30
Parp2
Tep1
Klhl33
Apex1
Pip4p1
Pnp
Ang
Mettl17
Ndrg2
Arhgef40
Zfp219
Hnrnpc
Rpgrip1
Supt16
Chd8
Tox4
Mettl3
Sall2
Abhd4
Oxa1l
Slc7a7
Mrpl52
Mmp14
Lrp10
Prmt5
Haus4
Ajuba
4931414P19Rik
Mir686
Psmb5
Acin1
Homez
Ppp1r3e
Bcl2l2
Pabpn1
Efs
Cmtm5
Ngdn
Thtpa
Zfhx2
Ap1g2
Dhrs4
Carmil3
Pck2
Dcaf11
Fitm1
Psme1
Emc9
Psme2
Irf9
Rec8
Ipo4
Tm9sf1
Gmpr2
Tinf2
Tgm1
Rabggta
Dhrs1
Ltb4r2
Nfatc4
Khnyn
Sdr39u1
Cenpj
Mphosph8
Pspc1
2410022M11Rik
Zmym2
Cryl1
Ift88
1700039M10Rik
Xpo4
Lats2
Sap18
Ska3
Zdhhc20
Rcbtb1
Phf11d
Setdb2
Cdadc1
Shisa2
Nupl1
Spata13
C1qtnf9
Tnfrsf19
Sacs
Arl11
Ebpl
Kpna3
Spryd7
Trim13
Dleu2
Rnaseh2b
Ints6
Mir8098
Ctsb
Fdft1
Neil2
Mtmr9
Xkr6
Pinx1
Msra
Kif13b
Ints9
Extl3
Zfp395
Elp3
Esco2
Ccdc25
Ephx2
Ptk2b
Trim35
Dpysl2
Gm5464
Bnip3l
Ppp2r2a
Cdca2
Kctd9
Dock5
Slc25a37
Gm16677
R3hcc1
Chmp7
Tnfrsf10b
Rhobtb2
Egr3
Bin3
Ccar2
9930012K11Rik
Pdlim2
Sorbs3
Slc39a14
Polr3d
Reep4
Hr
Nudt18
Fam160b2
Dmtn
Npm2
Xpo7
Dok2
Gfra2
Fndc3a
Rcbtb2
Lpar6
Rb1
Itm2b
Med4
Sucla2
Esd
Lrch1
Rubcnl
Zc3h13
Cog3
Slc25a30
Gm4285
Tpt1
Snora31
Gtf2f2
Nufip1
Tsc22d1
Serp2
Dnajc15
Akap11
Dgkh
Vwa8
Rgcc
Naa16
Mtrf1
Kbtbd7
Elf1
Wbp4
Sugt1
Diaph3
Tdrd3
Dach1
Mzt1
Pibf1
Klf5
Klf12
Tbc1d4
Commd6
Uchl3
Mir5130
Cln5
Fbxl3
Mycbp2
Ednrb
Obi1
Rbm26
Ndfip2
Spry2
Mir17
Gpc6
Tgds
Gpr180
Abcc4
Dzip1
Dnajc3
Uggt2
Mbnl2
Rap2a
Ipo5
Farp1
Stk24
Dock9
Ubac2
A330035P11Rik
Clybl
Pcca
4930594M22Rik
Tmtc4
Selenop
Fbxo4
AW549877
BC037032
Card6
Rpl37
Prkaa1
Ttc33
Ptger4
Rictor
Osmr
Lifr
Wdr70
Nup155
Cplane1
Nipbl
Slc1a3
Nadk2
Skp2
Prlr
Dnajc21
Rad1
4930556M19Rik
Amacr
Tars
Npr3
Sub1
Zfr
Mtmr12
Golph3
Pdzd2
Drosha
Cdh6
Basp1
Myo10
Retreg1
Zfp622
Ank
Otulin
Otulinl
Trio
Dap
Ankrd33b
Ropn1l
Marchf6
Cct5
Snhg18
Tspyl5
Mtdh
Laptm4b
Matn2
Rpl30
Rida
Stk3
Osr2
Vps13b
Cox6c
Rnf19a
Pabpc1
Ywhaz
Zfp706
Rrm2b
Ubr5
Klf10
Azin1
Atp6v1c1
Cthrc1
Dcaf13
Lrp12
Oxr1
Angpt1
Eif3e
Gm10373
Eny2
Ebag9
Mir1907
Eif3h
Utp23
Rad21
Med30
Ext1
Samd12
Ccn3
Dscc1
Gm9920
Mtbp
Sntb1
Has2os
Has2
Zhx2
Derl1
Tbc1d31
9130401M01Rik
Zhx1
Atad2
Wdyhv1
Fbxo32
Fam91a1
Tmem65
Trmt12
Rnf139
Ndufb9
Tatdn1
Mtss1
Sqle
Washc5
Trib1
9930014A18Rik
Myc
Pvt1
Cyrib
Asap1
Efr3a
Ndrg1
St3gal1
Zfat
Peg13
Trappc9
Chrac1
Ago2
Ptk2
Dennd3
Slc45a4
Gpr20
Ptp4a3
Arc
Jrk
Them6
Lynx1
Ly6m
Ly6e
Ly6a
Ly6c1
Zfp41
Top1mt
Rhpn1
Mafa
Zc3h3
Gsdmd
Tigd5
Pycrl
Zfp623
Zfp707
Scrib
Puf60
Nrbp2
Eppk1
Plec
Parp10
Grina
Oplah
Exosc4
Gpaa1
Cyc1
Sharpin
Hgh1
Mroh1
Bop1
Fbxl6
Adck5
Slc39a4
Tonsl
Cyhr1
Kifc2
Ppp1r16a
Gpt
Mfsd3
Lrrc14
Lrrc24
C030006K11Rik
Arhgap39
Zfp251
Zfp7
Commd5
Rpl8
Zfp647
Mb
Apol6
Rbfox2
Myh9
Txn2
Eif3d
Tst
Kctd17
C1qtnf6
Gm36738
Card10
Cdc42ep1
Gga1
Sh3bp1
Lgals1
Nol12
Triobp
H1f0
Gcat
Eif3l
Micall1
Gm10863
Pick1
Pla2g6
Maff
Tmem184b
Csnk1e
Kdelr3
Ddx17
Fam227a
Cby1
Tomm22
Josd1
Gtpbp1
Gm16576
Dnal4
Cbx6
Apobec3
Pdgfb
Snord83b
Rpl3
Snord43
Syngr1
Tab1
Mgat3
Mief1
Atf4
Rps19bp1
Tnrc6b
Adsl
Mrtfa
Slc25a17
Xpnpep3
Rbx1
Ep300
L3mbtl2
Rangap1
Tef
Tob2
Aco2
Polr3h
Csdc2
Pmm1
Xrcc6
Snu13
Ccdc134
Srebf2
Cenpm
Naga
Pheta2
Smdt1
Ndufa6
Nfam1
Serhl
Rrp7a
Poldip3
Rnu12
Cyb5r3
A4galt
Arfgap3
Pacsin2
Bik
Tspo
Ttll12
Pnpla3
Samm50
Parvb
Prr5
Nup50
5031439G07Rik
Fam118a
Atxn10
Cdpf1
Ttc38
Gtse1
Trmu
Gramd4
Gm15569
Cerk
Tbc1d22a
Tafa5
Zbed4
Alg12
Pim3
1810021B22Rik
Hdac10
Mapk12
Mapk11
Plxnb2
Dennd6b
Ppp6r2
Sbf1
Lmf2
Ncaph2
Sco2
Gm44502
C230037L18Rik
Rabl2
Mir7648
Cpne8
Kif21a
Gxylt1
Pphln1
Prickle1
Irak4
Twf1
Ano6
Gm17546
2610037D02Rik
Arid2
Scaf11
Slc38a1
Slc38a2
Gm32885
Amigo2
Pced1b
Rpap3
Rapgef3
Slc48a1
Hdac7
Senp1
Pfkm
Asb8
Mir1291
Snora2b
Kansl2
Ccnt1
Adcy6
Cacnb3
Ddx23
Rnd1
Fkbp11
Arf3
Ddn
Prkag1
Kmt2d
Rhebl1
Lmbr1l
Tuba1b
Tuba1a
4930578M01Rik
Tuba1c
Gm34284
Spats2
Mcrs1
Fmnl3
Tmbim6
Nckap5l
Bcdin3d
Racgap1
Smarcd1
Gpd1
Gm16537
Cers5
Lima1
Larp4
Dip2b
Atf1
Mettl7a1
Gm5475
Slc11a2
Csrnp2
Tfcp2
Pou6f1
Dazap2
Smagp
Bin2
Ankrd33
Acvrl1
Acvr1b
AU021063
A330009N23Rik
Nr4a1
Atg101
Krt8
Eif4b
Tns2
Spryd3
Soat2
Csad
Itgb7
Rarg
Mfsd5
Myg1
Gm36246
Sp1
Amhr2
Prr13
Pcbp2
Map3k12
Tarbp2
Atf7
Atp5g2
Calcoco1
Hoxc11
Hoxc5
Hoxc6
D930007P13Rik
Smug1
Cbx5
Nfe2
Copz1
Zfp385a
Itga5
Pde1b
Ppp1r1a
Zfp263
Zfp174
Zfp597
Naa60
Gm41410
Slx4
Trap1
Crebbp
Adcy9
Srl
Tfap4
Glis2
Pam16
Coro7
Vasn
Dnaja3
Nmral1
Hmox2
Cdip1
Ubald1
Mgrn1
Gm16861
Anks3
Rogdi
Ubn1
Sec14l5
Nagpa
Alg1
Eef2kmt
Mettl22
Pmm2
Carhsp1
Usp7
1810013L24Rik
Grin2a
Emp2
Gm1600
Nubp1
Dexi
Socs1
Litaf
Txndc11
Zc3h7a
Rsl1d1
Gspt1
Mir1945
Snx29
Cpped1
Ercc4
Mrtfb
Mir193b
Parn
Bfar
A930007A09Rik
Rrn3
Ntan1
Mpv17l
Marf1
Cep20
Abcc1
Ube2v2
Mcm4
Mzt2
Cebpd
Spidr
Pkp2
Yars2
Dnm1l
Fgd4
Spag6l
Top3b
Ppm1f
Mapk1
Sdf2l1
Ube2l3
Hic2
Pi4ka
Crkl
Lztr1
Thap7
Lrrc74b
P2rx6
Med15
Klhl22
Dgcr2
Slc25a1
Dgcr6
Prodh
Zdhhc8
Trmt2a
Dgcr8
Tango2
Arvcf
Comt
Gnb1l
Septin5
Cdc45
Hira
B3gnt5
Klhl24
Yeats2
Parl
Abcc5
Eif2b5
Dvl3
Ap2m1
Gm15760
Eef1akmt4
Camk2n2
Psmd2
Eif4g1
Fam131a
Clcn2
Chrd
Ephb3
Magef1
Vps8
2510009E07Rik
Ehhadh
1300002E11Rik
Tmem41a
Liph
Senp2
Igf2bp2
Tra2b
Etv5
Tbccd1
Dnajb11
Fetub
Snord2
Rfc4
St6gal1
Bcl6
Lpp
A230028O05Rik
Ccdc50
Mb21d2
Gm1968
4632428C04Rik
9030404E10Rik
Hes1
Atp13a3
Lsg1
Fam43a
Xxylt1
Acap2
Ppp1r2
Apod
AV205837
Gm15743
Dlg1
Pigz
0610012G03Rik
Senp5
Pak2
Cep19
Nrros
Ubxn7
Dynlt2b
Pcyt1a
Tfrc
Tnk2
Rubcn
Lrch3
Rpl35a
Lmln
Osbpl11
Snx4
Zfp148
Slc12a8
Heg1
Itgb5
Umps
Kalrn
Ccdc14
1700119H24Rik
Hacd2
Sec22a
Pdia5
Slc49a4
Parp14
Dtx3l
Kpna1
Wdr5b
Fam162a
Ccdc58
Eaf2
Fbxo40
Polq
Rabl3
Ndufb4
Fstl1
Lrrc58
Gsk3b
Cfap91
Cox17
Popdc2
Pla1a
Adprh
Cd80
Timmdc1
Tmem39a
Mir6540
Zbtb20
Qtrt2
Atp6v1a
Usf3
Spice1
Mir3081
Nepro
Gtpbp8
Atg3
Btla
Abhd10
Phldb2
Plcxd2
Nectin3
Dppa2
Dzip3
Ift57
Cd47
Bbx
G730013B05Rik
Dubr
Cblb
Alcam
Nfkbiz
Nxpe3
Cep97
Rpl24
Zbtb11
Zbtb11os1
Pcnp
Trmt10c
Senp7
Tfg
Tomm70a
Nit2
Tbc1d23
Filip1l
Cmss1
Dcbld2
St3gal6
Cpox
Cldnd1
Riox2
Crybg3
Arl6
Nsun3
Arl13b
Pros1
4930453N24Rik
Cggbp1
Chmp2b
Vgll3
Gbe1
Robo1
Hspa13
Nrip1
E330011O21Rik
Btg3
D16Ertd472e
Mir155hg
Mrpl39
Jam2
Atp5j
App
Adamts1
N6amt1
Ltn1
Rwdd2b
Usp16
Cct8
Bach1
Tiam1
Sod1
Scaf4
Mis18a
Urb1
Eva1c
Cfap298
Synj1
Paxbp1
Ifnar2
A930006K02Rik
Ifnar1
Ifngr2
Tmem50b
Dnajc28
Gart
Son
Gm10785
Cryzl1
Itsn1
Atp5o
Mrps6
Smim11
Rcan1
Runx1
Setd4
Cbr3
Dop1b
Morc3
Chaf1b
Hlcs
Ttc3
Vps26c
Dyrk1a
Ets2
Psmg1
Brwd1
Hmgn1
Get1
Lca5l
Mx2
Prdm15
C2cd2
Zbtb21
B230307C23Rik
A630089N07Rik
Pisd-ps2
Scaf8
Tiam2
Tfb1m
Arid1b
Zdhhc14
Synj2
Serac1
Tulp4
Tmem181a
Dynlt1a
Dynlt1b
Dynlt1f
Sytl3
Ezr
Rsph3b
Tagap1
Rnaset2b
Rps6ka2
Tagap
Rnaset2a
Cep43
Mpc1
Sft2d1
Pde10a
Qk
1700110C19Rik
Prkn
Agpat4
Map3k4
4732491K20Rik
Airn
Igf2r
Tcp1
Acat2
Wtap
Gm36117
Sod2
2700054A10Rik
Tcte2
Thbs2
1600012H06Rik
Phf10
9030025P20Rik
Gm3435
Dynlt2a3
Ermard
Dll1
Fam120b
Psmb1
Pdcd2
Prdm9
Chd1
Rgmb
Zfp960
Zfp97
Gm5165
Gm6712
Riok2
Lix1
Lnpep
Spaca6
Mir99b
Ppp2r1a
Zfp677
Zfp54
Zfp51
Zfp53
Zfp52
9330136K24Rik
Zfp948
Zfp983
Zfp760
Zfp229
Zfp820
Zfp995
Zfp942
Zfp947
Zfp994
Gm7072
Zfp758
Zfp946
Zfp945
Zfp40
6330415G19Rik
Zfp213
Zfp13
Tnfrsf12a
Pkmyt1
Paqr4
Kremen2
9530082P21Rik
Flywch1
Srrm2
Elob
Prss30
Prss27
Pdpk1
Amdhd2
Atp6v0c
Tbc1d24
Tedc2
Ccnf
Abca3
Rnps1
Eci1
E4f1
Pgp
Mlst8
Traf7
Rab26
Pkd1
Tsc2
Nthl1
Slc9a3r2
Zfp598
Tbl3
Snora78
Ndufb10
Rpl3l
Msrb1
Hagh
Igfals
Nubp2
Spsb3
Jpt2
Cramp1
Ift140
Telo2
BC003965
Unkl
Ube2i
Lmf1
Rpusd1
Msln
Ciao3
Haghl
Antkmt
Mir3082
Stub1
Rhbdl1
Rhot2
Wdr90
Mcrip2
Mettl26
Rab40c
Pigq
Capn15
Decr2
Mrpl28
Axin1
Rgs11
Fam234a
Luc7l
Dusp1
Ergic1
Atp6v0e
Crebrf
Kifc5b
Phf1
Cuta
Zbtb9
Ggnbp1
Bak1
Itpr3
Uqcc2
Lemd2
Hmga1b
Hmga1
AI413582
Nudt3
Rps10
Ilrun
Snrpc
Uhrf1bp1
Taf11
Anks1
Zfp523
Def6
Ppard
Fance
Rpl10a
Tead3
Fkbp5
Mir6969
Mapk14
Brpf3
Kctd20
Stk38
Srsf3
Trp53cor1
Cdkn1a
Rab44
Cpne5
Ppil1
BC004004
Mtch1
Fgd2
Pim1
Tbc1d22b
Gm28043
Cmtr1
Zfand3
Btbd9
Glo1
Rsph1
Slc37a1
Wdr4
Pknox1
U2af1
Sik1
Rrp1b
Pdxk-ps
Notch3
Brd4
Akap8
Akap8l
Wiz
Cyp4f17
Cyp4f16
Zfp871
Zfp870
Cyp4f13
Zfp472
Zfp763
Zfp563
Zfp81
Zfp101
Adamts10
Zfp414
Hnrnpm
Rab11b
Angptl4
Kank3
Rps28
Cd320
Kifc1
Smim40
Daxx
Tapbp
Pfdn6
Rps18
Vps52
H2-K2
H2-K1
Mir219c
H2-Ke6
Slc39a7
Rxrb
Brd2
H2-DMa
Psmb9
Psmb8
Tap2
H2-Ab1
Notch4
Gpsm3
Pbx2
Rnf5
Ppt2
Prrt1
Fkbpl
Atf6b
Stk19
C2
Ehmt2
Slc44a4
Neu1
Snord52
Hspa1b
Hspa1l
Lsm2
Vars
Sapcd1
Msh5
Clic1
Ddah2
Abhd16a
Csnk2b
D17H6S53E
Bag6
Prrc2a
Lst1
Mir6973a
Nfkbil1
Atp6v1g2
Ddx39b
H2-Q9
Cchcr1
Cdsn
Vars2
Gtf2h4
Ddr1
Flot1
Tubb5
Mdc1
Nrm
Ppp1r18
Dhx16
2310061I04Rik
Atat1
Mir1894
Abcf1
Gnl1
A930015D03Rik
H2-T23
H2-Bl
Rpp21
Trim39
Trim26
Ppp1r11
Polr1h
Zfp57
Gabbr1
Rn45s
Mmut
Adgrf2
Cd2ap
Tnfrsf21
Pla2g7
Slc25a27
Enpp4
Supt3
B230354K17Rik
Nfkbie
Slc35b2
Hsp90ab1
Slc29a1
Mymx
Tmem63b
Mrpl14
F630040K05Rik
Vegfa
Mrps18a
Rsph9
Mad2l1bp
Gtpbp2
Xpo5
Polr1c
Lrrc73
Tjap1
Abcc10
Zfp318
Dnph1
Mir6976
Ptk7
Mrpl2
Cul7
Rrp36
Mea1
Ppp2r5d
Cnpy3
2310039H08Rik
Rpl7l1
Bicral
Tbcc
Ubr2
Trerf1
Mrps10
Taf8
Ccnd3
Gm20517
Usp49
Tomm6os
Frs3
Tfeb
Foxp4
1700122O11Rik
Oard1
Apobec2
Mocs1
Rftn1
Dazl
Plcl2
Tbc1d5
Satb1
Efhb
Rab5a
Kat2b
Sgo1
Pot1b
Zfp119a
Zfp959
Zfp119b
Yju2
Mpnd
Sh3gl1
Ubxn6
Hdgfl2
Sema6b
Tnfaip8l1
Mydgf
Dpp9
Fem1a
Ticam1
Plin3
Uhrf1
Kdm4b
Ptprs
Safb2
Micos13
Rpl36
Lonp1
Ranbp3
Vmac
Dus3l
Rfx2
Mllt1
Clpp
Alkbh7
Gtf2f1
Khsrp
Trip10
Vav1
Efna5
Fbxl17
Fer
Man2a1
Dreh
Vapa
Rab31
Ppp4r1
Ralbp1
Twsg1
Ankrd12
Ndufv2
Washc1
Mtcl1
Rab12
Gm36201
Arhgap28
Epb41l3
Zbtb14
C030034I22Rik
Tgif1
Myl12b
Myl12a
Myom1
Emilin2
Smchd1
Ndc80
Trmt61b
Wdr43
Ypel5
Lclat1
Memo1
Dpy30
Spast
Slc30a6
Yipf4
Birc6
Fam98a
Crim1
Strn
Heatr5b
Eif2ak2
Cebpzos
Cebpz
Prkd3
Cdc42ep3
Cyp1b1
Atl2
Hnrnpll
Galm
Srsf7
Gemin6
Dhx57
Sos1
Map4k3
C230072F16Rik
Thumpd2
Slc8a1
Pkdcc
Eml4
Cox7a2l
Mta3
Haao
C430042M11Rik
8430430B14Rik
Zfp36l2
Thada
Plekhh2
Dync2li1
Lrpprc
Ppm1b
Prepl
Srbd1
Prkce
Epas1
Rhoq
Pigf
Socs5
Mcfd2
Ttc7
Calm2
Msh2
Msh6
Fbxo11
Foxn2
Ppp1r21
Ston1
Mettl4
Gm1976
Gm20939
Crem
Cul2
Bambi
Map3k8
Mtpap
Jcad
Svil
Gm26682
Zfp438
Zeb1
Arhgap12
Kif5b
Mir1893
Epc1
Rab18
Mpp7
Wac
Fzd8
Ccny
Colec12
Thoc1
Usp14
Rock1
Esco1
Snrpd1
Abhd3
Mib1
Gata6
Rbbp8
Gm6277
Mir1901
Tmem241
Riok3
Rmc1
Npc1
Ankrd29
Ttc39c
Cabyr
Osbpl1a
Impact
Zfp521
Ss18
Taf4b
Kctd1
Cdh2
B4galt6
Trappc8
Rnf125
Rnf138
Garem1
Nol4
Dtna
Gm15972
Mapre2
Zfp397
Zscan30
Zfp35
Zfp24
Ino80c
Galnt1
2700062C07Rik
Rprd1a
Slc39a6
Elp2
Mocos
Fhod3
Celf4
Slc25a46
Sap130
Ammecr1l
Polr2d
Wdr33
Sft2d3
Lims2
Iws1
Map3k2
Ercc3
Bin1
Wdr36
Stard4
Nrep
Epb41l4aos
Apc
Srp19
Reep5
Pkd2l2
Fam13b
Kif20a
Cdc23
Cdc25c
Fam53c
Kdm3b
Egr1
Etf1
Hspa9
Ctnna1
Sil1
Mir1949
Snhg4
Snora74a
Matr3
Paip2
Prob1
Mzb1
1700066B19Rik
Ube2d2a
Cxxc5
Nrg2
Pura
Cystm1
Pfdn1
Hbegf
Slc4a9
Ankhd1
Sra1
Apbb3
Cd14
Tmco6
Ndufa2
Wdr55
Hars
Zmat2
Vaultrc5
Taf7
Pcdhgc3
Pcdhgc4
Pcdhgb8
Diaph1
Hdac3
Fchsd1
Pcdh1
1700086O06Rik
Dele1
Rnf14
Gnpda1
Ndfip1
Spry4
Fgf1
Arhgap26
Nr3c1
Yipf5
Prelid2
Sh3rf2
Lars
Gm4013
Tcerg1
Dpysl3
Dcp2
Mcc
Ythdc2
Trim36
Ccdc112
Fem1c
Eif1a
Ap3s1
Arl14epl
Commd10
Sema6a
Dtwd2
Dmxl1
Tnfaip8
C030005K06Rik
Hsd17b4
Srfbp1
Snx2
Snx24
Ppic
Cep120
Csnk1g3
Zfp608
Phax
Aldh7a1
Lmnb1
Prrc1
Slc12a2
Chsy3
Smim3
Dctn4
Rbm22
Synpo
Ndst1
Rps14
Tcof1
Mir7220
Pdgfrb
Hmgxb3
Slc26a2
Ppargc1b
Arhgef37
Csnk1a1
Bvht
Mir145a
Mir143
Il17b
Pcyox1l
Grpel2
Afap1l1
Adrb2
Fbxo38
Apcdd1
Napg
Txnl1
Wdr7
Fech
Nars
Nedd4l
Malt1
Zfp532
Oacyl
Sec11c
Lman1
Pmaip1
Chmp1b
Mppe1
Impa2
Tubb6
Afg3l2
Prelid3a
Spire1
Psmg2
Ptpn2
Seh1l
Cep192
Ldlrad4
Fam210a
Mc5r
Tcf4
Stard6
Poli
Mbd2
Mex3c
Smad4
Me2
Cxxc1
Mbd1
Cfap53
Scarna17
Lipg
Snord58b
BC031181
Dym
2010010A06Rik
Gm20544
Smad7
Gm10532
Ctif
Zbtb7c
Smad2
Ier3ip1
Hdhd2
Katnal2
Pias2
8030462N17Rik
A330094K24Rik
Atp5a1
Pstpip2
Epg5
Setbp1
Pard6g
Adnp2
Rbfa
Txnl4a
Hsbp1l1
Slc66a2
Ctdp1
Gm2176
Nfatc1
Atp9b
Mbp
Zfp236
Mir5112
4930445N18Rik
Zfp516
4930592I03Rik
Tshz1
Zfp407
Cndp2
Cyb5a
Fbxo15
Socs6
Tmx3
Gm45871
Mrpl21
Cpt1a
Tesmin
Ppp6r3
Lrp5
1810055G02Rik
Kmt5b
Chka
Tcirg1
Ndufs8
Aldh3b1
Unc93b1
Acy3
Doc2g
Ndufv1
Gstp1
Gstp2
Gstp3
Cdk2ap2
Pitpnm1
Aip
Coro1b
Rps6kb2
Carns1
Tbc1d10c
Rad9a
Gm45928
Pold4
Ankrd13d
Grk2
Kdm2a
Rhod
Syt12
Pcx
Lrfn4
Rce1
Sptbn2
Rbm4b
Rbm4
Gm21992
Ccs
Actn3
Dpp3
Peli3
Mrpl11
Slc29a2
B4gat1
Brms1
Rin1
Yif1a
Klc2
Pacs1
Sf3b2
Banf1
Sart1
4930481A15Rik
Drap1
AI837181
Fosl1
Ccdc85b
Fibp
Efemp2
Cfl1
Snx32
Ap5b1
Kat5
Rela
Sipa1
Pcnx3
Ehbp1l1
Fam89b
Scyl1
Malat1
Neat1
Frmd8
Slc25a45
Dpf2
Cdc42ep2
Pola2
Slc22a20
Capn1
Syvn1
Fau
Znhit2
Vps51
Cdca5
Sac3d1
Snx15
Arl2
Ppp2r5b
Atg2a
Mir194-2
Ehd1
Cdc42bpg
Men1
Map4k2
Sf1
Rasgrp2
Rps6ka4
Prdx5
Trmt112
Esrra
Gpr137
Bad
Plcb3
Gm51400
Vegfb
Dnajc4
Stip1
Macrod1
Otub1
Cox8a
Naa40
Rcor2
Mark2
1700105P06Rik
Mir6991
Rtn3
Atl3
Plaat3
Lgals12
Slc3a2
Wdr74
Mir6992
Nxf1
Tmem179b
Taf6l
Polr2g
Zbtb3
Hnrnpul2
Bscl2
Lrrn4cl
Ubxn1
Uqcc3
Mir5136
Ints5
Ganab
B3gat3
Rom1
Mta2
Eef1g
Ahnak
Incenp
Fth1
Best1
Rab3il1
Fads2
Fads1
Fen1
Cpsf7
Tmem216
Cyb561a3
Ddb1
Pga5
Vps37c
Cd6
Tmem132a
Tmem109
Prpf19
Ccdc86
Ms4a10
Mrpl16
Stx3
Patl1
Osbp
Dtx4
A330040F15Rik
Zfp91
Lpxn
Tle4
Psat1
Gnaq
Vps13a
Prune2
Gcnt1
Rfk
Ostf1
Carnmt1
D030056L22Rik
Zfand5
Abhd17b
Cemip2
Klf9
Mir1192
Smc5
Ptar1
Apba1
Tjp2
Fxn
Fam122a
Pip5k1b
Cbwd1
Smarca2
Vldlr
Pum3
Rfx3
D930032P07Rik
Glis3
Cdc37l1
1700018L02Rik
Ak3
Gm9895
Rcl1
Jak2
Insl6
Plgrkt
Ric1
Ermp1
9930021J03Rik
Ranbp6
Il33
Uhrf2
Cstf2t
Prkg1
Sgms1
Minpp1
Papss2
Atad1
Pten
Rnls
Lipo3
Stambpl1
Fas
Lipa
Pank1
Rpp30
Pcgf5
Hectd2
Tnks2
Fgfbp3
Btaf1
Cpeb3
Kif11
Exoc6
Myof
Cep55
Fra10ac1
Noc3l
Tbc1d12
Hells
Pdlim1
Sorbs1
Aldh18a1
Ccnj
Mir8092
Zfp518a
Blnk
Tm9sf3
Lcor
Arhgap19
Frat1
Frat2
Rrp12
Pgam1
Exosc1
Ubtd1
Hoga1
Morn4
Pi4k2a
Avpi1
Marveld1
Zfyve27
R3hcc1l
Pyroxd2
Hps1
Got1
Slc25a28
BC037704
Entpd7
Cutc
Cox15
Dnmbp
Erlin1
Chuk
Cwf19l1
Bloc1s2
Pkd2l1
Scd2
Mir5114
Scd1
Ndufb8
Hif1an
Slf2
Twnk
Lzts2
Pdzd7
Kazald1
Lbx1
Btrc
Dpcd
Fbxw4
Oga
4930505N22Rik
Hps6
Ldb1
Pprc1
Nolc1
Pitx3
4833438C02Rik
Fbxl15
Cuedc2
Actr1a
Sufu
Trim8
Arl3
Wbp1l
Borcs7
As3mt
Cnnm2
Nt5c2
Taf5
Pdcd11
Calhm2
Calhm1
Neurl1a
Sh3pxd2a
Stn1
Slk
Sfr1
Cfap43
Gsto1
Xpnpep1
Add3
Mxi1
Smndc1
Mirt1
Dusp5
Smc3
Rbm20
Pdcd4
Bbip1
Gpam
Acsl5
Vti1a
Tcf7l2
Casp7
Dclre1a
Ccdc186
Afap1l2
Ablim1
4930449E18Rik
Fam160b1
Trub1
Atrnl1
Hspa12a
Eno4
Pdzd8
Rab11fip2
Fam204a
Cacul1
Eif3a
Dennd10
Sfxn4
Prdx3
Grk5
Zfp950
Csf2ra
Mrpl15
Lypla1
Tcea1
Rgs20
Atp6v1h
Rb1cc1
Pcmtd1
Rrs1
Adhfe1
2610203C22Rik
Mybl1
1700034P13Rik
Vcpip1
Sgk3
Snhg6
Ppp1r42
Cspp1
Arfgef1
Prex2
Sulf1
Slco5a1
Ncoa2
Tram1
Lactb2
Eya1
Terf1
Rpl7
Rdh10
Stau2
Ube2w
D030040B21Rik
Tmem70
Ly96
Jph1
Mcm3
Paqr8
Efhc1
Tram2
Tmem14a
Ogfrl1
Sdhaf4
Fam135a
Lmbrd1
4931408C20Rik
Phf3
Ptp4a1
Prim2
Rab23
Bag2
Zfp451
Bend6
Dst
Mir5103
Imp4
Ptpn18
Arhgef4
Fam168b
Plekhb2
Hs6st1
Uggt1
Kansl3
Cnnm4
Cnnm3
Ankrd39
Sema4c
Cox5b
Actr1b
Tmem131
Vwa3b
Inpp4a
Unc50
Tsga10
Lipt1
Mrpl30
Txndc9
Eif5b
Rev1
Pdcl3
Mir6349
Npas2
Rpl31
Tbc1d8
Cnot11
Rnf149
Map4k4
Il1r1
Il1rl2
Mfsd9
Mrps9
Tgfbrap1
Nck2
Uxs1
Tpp2
Tex30
Bivm
Ercc5
Gulp1
Wdr75
Slc40a1
Slc39a10
Nabp1
Myo1b
Stat1
Gls
Nab1
Nemp2
Mfsd6
Inpp1
Hibch
Pms1
Osgepl1
Gm50478
Stk17b
Hecw2
Ccdc150
Gtf3c3
Pgap1
Ankrd44
Sf3b1
Coq10b
Hspd1
Mob4
Rftn2
Mars2
Satb2
1700066M21Rik
Maip1
Kctd18
Aox1
Aox4
Bzw1
Clk1
Nif3l1
Orc2
Gm20257
Flacc1
Cflar
Casp8
Stradb
Tmem237
Als2
Cdk15
Fzd7
Gm973
Sumo1
Nop58
Bmpr2
Fam117b
Carf
Nbeal1
Cyp20a1
Abi2
Raph1
Nrp2
Ino80dos
Ndufs1
Snora41
Zdbf2
Klf7
Creb1
Mettl21a
Ccnyl1
Fzd5
Plekhm3
Idh1
Map2
Rpe
Kansl1l
Acadl
Ikzf2
Bard1
Atic
Apol7d
Pecr
Xrcc5
Smarcal1
Rpl37a
Igfbp5
Tns1
Arpc2
Aamp
Pnkd
Tmbim1
Catip
Slc11a1
Ctdsp1
Mir26b
Usp37
Bcs1l
Stk36
Ttll4
Cyp27a1
Wnt6
Cnppd1
Retreg2
Zfand2b
Abcb6
Atg9a
Glb1l
Stk16
Tuba4a
A630095N17Rik
Dnajb2
Dnpep
Des
Gm15179
Speg
Gmppa
Chpf
Tmem198
Inha
Stk11ip
Slc4a3
Epha4
Farsb
Mogat1
Acsl3
Utp14b
Ap1s3
Wdfy1
Mrpl44
Cul3
Irs1
Rhbdd1
Mff
Agfg1
Daw1
Pid1
Trip12
A530032D15Rik
Gm7609
Sp100
Mir8096
Cab39
Itm2c
Psmd1
Armc9
B3gnt7
Ncl
Tex44
Ptma
Pde6d
Prss56
Chrnd
Eif4e2
Gigyf2
Atg16l1
Gm19582
Ugt1a6b
Hjurp
Trpm8
Arl4c
1700067G17Rik
Sh3bp4
Agap1
Iqca
Ackr3
Cops8
Mlph
Lrrfip1
Ube2f
Ilkap
Hes6
Traf3ip1
Asb1
Hdac4
Ndufa10
Gpc1
Dusp28
Rnpepl1
Capn10
Sned1
Pask
Hdlbp
Farp2
Stk25
Bok
Dtymk
Ing5
D2hgdh
Fam174a
St8sia4
Macir
Ppip5k2
Pam
Relch
Zcchc2
Gm20753
Phlpp1
Bcl2
Kdsr
Vps4b
Serpinb8
Dsel
Nifk
Clasp1
2900060B14Rik
Gli2
Ralb
Tmem185b
Epb41l5
Ptpn4
Tmem177
Tmem37
Dbi
3110009E18Rik
Steap3
En1
Insig2
Ccdc93
Ddx18
Actr3
Slc35f5
Gpr39
Mgat5
2900009J06Rik
Rab3gap1
Zranb3
Ubxn4
Mcm6
Dars
Cxcr4
Cd55
Pfkfb2
AA986860
Mapkapk2
Dyrk3
Eif2d
Rassf5
Fam72a
Slc41a1
Rab29
Nucks1
Elk4
Cdk18
Mir135b
Klhdc8a
Nuak2
Tmcc2
Dstyk
Rbbp5
Mdm4
Pik3c2b
Ppp1r15b
Snrpe
Zbed6
Zc3h11a
Atp2b4
Btg2
Mybph
Myog
Cyb5r1
Adipor1
Klhl12
Rabif
Ppp1r12b
Ube2t
Ptprv
Ptpn7
Arl8a
Elf3
Rnpep
Timm17a
Ipo9
Nav1
Csrp1
Phlda3
Tnni1
Tmem9
Kif21b
Inava
9230116N13Rik
Kif14
Zfp281
Gm19705
Platr22
Nek7
Lhx9
2310009B15Rik
Dennd1b
Zbtb41
Aspm
Cdc73
Glrx2
Ro60
Rgs2
Ptgs2
Tpr
Ivns1abp
Swt1
Rnf2
Niban1
2810414N06Rik
1700025G04Rik
Tsen15
Rgl1
Arpc5
Ncf2
Smg7
Nmnat2
Lamc2
Lamc1
E330020D12Rik
Dhx9
Rgs8
Rgs16
Rnasel
Mir8114
Glul
Gm9530
Ier5
Stx6
BC034090
Xpr1
Tor1aip1
Tor1aip2
Axdnd1
Soat1
Abl2
Tor3a
Fam20b
Ralgps2
Rasal2
Cryzl2
Cop1
Mrps14
Cacybp
Rabgap1l
Rc3h1
Gas5
Snord47
Dars2
Klhl20
Prdx6
Suco
Pigc
Eef1aknmt
Vamp4
Prrc2c
Gorab
Kifap3
Scyl3
BC055324
F5
Slc19a2
Ccdc181
Nme7
Atp1b1
Sft2d2
Tiprl
Dcaf6
Mpc2
Mpzl1
Creg1
Pou2f1
Dusp27
Gpa33
Tada1
Gm16701
Uck2
Mir6347
Tmco1
Aldh9a1
Mgst3
Pbx1
Nuf2
Hsd17b7
Ddr2
Uap1
Atf6
Dusp12
Fcgr2b
Mir6546
Cfap126
Mpz
Tomm40l
Ndufs2
B4galt3
Ppox
Usp21
Ufc1
Dedd
Pfdn2
Arhgap30
Usf1
F11r
Alyref2
Cd244a
Vangl2
Copa
Pex19
Dcaf8
Pea15a
Igsf8
Pigm
Igsf9
Tagln2
Cfap45
4933439K11Rik
Dusp23
Olfr432
Spta1
Fh1
Opn3
Exo1
Cep170
Akt3
Zbtb18
2310043L19Rik
Adss
Catspere2
Desi2
Cox20
Hnrnpu
Efcab2
Kif26b
Smyd3
Tfb2m
Cnst
Sccpdh
Ahctf1
Cdc42bpa
Coq8a
Psen2
Itpkb
Acbd3
H3f3a
Sde2
Pycr2
Tmem63a
Ephx1
Nvl
Cnih4
Wdr26
Cnih3
Lbr
Enah
Srp9
Degs1
Fbxo28
Trp53bp2
Capn2
Tlr5
Aida
Mia3
Taf1a
Dusp10
Mtarc1
Mtarc2
Rab3gap2
Iars2
Bpnt1
Eprs
Lyplal1
Tgfb2
Rrp15
Gpatch2
Cenpf
Ptpn14
Smyd2
Rps6kc1
Angel2
A230020J21Rik
Nsl1
Batf3
Atf3
D730003I15Rik
Nenf
Pacc1
Ppp2r5a
Dtl
Lpgat1
Nek2
Slc30a1
Gm10516
Rcor3
Hhat
A730013G03Rik
Gm15867
Utp25
Irf6
A130010J15Rik
G0s2
Lamb3
Plxna2
Cd34
Gm16897
A330023F24Rik
Cd46
Cr1l
Fam171a1
Nmt2
Rpp38
Meig1
Dclre1c
Suv39h2
Cdnf
Fam107b
Frmd4a
Sephs1
Phyh
Mcm10
Optn
Camk1d
Nudt5
Sec61a2
Upf2
Echdc3
Usp6nl
Celf2
Gata3
Gm13262
Taf3
Atp5c1
Itih5
Sfmbt2
Pfkfb3
Rbm17
Il15ra
Ankrd16
Itga8
Mindy3
Pter
Rsu1
Trdmt1
Vim
Hacd1
Stam
Nsun6
Plxdc2
Nebl
A930004D18Rik
Mir7655
Mllt10
Commd3
Bmi1
Pip4k2a
Msrb2
4921504E06Rik
Otud1
Etl4
Arhgap21
Gm13375
Thnsl1
Gad2
Pdss1
Abi1
Acbd5
Yme1l1
Psd4
Arrdc1
Mrpl41
Nrarp
Tor4a
Nelfb
Tubb4b
Tmem203
Tprn
Ssna1
Tmem210
Man1b1
Dpp7
Uap1l1
Sapcd2
Npdc1
Fbxw5
Traf2
Edf1
Phpt1
Ajm1
Rabl6
Camsap1
Ubac1
Nacc2
Tmem250-ps
Qsox2
Gpsm1
Dnlz
Snapc4
Inpp5e
0610009E02Rik
Notch1
Egfl7
Agpat2
Dipk1b
Snora17
Surf6
Med22
Surf1
Surf4
Rexo4
Cacfd1
Vav2
Brd3os
Brd3
Wdr5
Rxra
Col5a1
Ralgds
Gtf3c5
Tsc1
Ak8
Ddx31
Cfap77
Ttf1
Setx
6530402F18Rik
Ntng2
Rapgef1
Coq4
Slc27a4
Urm1
Cercam
Odf2
Gle1
Sptan1
Dync2i2
Set
Pkn3
Zdhhc12
Zer1
Tbc1d13
Endog
Spout1
Kyat1
Lrrc8a
Phyhd1
Dolk
Nup188
Sh3glb2
Miga2
Dolpp1
Ptpa
Ier5l
Cstad
Gm14486
Mir3089
1700001O22Rik
Ntmt1
Asb6
Ptges
Tor1b
Tor1a
BC005624
Usp20
Fnbp1
Gpr107
Ncs1
Hmcn2
Ass1
Fubp3
Exosc2
Abl1
Aif1l
Nup214
Fam78a
Prrc2b
Pomt1
Uck1
Swi5
Ciz1
1110008P14Rik
Ptges2
Slc25a25
Fam102a
St6galnac4
St6galnac6
Ak1
Mir1954
Eng
Fpgs
Cdk9
Sh2d3c
Tor2a
Ptrh1
Cfap157
Stxbp1
Niban2
Snora65
Slc2a8
Garnl3
Ralgps1
Angptl2
Zbtb34
Zbtb43
Mvb12b
Pbx3
Mapkap1
Gapvd1
Hspa5
Rabepk
Fbxw2
Psmd5
Phf19
Traf1
Cntrl
Rab14
Stom
Ggta1
Gm13446
Dab2ip
Ttll11
Ndufa8
Mrrf
Pdcl
Rc3h2
Zbtb6
Rabgap1
Dennd1a
Nek6
Psmb7
Nr6a1
Wdr38
Rpl35
Arpc5l
Golga1
Ppp6c
Gtdc1
Zeb2
Mbd5
Epc2
Kif5c
Mmadhc
Rnd3
Gm13490
Rbm43
Nmi
Neb
Arl5a
Stam2
Fmnl2
Prpf40a
Rprm
Nr4a2
4930555B11Rik
Gpd2
Acvr1
Upp2
Ccdc148
Pkp4
5330411J11Rik
Tanc1
Wdsub1
Baz2b
Marchf7
Cd302
Ly75
Pla2r1
Rbms1
Tank
Psmd14
Ifih1
Gca
Fign
Grb14
Scn9a
Cers6
Spc25
Dhrs9
Lrp2
Bbs5
Fastkd1
Ppig
Phospho2
Ssb
Mettl5
Ubr3
Gorasp2
Tlk1
Mettl8
Dync1i2
Slc25a12
Hat1
Metap1d
Dlx1
Dlx1as
Dlx2
Platr26
Itga6
Pdk1
Rapgef4
Cdca7
Sp3os
Sp3
Ola1
Gpr155
Wipf1
Chrna1os
Chn1
Atf2
Atp5g3
Lnpk
Mtx2
Hnrnpa3
Nfe2l2
Agps
Ttc30b
Ttc30a2
Ttc30a1
Rbm45
Osbpl6
Prkra
Pjvk
Fkbp7
Plekha3
Ccdc141
Sestd1
Cwc22
Ube2e3
Itprid2
Pde1a
Dnajc10
Frzb
Nckap1
Dusp19
Nup35
Zc3h15
Itgav
Gm13710
Ctnnd1
Btbd18
Selenoh
Zdhhc5
Clp1
Ypel4
Mir130a
Serping1
Ube2l6
Smtnl1
Timm10
Slc43a1
Rtn4rl2
Slc43a3
Ssrp1
Tnks1bp1
Ptprj
Nup160
Fnbp4
Agbl2
Mtch2
Kbtbd4
Ptpmt1
Celf1
Rapsn
Psmc3
Slc39a13
Madd
Nr1h3
Acp2
Ddb2
Pacsin3
Arfgap2
Lrp4
Ckap5
F2
Arhgap1
Atg13
Harbi1
Ambra1
Mir6999
Dgkz
Phf21a
Pex16
Mir7000
Mapk8ip1
Cry2
Slc35c1
Chst1
Prdm11
Trp53i11
Cd82
Accs
Accsl
Gm13889
Alkbh3
Hsd17b12
Mir129-2
2810002D19Rik
Ttc17
Api5
Traf6
Prr5l
Commd9
Ldlrad3
Trim44
Pdhx
Cat
Abtb2
Nat10
Caprin1
Fbxo3
Cd59b
Cd59a
A930018P22Rik
Hipk3
Gm13884
Platr14
Cstf3
Tcp11l1
Depdc7
Qser1
Prrg4
Eif3m
Rcn1
Elp4
Arl14ep
Mettl15
Kif18a
Bdnf
Lin7c
Lgr4
Ccdc34
Lpcat4
Nop10
Slc12a6
Emc4
Katnbl1
Emc7
Aven
Fmn1
Arhgap11a
C130080G10Rik
Aqr
Dph6
Cdin1
Meis2
G630016G05Rik
Spred1
Fam98b
Fsip1
Gpr176
Eif2ak4
Srp14
Bmf
Bub1b
Inafm2
Ccdc9b
Ivd
Bahd1
Chst14
Ccdc32
Rpusd2
Knl1
Rad51
Rmdn3
Dnajc17
Vps18
Chac1
Ino80
Exd1
Oip5os1
Nusap1
Rtf1
Mga
Mapkbp1
Gm28042
Sptbn5
Ehd4
Pla2g4e
Vps39
Tmem87a
Zfp106
Snap23
Haus2
Stard9
Cdan1
AV039307
Ubr1
Tmem62
Ccndbp1
Lcmt2
Trp53bp1
Map1a
Ppip5k1
Pdia3
Serf2
Serinc4
Mfap1b
Wdr76
Mageb3
Eif3j2
Spg11
B2m
Trim69
Sord
Shf
Bambi-ps1
Bloc1s6
Myef2
Ctxn2
Dut
Cep152
Shc4
Secisbp2l
Cops2
Galk2
Dtwd1
Hdc
Gabpb1
Usp8
Trpm7
Sppl2a
Ap4e1
Blvra
Ncaph
Itpripl1
Snrnp200
Ciao1
Stard7
Zfp661
Mall
Mtln
Bcl2l11
Morrbid
Anapc1
Mertk
Tmem87b
Zc3h8
Zc3h6
Ttl
Polr1b
Chchd5
AI847159
Slc20a1
Ckap2l
Gm14023
Sirpa
Stk35
Snrpb
Nop56
Idh3b
Pced1a
4930473A02Rik
Oxt
Ubox5
Lzts3
Ddrgk1
Itpa
Slc4a11
4930402H24Rik
Atrn
Adam33
1700037H04Rik
Cenpb
Cdc25b
Ap5s1
Mavs
Pank2
Rnf24
Smox
Adra1d
Prn
Rassf2
Slc23a2
Tmem230
Pcna
Cds2
Gpcpd1
AU019990
Shld1
Mcm8
Crls1
Tmx4
Plcb4
Mkks
Jag1
Btbd3
Ism1
Tasp1
Esf1
Macrod2
Flrt3
Kif16b
Kif16bos
Snrpb2
Dstn
Rrbp1
Gm5535
Snord17
Snx5
Kat14
Zfp133-ps
Rbbp9
Sec23b
Smim26
Dtd1
BC039771
Rin2
Naa20
Ralgapa2
Kiz
Xrn2
Foxa2
Thbd
Nxt1
Gzf1
Napb
Cst3
Zfp120
Zfp937
3300002I08Rik
Zfp442
Apmap
E130215H24Rik
Entpd6
Pygb
Abhd12
Gins1
Ninl
Nanp
Nsfl1c
Fkbp1a
Sdcbp2
Fam110a
Slc52a3
Srxn1
Csnk2a1
Tbc1d20
Rbck1
Trib3
Sox12
H13
Mcts2
Id1
Bcl2l1
Tpx2
Pdrg1
Tm9sf4
Pofut1
Kif3b
Asxl1
Nol4l
Commd7
Mapre1
Cdk5rap1
Snta1
Cbfa2t2
E2f1
Pxmp4
Zfp341
Chmp4b
Raly
Eif2s2
Ahcy
Itch
Dynlrb1
Map1lc3a
Trp53inp2
Ncoa6
Ggt7
Acss2
Gss
Myh7b
Edem2
BC029722
Eif6
Uqcc1
Cep250
Ergic3
Spag4
Nfs1
Rbm39
Phf20
Scand1
Norad
Epb41l1
Dlgap4
Myl9
Tgif2
5430405H02Rik
Rab5if
Ndrg3
Dsn1
Samhd1
Rbl1
Rpn2
Manbal
Src
Blcap
Ctnnbl1
Rprd1b
Tgm2
Bpi
Lbp
Snhg17
Ralgapb
Fam83d
Dhx35
Mafb
Top1
Plcg1
Zhx3
Lpin3
Srsf6
Ift52
Mybl2
2900093K20Rik
Fitm2
R3hdml
Ttpal
0610039K10Rik
Serinc3
Ada
Ywhab
Tomm34
Stk4
Sdc4
Sys1
Dbndd2
Pigt
Ube2c
Snx21
Acot8
Zswim1
Ctsa
Pltp
Pcif1
Zfp335
Ncoa5
Slc35c2
Elmo2
Zfp334
Zmynd8
Ncoa3
Sulf2
5031425F14Rik
Prex1
Trp53rkb
Arfgef2
Cse1l
Stau1
Ddx27
Znfx1
Snord12
B4galt5
Slc9a8
Spata2
Rnf114
Snai1
Ube2v1
Tmem189
Cebpb
A530013C23Rik
Pard6b
Adnp
Gm20716
Nfatc2
Atp9a
Zfp64
Zfp217
Bcas1os2
Gm16796
Fam210b
Aurka
Rtf2
Spo11
Rae1
Rbm38
Pmepa1
Ppp4r1l-ps
Stx16
Npepl1
Gnasas1
Gnas
Nelfcd
Ctsz
Atp5e
Prelid3b
Gm14440
Zfp967
Gm14391
Gm14288
Zfp966
Gm14305
Gm14295
Gm14296
Gm2004
Zfp970
Gm14403
Gm14322
Gm14325
Gm14327
Gm14326
Zfp971
Zfp931
4921531C22Rik
Lsm14b
Psma7
Mtg2
Osbpl2
Adrm1
Lama5
Mir3091
Cables2
Rbbp8nl
Mrgbp
Ogfr
Dido1
Ythdf1
Arfgap1
Ppdpf
Fndc11
Helz2
Gmeb2
Rtel1
Zgpat
Tpd52l2
Dnajc5
Uckl1
Prpf6
Zfp512b
Samd10
Sox18
Tcea2
Rgs19
Polr3k
2700069I18Rik
Pex2
Pkia
Zc2hc1a
Il7
Stmn2
Hey1
Mrps28
Tpd52
Zbtb10
Zfp704
Pag1
Fabp5
Impa1
Zfand1
Snx16
Lrrcc1
E2f5
Rbis
Car13
Car3
Ythdf3
Mtfr1
Pde7a
Dnajc5b
4632415L05Rik
Hps3
Hltf
Gyg
Tbl1xr1
Ect2
Nceh1
Fndc3b
Pld1
Tnik
Rpl22l1
Mecom
Mynn
Sec62
Phc3
Prkci
Skil
Zmat3
Pik3ca
Zfp639
Mfn1
Gnb4
Actl6a
Ndufb5
Usp13
Ttc14
Fxr1
Dnajc19
Atp11b
Dcun1d1
Mccc1os
Acad9
Zfp267
Mir7009
Ccna2
4932438A13Rik
Fgf2
Nudt6
4930594O21Rik
Spry1
Ankrd50
Hspa4l
Plk4
Abhd18
Larp1b
Pgrmc2
2400006E01Rik
Jade1
Sclt1
Slc7a11
Noct
4930577N17Rik
Elf2
Mgarp
Ndufc1
Naa15
Rab33b
5031434O11Rik
Mgst2
Maml3
Foxo1
Cog6
Nhlrc3
Ufm1
Supt20
Alg5
Rfxap
Spg20
Wwtr1
Commd2
Rnf13
Pfn2
Tsc22d2
Eif2a
Selenot
Siah2
Igsf10
Mbnl1
P2ry1
Rap2b
Dhx36
E130311K13Rik
Slc33a1
Gmps
Kcnab1
Ssr3
4931440P22Rik
Mir8120
Lekr1
Ccnl1
Rsrc1
Gfm1
Lxn
Mfsd1
Schip1
Gm35584
Ift80
Smc4
Trim59
Kpna4
Ppm1l
B3galnt1
Nmd3
Serpini1
Golim4
Rapgef2
Fnip2
4930589L23Rik
Ppid
Etfdh
Tmem144
Gask1b
Pdgfc
Map9
Plrg1
Tlr2
Tmem131l
Mnd1
Gm6525
Trim2
Arfip1
Tmem154
Fbxw7
Gatb
Glt28d2
Sh3d19
Rps3a1
Cd1d1
Kirrel
Etv3
Prcc
Hdgf
Mrpl24
Rrnad1
Nes
Gpatch4
Naxe
Iqgap3
Mef2d
1700113A16Rik
Cct3
Smg5
Bglap3
Pmf1
Slc25a44
Mir7011
Sema4a
Lmna
Mex3a
Lamtor2
Arhgef2
Khdc4
Rit1
Syt11
5830417I10Rik
1500004A13Rik
Gon4l
Msto1
Dap3
Rusc1
Fdps
Clk2
Scamp3
Gba
Mtx1
Mir92b
Trim46
Dpm3
Efna1
Adam15
Dcst1
Dcst2
Zbtb7b
Gm15417
Flad1
Shc1
Pygo2
Pbxip1
Pmvk
Adar
4632404H12Rik
Ube2q1
Il6ra
Atp8b2
Gm19710
Ubap2l
Tpm3
Rps27rt
Rab13
Jtb
Slc39a1
Crtc2
Dennd4b
Gatad2b
Ints3
Ilf2
Snapin
Chtop
S100a1
S100a14
S100a3
S100a2
S100a6
Tchh
S100a11
S100a10
Them4
Rorc
Mrpl9
Riiad1
Celf3
Snx27
Tuft1
Pogz
Psmb4
Selenbp1
Rfx5
Pi4kb
Zfp687
Psmd4
Pip5k1a
Vps72
Lysmd1
Tnfaip8l2
Sema6c
Gm16740
Mllt11
Cdc42se1
Bnipl
Prune1
Mindy1
Cers2
Setdb1
Arnt
Ensa
Mcl1
Adamtsl4
Mir7014
Ecm1
Tars2
Rprd2
Prpf3
C920021L13Rik
Ciart
BC028528
Aph1a
Anp32e
Plekho1
Vps45
Otud7b
Mtmr11
Sf3b4
Bola1
H2ac20
H2ac18
H3c14
H4c14
H3c13
Gm15441
Txnip
Polr3gl
Ankrd34a
Lix1l
Pex11b
Ankrd35
Pias3
Rnf115
Cd160
Gpr89
Acp6
Bcl9
Chd1l
Fmo5
Prkab2
Pde4dip
Notch2
Phgdh
Wars2
Tbx15
Gdap2
Tent5c
Man1a2
Trim45
Ttf2
Ptgfrn
Cd2
Igsf3
Atp1a1
Mab21l3
Slc22a15
Casq2
Vangl1
A230001M10Rik
Sike1
Csde1
Nras
Dennd2c
Bcas2
Trim33
Hipk1
Dclre1b
Bcl2l15
Rsbn1
Phtf1os
Magi3
Lrig2
Slc16a1
Rhoc
Mov10
Capza1
Cttnbp2nl
Ddx20
Inka2
Rap1a
Atp5pb
Dram2
Lrif1
Lamtor5
Rbm15
Strip1
Gstm7
Gstm2
Gstm1
Gstm4
Ampd2
Gnai3
Cyb561d1
Atxn7l2
Psma5
Sort1
Gm12522
Sars
Scarna2
Tmem167b
Taf13
Wdr47
Gpsm2
Stxbp3
Fndc7
Prpf38b
Prmt6
Rnpc3
S1pr1
A930005H10Rik
Extl2
Cdc14a
Rtca
Dbt
Mfsd14a
Slc35a3
Agl
Frrs1
4930455H04Rik
Dpyd
Ptbp2
Rwdd3
Alg14
Cnn3
F3
Abcd3
Abca4
Gclm
Dnttip2
Bcar3
Fnbp1l
Pde5a
1810037I17Rik
Usp53
Sec24d
Mettl14
Snora24
Camk2d
Ank2
Larp7
Ap1ar
Fam241a
Pitx2
Gm35986
Egf
Gar1
Pla2g12a
Casp6
Sec24b
Ostc
Rpl34
Lef1
Hadh
Cyp2u1
Sgms2
Papss1
Aimp1
Npnt
Gstcd
Ppa2
Tet2
Cenpe
Bdh2
Cisd2
4930539J05Rik
Manba
Nfkb1
Slc39a8
Ppp3ca
Ddit4l
H2az1
Dnajb14
Lamtor3
Dapp1
Mttp
Trmt10a
Adh7
Adh5
Metap1
Mir1956
Eif4e
Tspan5
Rap1gds1
Stpg2
Pdlim5
Gbp5
Kyat3
Gtf2b
Pkn2
Lmo4
Hs2st1
Sh3glb1
Clca4b
Odf2l
Znhit6
Ccn1
Bcl10
Syde2
Dnai3
Ssx2ip
Ctbs
Spata1
Gng5
Rpf1
Samd13
Prkacb
Adgrl2
Dnajb4
Fubp1
Miga1
Usp33
Zzz3
Ak5
Pigk
Msh4
Snord45c
Acadm
Lhx8
AI606473
Cryz
Lrriq3
4930570G19Rik
4930592C13Rik
Cth
Ankrd13c
Srsf11
Lrrc40
Depdc1a
Wls
Tgs1
Lyn
Rps20
Plag1
Bpnt2
Fam110b
Ubxn2b
Sdcbp
Nsmaf
Tox
Car8
Rab2a
Chd7
Asph
2610301B20Rik
Plekhf2
Ndufaf6
Gm11827
Trp53inp1
Ccne2
Ints8
Virma
Rad54b
Pdp1
1700123M08Rik
Tmem67
Rbm12b1
Triqk
Runx1t1
Otud6b
Pip4p2
Tmem64
Decr1
Nbn
Osgin2
Ripk2
Cpne3
Rmdn1
Wwp1
Ccnc
Usp45
Pnisr
Coq3
Fbxl4
Mms22l
Ndufaf4
Gpr63
Ufl1
Manea
Epha7
Map3k7
Bach2
Casp8ap2
Mdn1
Lyrm2
Rragd
4933421O10Rik
Pnrc1
Rngtt
Akirin2
Rars2
Slc35a1
Smim8
Zfp292
Mob3b
C9orf72
Aco1
Ddx58
Smim27
Ndufb6
Aptx
Dnaja1
Smu1
Mir5123
B4galt1
Bag1
Nfx1
Aqp7
Nol6
Ube2r2
Ubap2
Dcaf12
Ubap1
Kif24
Myorg
Rpp25l
Dctn3
Sigmar1
Gm42274
Il11ra1
Ccl27a
Dnajb5
Vcp
Fancg
Pigo
Stoml2
Fam214b
Rusc2
Tesk1
Rmrp
Tpm2
Tln1
Creb3
Gba2
Spag8
Hint2
Fam221b
Hrct1
Glipr2
Ccin
Clta
Gne
Rnf38
Zcchc7
Grhpr
Zbtb5
Polr1e
Tomm5
Exosc3
Dcaf10
Slc25a51
Shb
Tstd2
Xpa
Trmo
Anp32b
Nans
Gm16731
Tbc1d2
Tgfbr1
Alg2
Nr4a3
Stx17
Invs
Tex10
Msantd3
Tmeff1
Zfp189
Rnf20
Smc2
Nipsnap3b
Abca1
Slc44a1
Fktn
Tal2
Tmem38b
Zfp462
Rad23b
Klf4
Elp1
Ctnnal1
Tmem245
Epb41l4b
Ptpn3
Txn1
Lpar1
Ecpas
Ptgr1
Gng10
Ugcg
Susd1
Ptbp3
Hsdl2
E130308A19Rik
Inip
Snx30
Zfp37
Slc31a2
Slc31a1
Cdc26
Bspry
Hdhd3
Alad
4933430I17Rik
Rgs3
Orm1
Whrn
Atp6v1g1
Tmem268
Trim32
Cdk5rap2
Megf9
Tle1
Kdm4c
Dmac1
Ptprd
Lurap1l
Nfib
Gm11266
Zdhhc21
Ttc39b
Snapc3
Psip1
Ccdc171
Bnc2
Adamtsl1
Rraga
Haus6
Gm12551
Plin2
Dennd4c
Rps6
Acer2
Mllt3
Focad
Klhl9
Gm13289
Gm13272
Gm13276
Gm13285
Gm13275
Gm13288
Mtap
Cdkn2b
Tusc1
Plaa
Ift74
Mysm1
Jun
Fggy
9530080O11Rik
Cyp2j6
Nfia
Tm2d1
Patj
Kank4os
Kank4
Usp1
Atg4c
Alg6
Itgb3bp
Cachd1
Raver2
Jak1
E130102H24Rik
Leprot
Dnai4
Mier1
Slc35d1
Oma1
Prkaa2
Plpp3
Usp24
Dhcr24
Pars2
Ttc4
Acot11
Ssbp3
Mrpl37
Tmem59
Hspb11
Yipf1
Ndc1
Glis1
Lrp8
Magoh
Czib
Cpt2
Slc1a7
Podn
Scp2
Zyg11b
Coa7
Gpx7
Tut4
Cc2d1b
Zfyve9
Txndc12
Nrd1
Osbpl9
Calr4
Eps15
Ttc39a
Rnf11
Cdkn2c
Faf1
Spata6
Foxd2os
Cmpk1
Stil
Tal1
Efcab14
Atpaf1
Mob3c
Mknk1
Nsun4
Uqcrh
Lrrc41
Rad54l
Lurap1
Pomgnt1
Pik3r3
Mast2
Ipp
Gpbp1l1
Ccdc17
Nasp
Akr1a1
Prdx1
Mmachc
Tesk2
Toe1
Hpdl
Urod
Eif2b3
Ptch2
Btbd19
Dynlt4
Plk3
Snord55
Kif2c
Armh1
Rnf220
Eri3
Slc6a9
B4galt2
Atp6v0b
Dph2
Ipo13
Artn
St3gal3
Kdm4a
Ptprf
Hyi
Elovl1
Cdc20
Cfap57
Slc2a1
Zfp691
AU022252
P3h1
Ybx1
Ppih
Ccdc30
Ppcs
Foxj3
Guca2a
Foxo6
Scmh1
Ctps
Nfyc
Exo5
Zfp69
Smap2
Zmpste24
Rlf
Ppt1
Cap1
Mfsd2a
Mycl
Trit1
Pabpc4
Macf1
Mir6398
Gm12925
Ndufs5
Akirin1
Rhbdl2
Mycbp
Rragc
Utp11
Fhl3
Sf3a3
Inpp5b
Mtf1
Yrdc
Gnl2
Snip1
Zc3h12a
Mrps15
Oscp1
Lsm10
Stk40
Eva1b
Thrap3
Map7d1
Trappc3
Adprs
Ago3
5730409E04Rik
Psmb2
AU040320
Zmym4
Sfpq
Zmym6
Gjb3
Gjb4
Zscan20
Phc2
Zfp362
Azin2
Ak2
Rnf19b
Tmem54
Yars
C77080
Sync
Rbbp4
Bsdc1
Marcksl1
Hdac1
Mir8119
Iqcc
Ccdc28b
Kpna6
Tmem39b
Khdrbs1
Ptp4a2
1700003M07Rik
Pef1
Tinagl1
Fabp3
Zcchc17
Nkain1
Pum1
Sdc3
Laptm5
Srsf4
Epb41
Gmeb1
Rnu11
Taf12
Rab42
Snhg12
Trnau1ap
Rcc1
Phactr4
Med18
Sesn2
Atpif1
Eya3
Xkr8
Rpa2
Ppp1r8
Stx12
Fam76a
Fgr
Ahdc1
Wasf2
Gpr3
Map3k6
Sytl1
Tmem222
Wdtc1
Mir5122
Slc9a1
Tent5b
Nudc
Gpatch3
Gpn2
Sfn
Zdhhc18
Pigv
Arid1a
Rps6ka1
Hmgn2
Dhdds
Lin28a
Crybg2
Ubxn11
Sh3bgrl3
Cep85
Zfp593
Pdik1l
Trim63
Extl1
Pafah2
Stmn1
Paqr7
Aunip
Mtfr1l
Man1c1
Ldlrap1
Maco1
Tmem50a
Rsrp1
Syf2
Clic4
Srrm1
Rcan3
Nipal3
Grhl3
Myom3
Srsf10
Pnrc2
Fuca1
Hmgcl
Gale
Lypla2
Pithd1
Eloa
Rpl11
Id3
E2f2
Asap3
Tcea3
Zfp46
Hnrnpr
Luzp1
Kdm1a
Ephb2
C1qa
Zbtb40
Cdc42
Hspg2
Usp48
Rap1gap
Alpl
Ece1
Eif4g3
Hp1bp3
Pink1
Mul1
Camk2n1
Pla2g5
Tmco4
Nbl1
Micos10
Capzb
Emc1
Ubr4
Iffo2
Aldh4a1
Arhgef10l
Rcc2
4930515B02Rik
Padi2
Gm13031
Sdhb
Mfap2
Crocc
Necap2
Szrd1
Fbxo42
Arhgef19
Gm13056
Epha2
Fam131c
Clcnkb
Hspb7
Zbtb17
Spen
Fblim1
Tmem82
Slc25a34
Plekhm2
Ddi2
Dnajc16
Casp9
Efhd2
4930455G09Rik
Tmem51os1
Prdm2
Pdpn
Pramel12
Dhrs3
Vps13d
Tnfrsf1b
Zfp981
Zfp984
Zfp933
Fv1
Mfn2
Plod1
Mthfr
Agtrap
Mad2l2
Fbxo6
Fbxo44
Ubiad1
Mtor
Srm
Tardbp
Pex14
Cenps
Pgd
Kif1b
Ube4b
Nmnat1
Pik3cd
Tmem201
Slc25a33
Spsb1
H6pd
Mir34a
Gpr157
Slc2a5
Eno1
Rere
Slc45a1
Park7
Tnfrsf9
Vamp3
Camta1
Dnajc11
Phf13
Klhl21
Zbtb48
Tas1r1
Plekhg5
Espn
Acot7
Gpr153
Icmt
Rpl22
Kcnab2
A430005L14Rik
Dffb
Lrrc47
Tprgl
Prdm16
Prxl2b
Pex10
Rer1
Ski
Faap20
Cfap74
Tmem52
Gnb1
Nadk
Slc35e2
Gm16023
Mib2
Ssu72
Tmem240
Atad3a
Vwa1
Tmem88b
Mrpl20
Ccnl2
Aurkaip1
Mxra8
Dvl1
Ints11
Acap3
Ube2j2
Sdf4
9430015G10Rik
Agrn
AW011738
Plekhn1
Klhl17
Noc2l
Samd11
Cdk6
Fam133b
Rbm48
Gatad1
Ankib1
Mterf1a
Akap9
Cyp51
Mterf1b
Fzd1
Cldn12
Gtpbp10
Steap2
Steap1
Sri
Dbf4
Abcb1b
Crot
Tmem243
Dmtf1
Sema3e
Gnai1
Magi2
Tmem60
Rsbn1l
Ptpn12
Gsap
Fam185a
Fbxl13
Napepld
Pmpcb
Psmc2
Orc5
5031425E22Rik
AI506816
Pus7
Rint1
Tomm7
2700038G22Rik
Fam126a
Klhl7
Nupl2
Kcnh2
Atg9b
Asic3
Cdk5
Fastk
Tmub1
Agap3
Abcf2
Chpf2
Smarcd3
Nub1
Crygn
Rheb
Prkag2
Galnt11
Kmt2c
1700096K18Rik
Xrcc2
Actr3b
Dpp6
Paxip1
Insig1
Rbm33
Lmbr1
Ube3c
Dnajb6
Tyms
Hadhb
Selenoi
Mir5625
Cenpa
Mapre3
Tmem214
Agbl5
Ost4
Emilin1
Khk
Cgref1
Abhd1
Preb
Slc5a6
Cad
Slc30a3
Trim54
Mpv17
Gtf3c2
Eif2b4
Zfp513
Ppm1g
Nrbp1
Ift172
Zfp512
Babam2
Mrpl33
Fosl2
Ppp1cb
Yes1
Pisd
Prr14l
Depdc5
Ywhah
Spon2
Ctbp1
Maea
Uvssa
Fam53a
Slbp
Tacc3
Letm1
Nsd2
Nelfa
Haus3
Rnf4
Fam193a
Tnip2
Sh3bp2
Add1
Mfsd10
Grk4
Htt
Rgs12
Lrpap1
Trmt44
Acox3
Sh3tc1
Ablim2
Afap1
Sorcs2
2210406O10Rik
Grpel1
Tada2b
Tbc1d14
D5Ertd579e
Mrfap1
Man2b2
Wfs1
Evc
Msx1
Lyar
Slc2a9
Wdr1
Rab28
Bod1l
Cpeb2
Gm7854
Cc2d2a
Fbxl5
Bst1
Cd38
Fgfbp1
Tapt1
Qdpr
Lap3
Med28
Ncapg
Lcorl
Slit2
Pacrgl
Adgra3
Dhx15
8030423F21Rik
Sepsecs
Pi4k2b
Zcchc4
Anapc4
Sel1l3
Smim20
Rbpj
Tbc1d19
Stim2
4932441J04Rik
Arap2
Rell1
5830416I19Rik
Pgm2
Tbc1d1
Gm3716
Klf3
Mir574
Tmem156
Klhl5
Wdr19
Rpl9
Ugdh
Smim14
Ube2k
Pds5a
N4bp2
Chrna9
9130230L23Rik
Rbm47
Apbb2
Uchl1os
Tmem33
Slc30a9
Atp8a1
Guf1
Gnpda2
Commd8
Atp10d
Nfxl1
Nipal1
Tec
Slain2
Fryl
Ociad1
Ociad2
Dcun1d4
Sgcb
Usp46
Dancr
Rasl11b
Scfd2
Fip1l1
Chic2
Pdgfra
Srd5a3
Tmem165
Gm7467
Exoc1
Aasdh
Ppat
Srp72
Thegl
Rest
Polr2b
Igfbp7
Cenpc1
Uba6
Ythdc1
Utp3
Rufy3
Grsf1
Mob1b
Dck
Cox18
Ankrd17
Gm9958
Cxcl5
Cxcl1
Mthfd2l
Parm1
Thap6
Cdkl2
G3bp2
Uso1
Ppef2
Naaa
Sdad1
Cxcl10
Nup54
Scarb2
Ccdc158
Shroom3
Septin11
Ccni
Ccng2
Cnot6l
Mrpl1
Anxa3
Bmp2k
Paqr3
Prdm8
Rasgef1b
Hnrnpd
Hnrnpdl
Enoph1
Sec31a
5430416N02Rik
Lin54
Cops4
Coq2
Helq
Abraxas1
Gpat3
Wdfy3
Arhgap24
Ptpn13
Aff1
Hsd17b11
Mir5619
Sparcl1
Spp1
Pkd2
Zfp951
Lrrc8b
Lrrc8c
Lrrc8d
Zfp326
Zfp644
Cdc7
Tgfbr3
Btbd8
Glmn
Evi5
Rpl5
Dipk1a
Mtf2
Tmed5
Dr1
Pigg
Atp5k
Mfsd7a
Pcgf3
Gak
Dgkq
Fgfrl1
Crlf2
Gm15446
Zfp932
Gtpbp6
Zfp605
Chfr
Gm15787
Ankle2
Pole
Fbrsl1
Gm15559
Pus1
Ulk1
Hscb
Pitpnb
Mn1
E130006D01Rik
Miat
Cryba4
Tpst2
Tfip11
Hps4
Grk3
2900026A02Rik
Cmklr1
Ficd
Sart3
Iscu
Tmem119
Coro1c
Ssh1
Alkbh2
Ung
Acacb
Myo1h
Ube3b
Mvk
Gltp
Git2
Ankrd13a
1500011B03Rik
Oasl1
Sppl3
Acads
Unc119b
Mlec
Cabp1
Pop5
Rnf10
Gm13830
Srsf9
Gatc
Cox6a1
Sirt4
Pxn
Rplp0
Bicdl1
Cit
Prkab1
Hspb8
Srrm4os
Srrm4
Suds3
Taok3
Pebp1
Vsig10
Wsb2
Rfc5
Fbxo21
Rnft2
Spring1
Med13l
Tbx3
Rbm19
Plbd2
Slc8b1
Tpcn1
Rita1
Ptpn11
Rpl6
Hectd4
Trafd1
Naa25
Tmem116
Erp29
Mapkapk5
Aldh2
Acad10
Atxn2
Sh2b3
Pheta1
Ccdc63
Ppp1cc
Hvcn1
Tctn1
Pptc7
Rad9b
Gpn3
Atp2a2
Ift81
P2rx7
P2rx4
Camkk2
Anapc5
Rnf34
Kdm2b
A930024E05Rik
Orai1
Tmem120b
Setd1b
Bcl7a
Mlxip
Vps33a
Clip1
Zcchc8
Rsrc2
Denr
Ccdc62
Vps37b
Ogfod2
Arl6ip4
Pitpnm2
Mphosph9
Cdk2ap1
Sbno1
Kmt5a
Rilpl2
Snrnp35
Rilpl1
Tmed2
Ddx55
Atp6v0a2
Ncor2
Scarb1
Ubc
Dhx37
Aacs
Slc15a4
Stx2
Ran
Sfswap
Mrps17
Nipsnap2
Psph
Sumf2
Phkg1
Chchd2
Zbed5
Nupr1l
Vkorc1l1
Gusb
Asl
Tpst1
Kctd7
Rabgef1
Tmem248
Tyw1
Galnt17
Auts2
Castor2
Rcc1l
Gtf2ird2
Ncf1
Gtf2i
Gtf2ird1
Clip2
Mir7228
Rfc2
Lat2
Eif4h
Limk1
Mettl27
Abhd11
Mlxipl
Tbl2
Bcl7b
Baz1b
Nsun5
Pom121
Hip1
Rhbdd2
Por
Tmem120a
Mdh2
Hspb1
Ywhag
Ssc4d
Dtx2
Upk3b
Upk3bl
Rasa4
Polr2j
Lrwd1
Orai2
Prkrip1
Sh2b2
Cux1
Fis1
Cldn15
Plod3
Vgf
Ap1s1
Serpine1
Trim56
Ache
Mir8116
Srrt
Trip6
Slc12a9
Ephb4
Pop7
Gnb2
Epo
Tfr2
Mospd3
Pcolce
Gm20605
Agfg2
Tsc22d4
Mepce
Zkscan1
Zscan21
Zfp113
Cops6
Ap4m1
Taf6
Mblac1
Lamtor4
Trappc14
Gpc2
Zfp157
Zfp68
A430033K04Rik
Pdgfa
Prkar1b
Sun1
Get4
Adap1
Cox19
Mir339
Gpr146
3110082I17Rik
Zfand2a
Ints1
Mafk
Psmg3
Elfn1
Mad1l1
Snx8
Eif3b
Chst12
Lfng
Ttyh3
Iqce
Brat1
Amz1
Gna12
Foxk1
Ap5z1
Radil
Wipi2
Tnrc18
Fbxl18
Actb
Fscn1
Rnf216
Rbak
Zfp12
Kdelr2
Daglb
Rac1
Fam220a
Usp42
Eif2ak1
Pms2
Ccz1
Tecpr1
Bri3
Dmrt1i
Trrap
Smurf1
Arpc1a
Arpc1b
Pdap1
Ptcd1
Cpsf4
Atp5j2
Zkscan14
Zkscan5
Zfp655
Zscan25
Cdk8
Usp12
Rpl21
Rasl11a
Gtf3a
Mtif3
Lnx2
Pan3
Flt1
Pomp
Slc46a3
Slc7a1
Ubl3
2210417A02Rik
Katnal1
Gm15408
Hmgb1
Alox5ap
Medag
Tex26
Wdr95
Hsph1
B3glct
Fry
Brca2
N4bp2l1
N4bp2l2
1700028E10Rik
Hepacam2
Bet1
Casd1
Peg10
Ppp1r9a
Pon3
Pon2
Asb4
Pdk4
Slc25a13
Sem1
Asns
C1galt1
Mios
Umad1
A430035B10Rik
Glcci1
Ica1
Ndufa4
Phf14
Tmem106b
Tmem168
Bmt2
Gpr85
2610001J05Rik
Mdfic
Tes
Met
Capza2
St7
Lsm8
Ing3
Cped1
Fam3c
Iqub
Ndufa5
Wasl
Gpr37
Pot1a
Grm8
Zfp800
Arf5
Snd1
Mir129-1
Impdh1
Hilpda
Fam71f2
Calu
Opn1sw
Atp6v1f
Irf5
Tnpo3
Ahcyl2
Smkr-ps
Ube2h
Zc3hc1
Klhdc10
Tmem209
Cpa2
Cep41
Copg2
Lncpint
2210408F21Rik
Mkln1
Chchd3
Exoc4
Slc35b4
Gm6644
Akr1b3
Akr1b8
Akr1b10
Cald1
Tmem140
Cyren
Wdr91
Slc23a4
Cnot4
Nup205
1810058I24Rik
Slc13a4
Mtpn
Creb3l2
Trim24
Atp6v0a4
Zc3hav1
Ttc26
Ubn2
Fmc1
Luc7l2
Klrg2
Tbxas1
Hipk2
Kdm7a
Slc37a3
Mkrn1
Dennd2a
Adck2
Ndufb2
Braf
Mrps33
Tmem178b
Agk
Ssbp1
Ephb6
Gstk1
Tmem139
Casp2
Zyx
Tcaf1
Tpk1
Cul1
Ezh2
Pdia4
Zfp786
Zfp398
Zfp212
Zfp777
Zfp746
Gm16630
Zfp467
Sspo
Zfp862-ps
1700026J14Rik
Lrrc61
Repin1
Zfp775
Gpnmb
Malsu1
Igf2bp3
Tra2a
Ccdc126
Fam221a
Mpp6
Osbpl3
Cycs
4921507P07Rik
Cbx3
Snx10
Skap2
Halr1
Hotairm1
5730596B20Rik
Hoxa4
Hoxa7
Hoxa9
Hoxa10
Hibadh
Tax1bp1
Creb5
Scrn1
Fkbp14
Mturn
Znrf2
Nod1
Ggct
Gars
Mindy4
Lsm5
Avl9
Kbtbd2
Fkbp9
Nt5c3
Ppm1k
Pyurf
Lancl2
Abcg2
Herc3
Tigd2
Gprin3
Smarcad1
Prdm5
Mad2l1
Gng12
Gadd45a
Serbp1
Rpia
Eif2ak3
Thnsl2
Fabp1
Smyd1
Mir8112
Krcc1
Rmnd5a
Rnf103
Chmp3
Kdm3a
Mrpl35
Immt
Polr1a
St3gal5
Atoh8
Usp39
0610030E20Rik
Tmem150a
Rnf181
Vamp5
Vamp8
Ggcx
Mat2a
Capg
Elmod3
Tgoln1
Gm15401
Tcf7l1
Kcmf1
Tmsb10
Dnah6
Suclg1
Gcfc2
Mrpl19
Pole4
Hk2
2310069B03Rik
Sema4f
M1ap
Dok1
Loxl3
Aup1
Pcgf1
Ccdc142
Mrpl53
Mogs
Wbp1
Ino80b
Rtkn
1700003E16Rik
Dctn1
Mthfd2
Tet3
Dguok
Stambp
Tex261
Nagk
Paip2b
Zfp638
Dysf
Npm3-ps1
Spr
Sfxn5
Rab11fip5
Smyd5
Cct7
Tprkb
Dusp11
4930553P18Rik
Fam136a
Snrpg
Pcyox1
Tia1
C87436
2310040G24Rik
1600020E01Rik
Pcbp1
Mxd1
Snrnp27
Gmcl1
Anxa4
Aak1
Nfu1
Gfpt1
Aplf
Rab43
Isy1
Cnbp
Copg1
Hmces
H1f10
Rab7
Rpn1
Mir6376
Gata2
Ruvbl1
Sec61a1
Kbtbd12
Abtb1
Gm15612
Mcm2
Tpra1
4930512J16Rik
Plxna1
Txnrd3
Zxdc
Cfap100
Klf15
Aldh1l1
Slc41a3
Iqsec1
Nup210
Hdac11
Fbln2
1810044D09Rik
Chchd4
Tmem43
Xpc
Slc6a6
Nr2c2
Rbsn
Prickle2
9530026P05Rik
Adamts9
4930511A08Rik
Magi1
Slc25a26
Lrig1
Suclg2
Eogt
Tmf1
Uba3
Arl6ip5
Frmd4b
Foxp1
Shq1
Ppp4r2
Pdzrn3
Trnt1
Crbn
Setmar
Itpr1
Bhlhe40
Arl8b
Edem1
Rad18
Srgap3
Thumpd3
Gt(ROSA)26Sor
Setd5
Mtmr14
Brpf1
Ogg1
Camk1
Tada3
Rpusd3
Jagn1
Il17rc
Creld1
Emc3
Brk1
Vhl
Irak2
Tatdn2
Vgll4
Tamm41
Tsen2
Mkrn2
Raf1
Tmem40
Mir7660
Rpl32
Mbd4
Ift122
Plxnd1
Tmcc1
Washc2
Zfand4
Marchf8
Zfp422
Rassf4
Zfp637
Hnrnpf
Rasgef1a
Ankrd26
Lrtm2
Adipor2
Wnt5b
Fbxl14
Erc1
Rad52
Wnk1
Ninj2
Ccdc77
Kdm5a
Il17ra
Hdhd5
Atp6v1e1
Bcl2l13
Bid
Mical3
Gm4651
Pex26
M6pr
Phc1
Mfap5
Apobec1
Dppa3
Slc2a3
Foxj2
Necap1
Pex5
Clstn3
C1rl
Lpcat3
Phb2
Ptpn6
Grcc10
Atn1
Eno2
Spsb2
Tpi1
Cdca3
P3h3
Lag3
Ptms
A230083G16Rik
Mlf2
Cops7a
Zfp384
Ing4
Lpar5
Mir7045
Nop2
Iffo1
Gapdh
Mrpl51
Vamp1
Tapbpl
Cd27
Ltbr
Tnfrsf1a
Cd9
Vwf
Rad51ap1
Tigar
Ccnd2
Parp11
Tspan9
Tead4
Tulp3
Rhno1
Foxm1
Itfg2
Fkbp4
Klrb1a
Clec2g
Mir7649
Clec2d
2310001H17Rik
1700101I11Rik
Gabarapl1
Ybx3
Smim10l1
Etv6
Lrp6
Dusp16
Crebl2
Gpr19
Cdkn1b
Lockd
Gprc5a
Hebp1
Fam234b
Gsg1
Emp1
Atf7ip
Plbd1
H4f16
H2aj
BC049715
Arhgdib
Pde6h
Eps8
Strap
Dera
Plekha5
Aebp2
Pyroxd1
Recql
Ldhb
Cmas
C2cd5
Gm31108
Etnk1
Sox5
Bcat1
Lrmp
Casc1
Kras
Gm15706
Rassf8
Bhlhe41
Sspn
Fgfr1op2
Med21
Stk38l
Arntl2
Ppfibp1
Mrps35
Klhl42
Pthlh
Ccdc91
Ergic2
Ipo8
Caprin2
Sinhcaf
Dennd5b
Etfbkmt
Amn1
Resf1
Bicd1
Myadm
Prkcg
3300002P13Rik
Cacng6
Ndufa3
Cnot3
Leng1
Tsen34
Rps9
9430041J12Rik
Ttyh1
D030047H15Rik
Leng9
Cdc42ep5
Rdh13
Eps8l1
Ppp1r12c
Tnnt1
Dnaaf3
Ppp6r1
Hspbp1
Kmt5c
Tmem238
Rpl28
Ube2s
Isoc2b
Isoc2a
Zfp628
Ssc5d
Sbk2
Zfp579
Fiz1
Ccdc106
Zfp784
U2af2
Epn1
Rasl2-9
Zfp787
Zfp444
Zfp667
Zfp583
Zfp78
Zfp28
Zim1
Peg3
Usp29
Zfp954
Zfp418
Zfp772
Vmn2r29
Clcn4
Mir5620
Zfp551
Zfp606
Zscan18
Zfp329
Zfp110
Zfp128
Zscan22
Rps5
Zfp324
Zfp446
Zbtb45
Trim28
Chmp2a
Ube2m
Mzf1
Zswim9
Lig1
Selenow
Nop53
Ehd2
Bicra
Napa
Kptn
Meis3
Dhx34
Inafm1
Ccdc9
Bbc3
Zc3h4
Gm29443
Arhgap35
Ap2s1
Slc1a5
Strn4
Fkrp
Prkd2
9330104G04Rik
Gng8
Ptgir
Calm3
Pnmal2
Ppp5c
Hif3a
Mill2
Ccdc61
Nova2
Mypop
Irf2bp1
Sympk
Dmwd
Dmpk
Six5
Fbxo46
Snrpd2
Gm38499
Vasp
Rtn2
Fosb
Ercc1
Ppp1r13l
Mark4
Trappc6a
Ppp1r37
Gemin7
Clasrp
Relb
Clptm1
Apoc2
Apoc1
Apoe
Tomm40
Nectin2
Bcam
Cblc
Bcl3
Pvr
Igsf23
Zfp180
Zfp112
Zfp111
Zfp61
Kcnn4
Smg9
Irgc1
Plaur
Cadm4
Zfp428
Irgq
Xrcc1
Phldb3
Rps19
Arhgef1
Rabac1
Zfp574
Zfp526
Gsk3a
Erf
Cic
Pafah1b3
Megf8
4732471J01Rik
Dmac2
B3gnt8
Bckdha
B9d2
Tgfb1
Ccdc97
Hnrnpul1
Cyp2s1
Cyp2f2
Egln2
Rab4b
BC024978
Itpkc
Coq8b
Numbl
Ltbp4
Shkbp1
Blvrb
Sertad3
Sertad1
Prx
Pld3
2310022A10Rik
Akt2
Map3k10
Zfp607b
Zfp60
Zfp626
Zfp59
Zfp607a
Zfp974
Zfp850
Psmc4
Fbl
Dyrk1b
Supt5
Rps16
Plekhg2
Paf1
Samd4b
Gmfg
Pak4
Fbxo17
Mrps12
Nfkbib
Sirt2
Rinl
Hnrnpl
Ech1
Lgals7
Actn4
Map4k1
Ryr1
Rasgrp4
Fam98c
Spred3
Psmd8
Catsperg1
Kcnk6
Yif1b
Dpf1
Sipa1l3
Zfp84
Zfp30
Zfp790
Zfp940
Zfp420
Mir7668
Zfp383
Zfp74
Zfp568
Zfp14
Zfp82
Zfp260
Zfp382
Zfp146
Cox7a1
Capns1
Tbcb
1700020L13Rik
Clip3
Alkbh6
Sdhaf1
Hcst
Nfkbid
Gm38670
Lin37
Igflr1
Mir3569
Zbtb32
Rbm42
Tmem147
Usf2
Fam187b
Fxyd1
Lgi4
Fxyd3
Hpn
Scn1b
Gramd1a
Gm10640
Wtip
Uba2
Pdcd2l
Gpi1
Garre1
Lsm14a
Kctd15
Pepd
Cebpg
Cebpa
Gpatch1
Rhpn2
Faap24
Nudt19
Rgs9bp
Pdcd5
Dpy19l3
E130304I02Rik
Zfp507
Tshz3
Uri1
Ccne1
1600014C10Rik
Plekhf1
Pop4
Zfp939
Zfp619
AI987944
AW146154
Zfp788
Zfp141
Zfp975
Zfp715
Siglecf
Etfb
Vsig10l
Zfp658
Zfp719
Zfp819
Ceacam18
Ctu1
Klk10
2410002F23Rik
Clec11a
1700008O03Rik
Josd2
Emc10
Mybpc2
Pold1
Nr1h2
Zfp473
Vrk3
Il4i1b
Tbc1d17
Akt1s1
Pnkp
Ptov1
Med25
Fuz
Ap2a1
Tsks
Gm15545
Irf3
Bcl2l12
Rras
Prrg2
Nosip
Rcn3
Fcgrt
Snord35b
Rps11
Mir5121
Rpl13a
Flt3l
Pih1d1
Slc17a7
Tead2
Cd37
Trpm4
Hrc
Ppfia3
Snrnp70
Kcna7
Gys1
Ruvbl2
Ftl1
Bax
Dhdh
Nucb1
Ppp1r15a
Plekha4
Hsd17b14
Bcat2
Rasip1
A030001D20Rik
Mamstr
Ntn5
Dbp
Rpl18
Sult2b1
Cyth2
Grwd1
Kdelr1
Syngr4
Tmem143
Emp3
Sergef
Saal1
Gtf2h1
Ldha
Tsg101
Uevld
Spty2d1
Tmem86a
Zdhhc13
Gm2788
Nav2
Htatip2
Prmt3
Fancf
Svip
Tubgcp5
Cyfip1
A230056P14Rik
Nipa1
Herc2
Atp10a
Ube3a
Otud7a
E030018B13Rik
Klf13
Trpm1
Mtmr10
Fan1
Mphosph10
Nsmce3
Tjp1
Tm2d3
Snrpa1
Selenos
Chsy1
Lrrk1
Asb7
Lysmd4
Mef2a
Lrrc28
Synm
4833412C05Rik
Igf1r
Pgpep1l
Gm16157
Arrdc4
Nr2f2
1700011C11Rik
Rgma
Chd2
Chaserr
Akap13
Klhl25
Mrpl46
Det1
Aen
Isg20
Mfge8
Abhd2
Fanci
Polg
Ticrr
Kif7
Anpep
Zfp710
Gm21057
Idh2
Sema4b
Cib1
Ngrn
Vps33b
Prc1
Rccd1
Unc45a
Hddc3
Man2a2
Fes
Furin
Blm
Iqgap1
Zscan2
Wdr73
Sec11a
Zfp592
Alpk3
Pde8a
Rps17
Cpeb1
2900076A07Rik
Fsd2
Whamm
Ramac
3110040N11Rik
Btbd1
Tm6sf1
Efl1
Mex3b
Stard5
Mesd
Cemip
Abhd17c
Arnt2
Fah
Zfand6
Nox4
Ctsc
Rab38
Tmem135
Fzd4
Hikeshi
Eed
E230029C05Rik
Picalm
Ccdc83
Crebzf
Tmem126a
Tmem126b
Ccdc90b
Ankrd42
Pcf11
4632427E13Rik
Rab30
Prcp
Nars2
Gab2
Usp35
Alg8
Ndufc2
Kctd14
Ints4
Rsf1
Rsf1os2
Aqp11
Pak1
Myo7a
Capn5
Gm16938
Acer3
Tsku
Emsy
Gm15506
Wnt11
Uvrag
Dgat2
Mogat2
Map6
Serpinh1
Gdpd5
Klhl35
Rps3
Arrb1
Xrra1
Rnf169
Pold3
Lipt2
Pgm2l1
Ucp3
Ucp2
Coa4
Mrpl48
Rab6a
Plekhb1
Fam168a
Relt
Arhgef17
P2ry6
P2ry2
Fchsd2
Atg16l2
Arap1
Clpb
Inppl1
Folr2
Anapc15
Lamtor1
Tomt
Numa1
Xndc1
Art1
Art5
Pgap2
Rhog
Stim1
Rrm1
Olfr543
Trim68
Trim6
Trim34a
Trim12c
Fam160a2
Cavin3
Smpd1
Apbb1
Trim3
Timm10b
Dnhd1
Rrp8
Ilk
Taf10
Tpp1
Mrpl17
Ppfibp2
Eif3f
Rpl27a
Denn2b
Akip1
Tmem9b
Dennd5a
Tmem41b
1600010M07Rik
Ipo7
Zfp143
Wee1
Swap70
Sbf2
Adm
Ampd3
Rnf141
Ctr9
Eif4g2
1700012D14Rik
Usp47
Tead1
4930543E12Rik
Arntl
Btbd10
Far1
Rras2
Copb1
Psma1
Sox6
1110004F10Rik
Plekha7
Rps13
Pik3c2a
Nucb2
Xylt1
Rps15a
Arl6ip1
Smg1
Syt17
Itpripl2
Coq7
Gde1
Ccp110
Vps35l
Knop1
Iqck
Gprc5b
Thumpd1
Rexo5
Dcun1d3
Lyrm1
Tmem159
Uqcrc2
Mosmo
Eef2k
Polr3e
Cdr2
Usp31
Gga2
Ubfd1
Ndufab1
Palb2
Plk1
Rbbp6
Tnrc6a
Lcmt1
Kdm8
Nsmce1
Gtf3c1
Xpo6
Sbk1
Spns1
Nfatc2ip
Rabep2
Sh2b1
Tufm
Atxn2l
Eif3c
Cln3
Nupr1
Sgf29
Bola2
Coro1a
Mapk3
Ypel3
Ppp4c
Tlcd3b
Aldoa
Ino80e
Taok2
Tmem219
Kctd13
Cdiptos
Mvp
Pagr1a
Maz
Kif22
AI467606
Cd2bp2
Tbc1d10b
Mylpf
Septin1
Gm4532
Zfp771
Dctpp1
Sephs2
Zfp768
Zfp747
9130019O22Rik
E430018J23Rik
Zfp764
Zfp688
Zfp689
Prr14
Fbrs
Srcap
Phkg2
Ccdc189
Zfp629
Bcl7c
Ctf1
Fbxl19
Orai3
Setd1a
Hsd3b7
Stx4a
Zfp646
Vkorc1
Bckdk
Kat8
Prss8
Prss36
Fus
Pycard
Trim72
9130023H24Rik
Tgfb1i1
Rusf1
Rgs10
Tial1
Bag3
Inpp5f
Mcmbp
Sec23ip
Wdr11
Fgfr2
Ate1
Nsmce4a
Tacc2
Plekha1
Htra1
Dmbt1
2310057M21Rik
Pstk
Acadsb
Bub3
Gm10584
Oat
Lhpp
Fam53b
Eef1akmt2
Abraxas2
Ctbp2
Edrf1
Uros
Dhx32
Adam12
Dock1
Mki67
Mgmt
9430038I01Rik
Glrx3
Ppp2r2d
Bnip3
Stk32c
Lrrc27
Pwwp2b
Inpp5a
Cfap46
Spef1l
Adam8
Zfp511
Caly
Fuom
Paox
Mtg1
Ric8a
Psmd13
Pgghg
Ifitm2
Ifitm3
Ifitm6
Pkp3
Sigirr
Ptdss2
Rnh1
Hras
Rassf7
Mir210
Phrf1
Irf7
Deaf1
B230206H07Rik
Taldo1
Gatd1
Slc25a22
Pidd1
Rplp2
Pnpla2
Cracr2b
Gm10575
Tspan4
Chid1
Ap2a2
Tollip
Dusp8
Ifitm10
Ctsd
Mrpl23
Tspan32
Cd81
Tssc4
Kcnq1ot1
Nap1l4
Cars
Dhcr7
Shank2
Cttn
Ppfia1
Fadd
LTO1
Ccnd1
Smim38
Tpcn2
Mrgprf
Insr
Arhgef18
Pex11g
Zfp358
Mcoln1
Pnpla6
Pet100
Stxbp2
Fcor
Trappc5
Evi5l
Map2k7
Tgfbr3l
Snapc2
Ctxn1
Timm44
Elavl1
Cers4
Zfp958
Efnb2
Arglu1
Lig4
Abhd13
Tnfsf13b
3930402G23Rik
9530052E02Rik
Irs2
Col4a1
E230013L22Rik
Naxd
Cars2
Ing1
Ankrd10
1700016D06Rik
Arhgef7
Atp11a
Pcid2
Cul4a
Lamp1
Grtp1
Mir1968
Adprhl1
Dcun1d2
Tfdp1
Tmem255b
Gas6
Rasa3
Cfap97d2
Cdc16
Upf3a
Champ1
Tdrp
Erich1
Cln8
Arhgef10
Kbtbd11
Mcph1
Angpt2
Agpat5
Xkr5
6820431F20Rik
2610005L07Rik
Alg11
Nek3
Ckap2
Vps36
1810012K16Rik
Mrps31
Slc20a2
Smim19
Vdac3
Polb
Ikbkb
Plat
Ap3m2
Kat6a
Ank1
Gpat4
Gins4
Golga7
Tcim
Ido2
Ido1
Adam9
Htra4
Plekha2
5830408C22Rik
Tacc1
Fgfr1
Gm16159
Letm2
Nsd3
Gm17484
Lsm1
Star
Hgsnat
Pomk
Fnta
Hook3
Thap1
2310008N11Rik
Zfp703
Erlin2
Plpbp
Adgra2
Brf2
4933416M07Rik
Rab11fip1
Got1l1
Adrb3
Eif4ebp1
Rnf122
Snord13
Mak16
Fut10
Nrg1
Wrn
Purg
Ppp2cb
Ubxn8
Gsr
Gtf2e2
Rbpms
Dctn6
Leprotl1
Saraf
Dusp4
Tnks
Ppp1r3b
Cldn23
Prag1
Gm38414
Lonrf1
Trmt9b
Dlc1
Tusc3
Mir7666
Cnot7
Slc7a2
Mtus1
B430010I23Rik
Pcm1
Asah1
Fat1
Cyp4v3
Tlr3
Sorbs2
Pdlim3
Ufsp2
Ankrd37
Cfap97
Slc25a4
Acsl1
Cenpu
Casp3
Gm16675
Trappc11
Rwdd4a
Ing2
Cdkn2aip
Wwc2
Dctd
Aga
Neil3
Vegfc
Asb5
Hpgd
Cep44
Fbxo8
Sap30
2500002B13Rik
Hmgb2
AW046200
Mfap3l
Hpf1
Clcn3
Nek1
Sh3rf1
Palld
Ddx60
Cpe
Msmo1
Klhl2
Tmem192
Tma16
Naf1
Psd3
Sh2d4a
1700125H03Rik
Csgalnact1
Ints10
Lpl
Slc18a1
Lzts1
Zfp930
Gm10033
Zfp868
Zfp964
Zfp869
Zfp963
Zfp866
Gmip
Lpar2
Pbx4
Yjefn3
Gatad2a
Sugp1
Nr2c2ap
Gm45929
Tmem161a
Slc25a42
Sugp2
Homer3
Upf1
Comp
Crtc1
Klhl26
Crlf1
Rex1bd
Uba52
Fkbp8
Ell
Isyna1
Ssbp4
Lrrc25
Gdf15
Pgpep1
Lsm4
Jund
Iqcn
Gm3336
Pde4c
Rab3a
Mpv17l2
Ifi30
Pik3r2
2010320M18Rik
Mast3
Il12rb1
Arrdc2
Kcnn1
Ccdc124
Rpl18a
Map1s
Myo9b
Use1
Ocel1
Nr2f6
Babam1
Ankle1
Abhd8
Dda1
Ano8
Gtpbp3
Ccdc194
Bst2
Mvb12a
Slc27a1
Pgls
Colgalt1
Mir6769b
Unc13a
Jak3
Zfp709
Zfp617
Zfp961
Tpm4
Rab8a
Fam32a
Ap1m1
Klf2
Eps15l1
1700030K09Rik
Cherp
Slc35e1
Med26
Smim7
Nwd1
Sin3b
Large1
Tom1
Hmox1
Mcm5
Nr3c2
0610038B21Rik
Prmt9
Tmem184c
Ednra
Rbmxl1
Lsm6
Zfp827
Mmaa
Smad1
Otud4
Abce1
Smarca5
Gab1
Usp38
Inpp4b
Zfp330
Rnf150
Tbc1d9
Elmod2
Scoc
Ndufb7
Tecr
Gipc1
Ptger1
Pkn1
Ddx39a
Adgre5
Adgrl1
Asf1b
Prkaca
Mir8111
Palm3
Rfx1
Dcaf15
Cc2d1a
Nanos3
Mir23a
Mir24-2
Zswim4
D8Ertd738e
Mri1
Ccdc130
Cacna1a
Ier2
Trmt1
Lyl1
Nfix
Dand5
Rad23a
Calr
Gcdh
Klf1
Dnase2a
Rnaseh2a
Prdx2
Junb
Hook2
Get3
Trir
Tnpo2
Fbxw9
Dhps
Wdr83
Wdr83os
Man2b1
Orc6
4921524J17Rik
Gpt2
Dnaja2
Phkb
Lonp2
Gm10638
Siah1a
N4bp1
Zfp423
Cnep1r1
Mir7071
Brd7
Snx20
Nod2
Cyld
Chd9
Rbl2
Aktip
Rpgrip1l
Irx3
Irx5
Mmp2
Ces1a
Ogfod1
Bbs2
Mt4
Mt3
Mt2
Mt1
Nup93
Herpud1
Cpne2
Psme3ip1
Ciapin1
Polr2c
Dok4
Ccdc102a
Adgrg1
Adgrg3
Katnb1
Kifc3
Usb1
Mmp15
Cfap20
Csnk2a2
Gins3
4930513N10Rik
Cnot1
Slc38a7
Got2
Tk2
Cklf
Cmtm3
Dync1li2
Car7
Pdp2
Rrad
Ciao2b
Cbfb
D230025D16Rik
B3gnt9
Tradd
Fbxl8
Hsf4
Nol3
4931428F04Rik
Exoc3l
E2f4
Lrrc29
Fhod1
Slc9a5
Tppp3
Zdhhc1
Hsd11b2
Atp6v0d1
Ripor1
Ctcf
Agrp
Acd
Gfod2
Tsnaxip1
Cenpt
Thap11
Nutf2
Pskh1
Psmb10
Slc12a4
Dus2
Nfatc3
1810019D21Rik
Pla2g15
Slc7a6
Prmt7
Smpd3
Zfp90
Tango6
Chtf8
Sntb2
Vps4a
Mir7075
Cyb5b
Nfat5
Nqo1
Nob1
Wwp2
Psmd7
Zfhx3
Dhodh
Ist1
Zfp821
Ap1g1
Phlpp2
Cmtr2
Vac14
Mtss2
Il34
Sf3b3
St3gal2
Ddx19a
Ddx19b
Aars
9430091E24Rik
Glg1
Wdr59
Znrf1
Ldhd
Zfp1
Bcar1
Cfdp1
Tmem170
Tmem231
Gabarapl2
Adat1
Terf2ip
Mon1b
Nudt7
Wwox
Maf
Dynlrb2
Cmc2
Atmin
1700030J22Rik
Gcsh
Gan
Cmip
Mir7077
Mphosph6
Cdh13
Hsbp1
Osgin1
Mbtps1
Meak7
Klhl36
6430548M08Rik
Cibar2
Gse1
Mir7687
Gins2
1190005I06Rik
Gm27021
Mthfsd
Fbxo31
Map1lc3b
Zcchc14
Klhdc4
Slc7a5
Car5a
Banp
Zfpm1
Zc3h18
Cyba
Mvd
Snai3
Rnf166
Piezo1
Cdt1
Aprt
Galns
Ankrd11
2810013P06Rik
Spg7
Rpl13
Sult5a1
Chmp1a
Vps9d1
Fanca
Spire2
Tcf25
Tubb3
Def8
Afg3l1
Gas8
Rhou
Rab4a
Ccsap
Nup133
Abcb10
Taf5l
Galnt2
Pgbd5
Cog2
Ttc13
Gnpat
Exoc8
Egln1
Disc1
Sipa1l2
Ntpcr
Coa6
Tarbp1
Irf2bp2
A630001O12Rik
Tomm20
Rbm34
Pard3
Nrp1
Itgb1
2610044O15Rik8
Gm32856
Mir101c
Alkbh8
Cwf19l2
Gucy1a2
Aasdhppt
Kbtbd3
Msantd4
Pdgfd
Dync2h1
Tmem123
Birc2
Birc3
Yap1
Cfap300
Gm16833
Jrkl
Ccdc82
Maml2
Mtmr2
Fam76b
Sesn3
Endod1
Amotl1
Gm7607
Mre11a
Panx1
Med17
4931406C07Rik
Taf1d
Cep295
Smco4
Slc36a4
Chordc1
Zfp558
Zfp317
Zfp560
Zfp26
Zfp426
Zfp266
Zfp846
Fbxl12os
Fbxl12
Pin1
Col5a3
Angptl6
Ppan
Eif3g
Dnmt1
S1pr2
Mrpl4
Icam1
Icam5
Mir1900
Zglp1
Gm38431
Tyk2
Cdc37
Pde4a
Keap1
Atg4d
Kri1
Cdkn2d
Slc44a2
Ilf3
Gm16853
Dnm2
Mir199a-1
Tmed1
Carm1
Timm29
Gm7904
Smarca4
Ldlr
Spc24
Kank2
Dock6
Tmem205
Plppr2
Swsap1
Prkcsh
Gm16845
Ecsit
Elof1
Acp5
Pigyl
Zfp809
Zfp810
Gm6607
Anln
9530077C05Rik
Rp9
Bbs9
Tbx20
Herpud2
Septin7
Eepd1
Acad8
Vps26b
Jam3
Snx19
Zbtb44
Aplp2
Prdm10
Nfrkb
Arhgap32
St3gal4
4930581F22Rik
Dcps
Tirap
Foxred1
Fam118b
Cdon
Pus3
Pate2
Chek1
Stt3a
Fez1
Pknox2
Tmem218
Slc37a2
Ccdc15
Hepacam
Robo3
Msantd2
Spa17
Tbrg1
Vwa5a
Zfp202
Scn3b
1700110K17Rik
Gramd1b
Hspa8
Sorl1
4930546K05Rik
Sc5d
Tbcel
Arhgef12
Oaf
D630033O11Rik
Nectin1
Thy1
Usp2
Rnf26
Gm10687
Cbl
Pdzd3
Hinfp
C2cd2l
Dpagt1
H2ax
Hmbs
Vps11
Hyou1
Slc37a4
Trappc4
Ccdc84
Bcl9l
Ddx6
Phldb1
Arcn1
Ift46
Tmem25
Kmt2a
Atp5l
Ube4a
Cd3d
Mpzl3
Fxyd6
Fxyd2
Cep164
Bace1
Rnf214
Pcsk7
Sidt2
Pafah1b2
Sik3
Apoa1
Zpr1
Bud13
Cadm1
Rexo2
Gm5617
Nnmt
Zbtb16
Usp28
Zw10
Ttc12
Ncam1
Plet1
Pts
Timm8b
Nkapd1
Dlat
Dixdc1
Cryab
Fdxacb1
Alg9
Ppp2r1b
Sik2
Mir34b
Fdx1
Rdx
Zc3h12c
Ddx10
Poglut3
4930550C14Rik
Atm
Cul5
Idh3a
Wdr61
Ireb2
AY074887
Ube2q2
Fbxo22
Etfa
Isl2
Scaper
Rcn2
Pstpip1
Tspan3
Peak1
Lingo1
Cspg4
Snx33
Imp3
Snupn
Gm10658
Sin3a
Man2c1os
Neil1
Commd4
1700017B05Rik
Ppcdc
Rpp25
Cox5a
Mpi
Scamp2
Ulk3
Csk
Edc3
Clk3
Arid3b
Ubl7
Islr2
Islr
Pml
Stoml1
Loxl1
4930461G14Rik
Insyn1
Cd276
Nptn
Neo1
Adpgk
Bbs4
Arih1
Hexa
Parp6
Pkm
Gramd2
Myo9a
Gm7616
Uaca
B930092H01Rik
Tle3
Rplp1
Kif23
Mir5133
Anp32a
Coro2b
Fem1b
Cln6
Map2k5
2300009A05Rik
Aagab
Smad3
Smad6
Rpl4
Snapc5
Map2k1
Tipin
Dis3l
Rab11a
Dennd4a
Ints14
Hacd3
Dpp8
Igdcc4
Parp16
Cilp
Clpx
Pdcd7
Spg21
Plekho2
Rbpms2
Oaz2
Zfp609
Trip4
Csnk1g1
Ppib
Snx1
Herc1
Fbxl22
Usp3
Aph1b
Aph1c
Rab8b
Rps27l
Lactb
Tpm1
Mir190a
Tln2
Vps13c
Rora
Ice2
Anxa2
Mir3109
Bnip2
Gtf2a2
Myo1e
Ccnb2
Rnf111
Sltm
Mindy2
Adam10
Polr2m
Cgnl1
Tcf12
Zfp280d
Tex9
Rfx7
Nedd4
Ccpg1os
Pigb
Rab27a
Rsl24d1
Fam214a
Arpp19
Myo5a
Myo5c
Gnb5
Mapk6
Leo1
Tmod3
Fam83b
Gclc
Elovl5
Cilk1
C920006O11Rik
Gsta4
Gsta2
Eef1a1
Slc17a5
Cd109
Cox7a2
Tmem30a
Senp6
Myo6
Htr1b
Irak1bp1
Phip
Ttk
Bckdhb
Tent5a
Ibtk
Tpbg
Ube2cbp
Pgm3
Me1
Cyb5r4
Cep162
Tbx18
Nt5e
Snx14
Syncrip
Snhg5
Zfp949
9430037G07Rik
Mthfsl
9330159M07Rik
Mthfs
Morf4l1
Adamts7
Tbc1d2b
Plscr1
Plscr2
Plod2
Dipk2a
Slc9a9
Chst2
U2surp
Pcolce2
Trpc1
1700065D16Rik
Xrn1
Gk5
Tfdp2
Atp1b3
Rnf7
Gm28729
Rasa2
Zbtb38
E030011O05Rik
Pxylp1
Spsb4
Slc25a36
Nmnat3
Copb2
Faim
Pik3cb
Cep70
Mras
Armc8
Dzip1l
Nck1
Stag1
Pccb
Msl2
Cep63
Amotl2
Ryk
Rab6b
Srprb
Trf
1300017J02Rik
Cdv3
Nphp3
Acad11
Dnajc13
Nudt16
Nek11
Atp2c1
Pik3r4
Glyctk
Wdr82
Ppm1m
Twf2
Alas1
Dusp7
Rpl29
Acy1
Abhd14a
Abhd14b
Pcbp4
Parp3
Tex264
Rad54l2
Dcaf1
Manf
Mapkapk3
Cish
Hemk1
6430571L13Rik
Tmem115
Nprl2
Rassf1
Tusc2
Hyal2
Hyal1
Hyal3
Ifrd2
Lsmem2
Sema3b
Gnai2
Sema3f
Rbm5
Rbm6
Mon1a
Mst1r
Traip
Inka1
Ip6k1
Gmppb
Amigo3
Rnf123
Apeh
Dag1
Nicn1
Tcta
Rhoa
Gpx1
Usp4
Klhdc8b
Ccdc71
Lamb2
Usp19
Qars
Qrich1
Impdh2
Mir191
Dalrd3
Wdr6
Arih2
Slc25a20
Prkar2a
Ip6k2
Celsr3
Slc26a6
Uqcrc1
Ucn2
Pfkfb4
Shisa5
Atrip-trex1
Tma7
Plxnb1
Nme6
Cdc25a
Map4
Smarcc1
Mir6236
Elp6
Scap
Ptpn23
Kif9
Setd2
Nradd
Nbeal2
Ccdc12
Tmie
Lrrc2
Lrrfip2
Mlh1
Pdcd6ip
Clasp2
Fbxl2
Crtap
Tmppe
Ccr4
Cnot10
Dync1li1
Cmtm6
Cmtm7
Cmtm8
Gpd1l
Stt3b
Tgfbr2
Azi2
Gm17399
Golga4
Ctdspl
Vill
Plcd1
Dlec1
Oxsr1
Acaa1a
Xylb
Acvr2b
Exog
Wdr48
Ttc21a
Csrnp1
Xirp1
Slc25a38
Rpsa
Eif1b
Rpl14
5830454E08Rik
Ctnnb1
Ulk4
Trak1
Sec22c
Ss18l2
Nktr
Zfp651
Higd1a
Snrk
Ano10
Abhd5
Tcaim
Zfp445
Zfp105
Kif15
Tmem42
Exosc7
Lars2
Limd1
Sacm1l
Lztfl1
Fyco1
2010315B03Rik
Shroom4
Clcn5
Gm14379
2010204K13Rik
Ppp1r3f
Prickle3
Plp2
Magix
Wdr45
Praf2
Ccdc120
Tfe3
Gripap1
Otud5
Slc35a2
Timm17b
Hdac6
Suv39h1
Gm6787
Wdr13
Rbm3
Tbc1d25
Ebp
Porcn
Ftsj1
Dynlt3
Rpgr
Mid1ip1
Bcor
Atp6ap2
1810030O07Rik
Med14
5730405O15Rik
Usp9x
Ddx3x
Cask
Maoa
Fundc1
Kdm6a
Rp2
Jade3
Ndufb11
Uba1
Cdk16
Usp11
Araf
Timp1
Syn1
Cfp
Elk1
Zfp182
Klhl13
Wdr44
Dock11
Il13ra1
Pgrmc1
Akap17b
Slc25a5
Ube2a
Nkrf
Rpl39
Upf3b
Ndufa1
Lamp2
Cul4b
Mcts1
C1galt1c1
Gria3
Thoc2
Xiap
Stag2
Zdhhc9
Utp14a
Bcorl1
Elf4
Aifm1
Zfp280c
Firre
Rap2c
Mbnl3
Gpc4
Phf6
C430049B03Rik
Mospd1
Rtl8a
Rtl8b
Ints6l
Mmgt1
Fhl1
Rbmx
Atp11c
Fmr1
Eola1
Tmem185a
Mtm1
Cd99l2
Hmgb3
Vma21
Xlr3b
F8a
Zfp275
Haus7
Dusp9
Slc6a8
Abcd1
Idh3g
Arhgap4
Renbp
Hcfc1
Irak1
Mecp2
Flna
Emd
Rpl10
Dnase1l1
Taz
Atp6ap1
Gdi1
Fam50a
Plxna3
Gm44504
Ikbkg
G6pdx
Dkc1
Mpp1
Cmc4
Vbp1
4933407K13Rik
Pls3
Tbl1x
Prkx
Prrg1
Tmem47
Tab3
Gk
Pola1
Pcyt1b
Pdk3
Zfx
Eif2s3x
Klhl15
Maged1
Spin4
Amer1
Las1l
Msn
Eda2r
Ophn1
Yipf6
Stard8
Efnb1
Pja1
Pdzd11
Dlg3
Snx12
Foxo4
Med12
Nono
Taf1
Ogt
Nhsl2
Rps4x
Phka1
Xist
Ftx
Rlim
Abcb7
Uprt
Pbdc1
Atrx
Magt1
Atp7a
Pgk1
Itm2a
2810403D21Rik
Hmgn5
Chm
Diaph2
Trmt2b
Cenpi
Timm8a1
Rpl36a
Gla
B230119M05Rik
Armcx4
Armcx1
Armcx6
Armcx3
Mir7093
Armcx2
Zmat1
Tceal8
Tceal7
Bex1
Tceal9
Bex3
Tceal1
Morf4l2
BC065397
Tmsb15l
Slc25a53
Fam199x
Tbc1d8b
Ripply1
Rbm41
Prps1
Tsc22d3
Nxt2
Acsl4
Tmem164
Amot
Tmem29
Pfkfb1
Maged2
Gnl3l
Fgd1
Fam120c
A230072E10Rik
Phf8
Huwe1
Hsd17b10
Smc1a
Kdm5c
Kantr
Tspyl2
3010001F23Rik
Shroom2
Klf8
Ubqln2
Nbdy
Sat1
Acot9
Prdx4
Ptchd1
Sms
Mbtps2
Klhl34
Rps6ka3
Eif1ax
Pdha1
Phka2
Gm15201
Rbbp7
Txlng
Ctps2
Ap1s2
Zrsr2
Siah1b
Pir
Piga
Fancb
Gemin8
Ofd1
Rab9
Tceanc
Tmsb4x
Prps2
Msl3
Hccs
Gm15246
Asmt
Eif2s3y
Uty
Ddx3y
Erdr1
