# Supplementary material for: H3K18 lactylation marks tissue-specific active enhancers
Source: Genome Biol. 2022 Oct 3;23:207. doi: 10.1186/s13059-022-02775-y (PMC9531456; doi:10.1186/s13059-022-02775-y)
Supplement: Supplementary file 5 — Additional file 5: Table S3: GO categories of genes whose promoters lie in state 8 from the mouse H3K18la ChromHMM. Data used in Fig. 2E. The following data is provided: GO ontology category, GO identifier number, GO term description, GO gene ratio, GO background ratio, p-value, adjusted p-value, q-value, gene entrez ids, gene count. [file 13059_2022_2775_MOESM5_ESM.txt]

ONTOLOGY	ID	Description	GeneRatio	BgRatio	pvalue	p.adjust	qvalue	geneID	Count
BP	GO:0010498	proteasomal protein catabolic process	362/9512	475/23355	8.18E-57	5.18E-53	2.61E-53	268291/209462/56709/93759/22213/216150/70294/216157/52551/56371/50721/327799/17246/216440/67588/193670/22433/319701/67245/17846/103573/103554/13650/103583/14694/26420/66089/22210/21402/108660/22187/18858/52892/216869/19175/116891/67128/20316/21927/67338/76892/217069/20747/18023/26446/72194/217166/19192/72053/24086/67163/19184/66313/66997/104318/217379/217410/108089/26443/70611/66244/19167/104771/…	362
BP	GO:0006281	DNA repair	360/9512	489/23355	3.25E-50	1.03E-46	5.20E-47	268281/19714/77987/66403/71567/93759/68114/208266/16969/56371/50721/21665/93765/117599/21853/12566/75452/54125/18972/15574/60530/13649/66713/17846/67030/103554/268395/18148/30939/68067/22210/19360/319162/69747/216853/216965/19364/237911/114714/268465/12189/217216/50776/12006/170472/30951/338371/71885/20892/209334/67241/104721/18974/17420/211978/19363/97827/217716/211064/104884/68149/22632/74335/1…	360
BP	GO:0043161	proteasome-mediated ubiquitin-dependent protein catabolic process	312/9512	409/23355	3.13E-49	6.60E-46	3.34E-46	268291/209462/56709/93759/22213/216150/70294/52551/56371/50721/327799/17246/216440/193670/319701/67245/17846/103573/103583/14694/26420/66089/22210/21402/108660/18858/216869/19175/116891/67128/21927/67338/217069/20747/26446/72194/72053/24086/67163/19184/66313/66997/104318/217379/217410/108089/26443/70611/66244/19167/104771/19164/68497/20338/110616/26931/11651/116870/19166/15216/76577/12328/213311/…	312
BP	GO:0016569	covalent chromatin modification	339/9512	464/23355	4.31E-46	6.82E-43	3.45E-43	15182/331623/11793/52463/93759/108829/20587/15468/17192/21423/208266/50721/103136/93765/64050/14479/116848/12566/16878/22433/76901/22210/21402/20787/216825/20185/94092/20877/18626/216850/217031/68729/18673/246198/22658/74026/14055/12189/15184/217218/76719/18750/22378/72344/30951/13435/17977/14245/52592/217588/238247/238317/81703/66354/73086/68149/22367/217864/116870/14957/50708/16468/218214/18676…	339
BP	GO:0016570	histone modification	328/9512	450/23355	2.93E-44	3.67E-41	1.85E-41	15182/331623/11793/52463/93759/108829/20587/15468/17192/21423/208266/50721/103136/93765/64050/14479/116848/12566/16878/22433/76901/22210/21402/20787/216825/20185/94092/20877/18626/216850/217031/68729/18673/246198/22658/74026/14055/12189/15184/217218/76719/18750/22378/72344/30951/17977/14245/52592/217588/238247/238317/81703/66354/73086/68149/22367/217864/116870/14957/50708/16468/218214/18676/18193…	328
BP	GO:0044770	cell cycle phase transition	313/9512	424/23355	3.48E-44	3.67E-41	1.85E-41	67141/16798/21987/12534/52696/15468/50784/12696/21423/27375/56371/216190/69754/237459/327799/12905/52679/17246/52468/12567/14632/21853/12566/12323/15574/13649/18148/70385/12450/72290/68067/68964/20877/216965/54394/22680/53892/114714/83560/20913/80280/23834/19192/12189/11799/74370/71276/209334/50496/11491/194655/15902/17420/15512/19363/12192/12313/74335/11651/20677/13557/19766/66197/26914/213311/1…	313
BP	GO:0022613	ribonucleoprotein complex biogenesis	301/9512	408/23355	1.95E-42	1.76E-39	8.90E-40	353258/67239/56200/67332/108707/110816/18114/216156/20054/20222/103136/70683/432508/117599/56351/18813/64934/52513/57316/103573/18148/193116/52530/216767/19069/12261/18432/67493/104662/192159/276919/268449/216987/56321/217038/448850/110809/12812/67684/19942/68979/67671/72344/217431/20115/328110/192119/15519/217869/69237/217995/30946/208366/70930/28126/94066/105372/108143/66254/218629/20088/52535/…	301
BP	GO:0044772	mitotic cell cycle phase transition	286/9512	383/23355	4.43E-42	3.51E-39	1.77E-39	67141/16798/21987/12534/52696/15468/21423/27375/216190/69754/237459/327799/12905/52679/17246/52468/12567/12566/12323/15574/13649/70385/12450/72290/68067/68964/20877/216965/54394/22680/53892/114714/83560/80280/23834/19192/12189/11799/74370/71276/209334/50496/11491/194655/15902/17420/15512/19363/12192/12313/74335/11651/20677/13557/19766/66197/213311/218294/20620/218630/268709/218793/72993/11792/191…	286
BP	GO:0007005	mitochondrion organization	343/9512	489/23355	2.69E-40	1.89E-37	9.57E-38	215798/56016/71804/215951/12484/11793/215999/71361/338359/21780/103172/75406/30055/544717/69754/16000/68876/20847/67588/67900/71701/66628/26420/22333/15525/20520/75530/20787/21975/216821/52892/380705/70310/56486/216869/74148/56322/66196/18952/18673/15114/12799/20848/52469/56208/17762/70207/50776/52639/208501/66840/14245/93757/30056/15251/66272/72113/15519/70435/30954/11651/66694/67269/407785/3827…	343
BP	GO:0034248	regulation of cellular amide metabolic process	296/9512	409/23355	4.72E-39	2.99E-36	1.51E-36	66084/15979/56484/13688/216028/19205/27403/12696/237400/17347/13629/13144/16000/72068/66399/12567/108037/18813/78428/66118/74203/68585/67579/18148/14694/104625/73158/69125/194952/20425/18626/23879/276770/53422/12261/67493/116905/22057/18604/66612/192160/19401/15114/20848/52469/70207/18750/67671/260302/69674/217331/20698/217351/192170/80913/19878/66244/13665/12192/68581/211064/217869/11651/217980/…	296
BP	GO:0072594	establishment of protein localization to organelle	308/9512	433/23355	3.56E-38	1.92E-35	9.69E-36	64009/56535/21929/140740/70297/19386/15275/12534/108705/11776/30055/52551/18717/216190/69754/432486/12461/103468/74203/71673/22433/20335/19058/12464/72129/19052/15525/20787/216853/19069/56322/18015/103737/11640/27681/16211/19014/15114/16480/20848/28084/12189/17762/16416/13207/16647/445007/260302/217337/15239/19325/93757/24067/18035/30056/53612/19164/18222/15519/11651/14634/218035/13557/218210/209…	308
BP	GO:0006914	autophagy	304/9512	426/23355	3.94E-38	1.92E-35	9.69E-36	21929/140742/56484/11793/94221/93759/641340/20869/69754/71712/56480/117150/67588/193670/74302/22433/19324/17168/15944/22333/73158/54396/20787/29869/18858/56486/78246/66048/75909/67300/170749/66612/15114/20848/11975/56208/17966/353047/17762/52639/338364/72344/74370/66840/217379/59027/76983/15251/217695/19164/20773/11651/217893/56048/83924/218035/19720/72739/56085/69635/66795/11881/20620/11750/1005…	304
BP	GO:0061919	process utilizing autophagic mechanism	304/9512	426/23355	3.94E-38	1.92E-35	9.69E-36	21929/140742/56484/11793/94221/93759/641340/20869/69754/71712/56480/117150/67588/193670/74302/22433/19324/17168/15944/22333/73158/54396/20787/29869/18858/56486/78246/66048/75909/67300/170749/66612/15114/20848/11975/56208/17966/353047/17762/52639/338364/72344/74370/66840/217379/59027/76983/15251/217695/19164/20773/11651/217893/56048/83924/218035/19720/72739/56085/69635/66795/11881/20620/11750/1005…	304
BP	GO:0048193	Golgi vesicle transport	212/9512	269/23355	1.38E-37	6.22E-35	3.14E-35	54198/94221/70297/20224/11735/216131/11776/104303/71673/56418/103694/19324/245944/17846/20742/14694/66050/77371/66397/11840/16897/22318/16562/54189/11736/97761/53334/360013/19376/18195/52639/16834/260302/19325/71169/217449/12033/238123/217517/76983/20334/78232/338320/53612/68581/27277/218035/66482/16553/76895/66890/67511/14451/18570/218811/11843/11766/338337/66629/75841/223649/106039/105785/66251…	212
BP	GO:0009896	positive regulation of catabolic process	320/9512	457/23355	2.02E-37	8.51E-35	4.30E-35	21929/268291/140742/56484/209462/14609/74048/338359/93759/17319/108705/20610/216157/20869/23805/237400/18245/52551/56371/50721/69754/16000/17246/56480/117150/16971/67588/74203/193670/22433/103988/71701/14694/15944/26420/22333/73158/69125/54396/21944/67493/280408/216963/76892/22057/27681/66612/56208/18195/66313/20682/260302/338364/217351/104318/217410/19878/108089/15251/12192/19164/68497/20773/110…	320
BP	GO:0042176	regulation of protein catabolic process	282/9512	390/23355	3.84E-37	1.52E-34	7.68E-35	16798/21929/268291/14360/54198/209462/14609/108705/20610/216157/23805/18245/52551/56371/50721/21859/17246/16971/67588/193670/22433/13649/17846/103573/13650/14694/26420/19052/22187/52892/21944/280408/76892/18673/27681/18023/80280/65019/72194/22123/19192/18195/24086/66313/20682/260302/208092/104318/217379/217410/18263/108089/20115/19164/68497/110616/15519/11651/15216/66222/282663/218203/12328/56085…	282
BP	GO:0006417	regulation of translation	259/9512	350/23355	4.71E-37	1.76E-34	8.87E-35	66084/56484/13688/19205/12696/237400/17347/13629/13144/16000/72068/66399/12567/108037/18813/78428/66118/74203/67579/18148/14694/104625/73158/69125/194952/20425/18626/23879/276770/53422/12261/67493/116905/22057/192160/19401/20848/52469/70207/18750/67671/69674/217331/217351/192170/80913/19878/66244/13665/12192/211064/217869/11651/217980/20677/75420/69635/56541/13361/13803/218506/105638/74480/11727/…	259
BP	GO:0034660	ncRNA metabolic process	310/9512	445/23355	1.32E-35	4.64E-33	2.34E-33	73681/67239/56200/108707/110816/18114/216156/20054/28088/70683/117599/216443/18813/64934/52513/57316/71701/18148/104458/66628/52530/68626/54351/67493/104662/216987/276950/217038/448850/20848/69684/19942/52686/68979/76265/72344/68730/104721/217431/20115/328092/211064/192119/328162/69237/217995/30946/68916/208366/70930/105148/70153/214290/100715/105372/66254/105083/67053/20088/67011/105638/56335/68…	310
BP	GO:0006397	mRNA processing	321/9512	466/23355	2.54E-35	8.45E-33	4.27E-33	71713/67332/19205/12696/70248/20222/66094/16969/70312/432508/103135/103284/107829/21379/216578/71701/78372/18148/193116/72290/59013/268420/23879/12261/66874/192159/276919/237859/20922/110809/12812/67684/67480/69131/192160/217207/20624/78943/13207/76265/107817/20382/192170/21681/66055/104721/18949/328110/12192/67039/66354/75553/51786/18789/69562/19134/72935/212880/15387/56541/210106/68675/100715/2…	321
BP	GO:0031331	positive regulation of cellular catabolic process	278/9512	389/23355	3.81E-35	1.20E-32	6.09E-33	21929/268291/140742/56484/338359/93759/17319/108705/20610/216157/20869/237400/52551/56371/50721/69754/16000/17246/56480/117150/16971/74203/193670/22433/103988/71701/14694/15944/26420/22333/73158/69125/54396/67493/216963/76892/22057/66612/56208/338364/217351/104318/217410/19878/108089/15251/12192/19164/20773/110616/15519/11651/19720/56085/67269/69635/66129/71816/20620/18753/26419/56335/66597/19229…	278
BP	GO:1903320	regulation of protein modification by small protein conjugation or removal	191/9512	240/23355	4.61E-35	1.39E-32	7.01E-33	67141/70097/21929/14360/11793/216080/108705/59004/15353/56371/12952/327799/93765/268373/67245/17846/18148/26420/21402/57783/56310/78246/216869/18230/18952/80280/65019/12189/20698/217379/217410/20115/15251/19164/68149/15519/11651/116870/69237/20677/67046/432763/12328/56085/218294/11624/18570/105171/71816/268709/328365/30877/26419/72400/105689/76273/24064/106052/545085/27401/239364/70790/11600/1058…	191
BP	GO:0033044	regulation of chromosome organization	219/9512	288/23355	1.60E-34	4.59E-32	2.32E-32	67141/52463/93759/52696/20587/50721/327799/93765/12461/16878/22433/12464/70385/30939/19360/20787/20185/68964/20877/103677/22680/217031/83560/23834/21973/56208/12189/12006/15081/22378/11799/209334/14245/217449/17420/56531/81703/66354/73086/74335/16468/18676/26914/105377/108138/23894/218850/30877/218914/218973/15381/28113/75339/239122/72400/19645/106052/71175/12465/19357/17869/328572/214669/223828/…	219
BP	GO:0031647	regulation of protein stability	221/9512	292/23355	2.74E-34	7.53E-32	3.80E-32	93759/16987/21423/103425/50721/69754/16000/216344/12461/17246/56351/18016/22433/17846/12464/68585/103583/18148/22210/20362/54396/20787/69747/18643/14252/18099/22680/217031/20913/18673/65019/217166/14824/260302/72344/20115/64010/68339/15519/69237/20677/218203/12328/210009/66671/72114/108143/12572/18708/268709/210376/72400/219158/338337/66897/67955/50789/106052/12465/56274/70790/67819/75841/328572/…	221
BP	GO:0043254	regulation of protein-containing complex assembly	304/9512	441/23355	1.34E-33	3.52E-31	1.78E-31	16798/20393/73910/12484/20224/103425/71769/215449/71902/13494/13169/22778/66713/20742/14694/26420/66397/20362/216742/54396/11840/18643/216877/327959/17913/237860/21833/74499/17762/19184/20682/56699/14784/15081/217356/108100/108903/217449/11622/217517/328108/11845/18080/19042/20741/15519/19720/68732/20963/56320/218333/72948/105377/218397/57748/544963/17755/26401/22334/18753/26419/67089/218952/6398…	304
BP	GO:0051098	regulation of binding	279/9512	396/23355	1.64E-33	4.16E-31	2.10E-31	15214/15182/93759/20610/208266/16969/14797/21665/16000/16971/16878/14694/19052/15525/216820/20877/53422/216869/12928/16859/83560/18121/18102/278507/19401/15184/68528/217356/192170/16413/15902/20666/13665/19164/12313/17169/11651/69237/15216/193385/94245/18193/15387/56541/20620/105638/26419/218914/56291/12159/73181/72400/19645/211286/66573/56274/68588/11600/16341/67819/17869/55944/14958/27373/18591…	279
BP	GO:0045786	negative regulation of cell cycle	309/9512	452/23355	4.40E-33	1.07E-30	5.42E-31	67141/16798/380629/21929/19272/12534/52696/17319/15468/20869/208266/56371/12952/69754/327799/12905/12226/52679/17246/17245/52468/12567/21853/18413/16878/107829/78926/15574/13649/71701/18148/70385/12450/30939/68067/16362/216810/18858/20877/70510/103844/18432/216964/216965/54394/22680/12569/270906/68729/83560/268465/80280/65019/23834/12189/192231/71059/78943/26941/11799/11852/209334/15902/12192/743…	309
BP	GO:0018205	peptidyl-lysine modification	260/9512	364/23355	6.91E-33	1.62E-30	8.19E-31	15182/331623/11793/93759/13654/20587/20610/17192/21423/208266/59004/15353/102115/103136/64050/100504608/116848/14533/16878/76901/94092/18626/80886/217031/246198/22658/74026/66180/14230/14055/12189/76719/22378/107817/12418/17977/217588/207965/238247/104799/66354/73086/14957/50708/20677/68346/16468/18193/26914/11624/108143/54169/328365/30877/239122/105787/328572/214669/170787/223870/69612/381022/51…	260
BP	GO:0010256	endomembrane system organization	295/9512	429/23355	2.43E-32	5.50E-30	2.78E-30	64009/237336/54198/209462/70297/19156/19073/28193/12534/11735/19205/27403/11776/52551/26396/114606/319277/104303/380664/210035/23943/19344/103694/194974/19324/68585/20742/11749/77579/83431/70310/66048/18472/380712/280408/360013/192197/75909/67300/19345/67163/26941/20973/108100/104318/19325/217379/217449/73991/319565/20741/56217/68581/27277/22367/11651/116870/52635/17101/94245/66890/67511/80289/11…	295
BP	GO:0034470	ncRNA processing	253/9512	355/23355	8.86E-32	1.93E-29	9.77E-30	73681/67239/56200/108707/110816/18114/216156/20054/28088/70683/117599/18813/64934/52513/57316/18148/66628/52530/68626/54351/67493/104662/216987/217038/448850/20848/19942/52686/68979/76265/72344/68730/104721/217431/20115/211064/192119/328162/69237/217995/30946/68916/208366/70930/70153/214290/105372/66254/67053/20088/67011/105638/56335/68966/18130/210925/74195/14000/223499/78581/68260/239528/109075…	253
BP	GO:0034504	protein localization to nucleus	222/9512	301/23355	1.41E-31	2.97E-29	1.50E-29	64009/16798/14360/67239/19386/93759/12534/103172/108705/20610/27403/20869/16969/216190/237542/17246/103468/74203/16886/16878/18016/22433/19058/103573/18148/19052/21402/216853/19069/22627/18015/11640/12842/80280/16211/19014/66612/16480/20848/12189/13207/16647/20682/445007/18035/20471/20474/319565/19164/15519/11651/14634/13557/218210/70930/20963/238799/18708/76582/72993/18753/218952/12159/75751/505…	222
BP	GO:0051052	regulation of DNA metabolic process	266/9512	379/23355	1.45E-31	2.97E-29	1.50E-29	14609/52463/93759/54427/216156/50721/11783/93765/12461/117599/20852/56351/21853/12566/60530/13649/66713/12464/18148/68067/22210/19360/68964/20877/216853/69583/619441/216869/18643/103677/12189/50776/12006/170472/30951/13435/11622/56531/68149/15519/11651/56702/14957/50708/80838/78903/218214/110052/380855/431706/105377/108138/113002583/71991/21974/18753/30877/26430/319955/75698/18950/15381/27374/281…	266
BP	GO:0006979	response to oxidative stress	282/9512	410/23355	5.41E-31	1.07E-28	5.40E-29	21929/26408/19272/68031/211329/66521/15182/14360/140742/56484/19156/71361/93759/625249/50493/69754/66414/268345/320183/20852/22433/268373/13649/69922/71701/20856/66628/14694/26420/11927/11671/23939/216850/18806/12928/18604/18023/22658/17762/18750/20698/18453/209027/11852/15251/53618/13665/19164/14281/23876/66787/11651/56349/238505/19766/26914/56085/69635/14088/76251/93692/13361/71991/21974/105675…	282
BP	GO:0007346	regulation of mitotic cell cycle	305/9512	453/23355	8.06E-31	1.55E-28	7.81E-29	67141/380629/93759/12534/52696/15468/21423/13144/27375/216190/69754/16000/327799/12905/12226/52679/17246/52468/12567/12566/15574/13649/71701/70385/12450/72290/68067/19360/216810/216825/68964/20877/18472/216965/22680/56321/114714/83560/268465/18023/80280/23834/20851/103733/19192/12189/72349/18750/26941/20698/11799/74370/71276/209334/11491/15902/15512/19363/12192/19141/74335/11651/20677/19766/13614…	305
BP	GO:0031396	regulation of protein ubiquitination	164/9512	205/23355	8.55E-31	1.59E-28	8.01E-29	67141/70097/21929/14360/11793/216080/108705/56371/12952/327799/93765/268373/67245/17846/18148/26420/21402/56310/78246/216869/18230/18952/80280/65019/12189/20698/217379/217410/20115/19164/68149/15519/11651/116870/69237/20677/67046/432763/12328/56085/218294/18570/105171/71816/268709/26419/72400/105689/76273/24064/106052/545085/27401/239364/70790/11600/105837/67819/211770/671535/12257/106042/83945/2…	164
BP	GO:1901987	regulation of cell cycle phase transition	223/9512	305/23355	8.76E-31	1.59E-28	8.01E-29	67141/12534/52696/15468/50784/12696/21423/27375/56371/216190/69754/327799/12905/52679/17246/52468/12567/14632/12566/15574/13649/18148/70385/12450/72290/68067/68964/20877/216965/22680/114714/83560/20913/80280/23834/19192/12189/11799/74370/209334/11491/15902/15512/19363/12192/74335/11651/20677/19766/26914/14451/218294/268709/218793/72993/11792/19186/19188/67153/72400/328440/19645/66214/19357/105837…	223
BP	GO:0008380	RNA splicing	272/9512	393/23355	1.22E-30	2.15E-28	1.09E-28	71713/432467/67332/19205/12696/70248/20222/66094/16969/70312/28088/103284/27370/107829/78372/18148/193116/59013/12750/23879/20020/12261/192159/276919/237859/70439/110809/12812/67684/67480/69131/192160/217207/20624/78943/13207/76265/107817/20382/192170/21681/66055/104721/18949/328110/67039/66354/69562/19134/72935/212880/15387/56541/68675/18708/218543/238831/66231/16854/15381/56335/27374/56215/6664…	272
BP	GO:0022411	cellular component disassembly	267/9512	385/23355	2.53E-30	4.33E-28	2.19E-28	108853/20393/171580/12484/11793/74747/12534/74392/20587/23805/69754/11783/17997/67588/68094/78428/78926/20742/268396/15944/22333/54396/319162/194952/20787/83431/276770/56486/78246/18472/216965/80280/65019/21973/57376/56208/217207/72349/70218/18195/83796/52639/68572/66840/12632/11845/15251/15512/20741/192119/22367/16593/68732/56085/14063/320806/17755/18708/105083/246103/100504663/56215/75339/12177…	267
BP	GO:0007264	small GTPase mediated signal transduction	296/9512	439/23355	4.12E-30	6.71E-28	3.39E-28	73910/110279/16000/17311/215449/117600/52666/13169/108686/68585/94176/216724/72729/380711/12928/109934/216963/21927/16706/18015/16400/16211/11858/56699/14784/19157/108100/192662/20403/11852/19878/22630/238130/56784/11845/20663/217692/68339/14569/56349/56044/140580/193385/14063/14062/59079/20620/68760/71704/64652/268739/219140/68813/246710/13449/67168/24064/76108/223254/105445/223435/223601/105841…	296
BP	GO:0006913	nucleocytoplasmic transport	223/9512	307/23355	4.24E-30	6.71E-28	3.39E-28	353258/19386/13654/12534/54387/108705/20054/216190/17931/432508/17246/103468/73192/66118/74203/107829/22433/19058/103573/18148/19052/268420/276770/19069/22627/18015/11640/16211/19014/16480/20848/21428/12189/72149/13207/16647/445007/217378/18035/66244/19164/217827/15519/11651/14634/13557/20238/218210/20963/238799/18708/76582/66231/72993/18753/56291/12159/54196/75751/57258/71844/16648/65246/70572/1…	223
BP	GO:0051169	nuclear transport	223/9512	307/23355	4.24E-30	6.71E-28	3.39E-28	353258/19386/13654/12534/54387/108705/20054/216190/17931/432508/17246/103468/73192/66118/74203/107829/22433/19058/103573/18148/19052/268420/276770/19069/22627/18015/11640/16211/19014/16480/20848/21428/12189/72149/13207/16647/445007/217378/18035/66244/19164/217827/15519/11651/14634/13557/20238/218210/20963/238799/18708/76582/66231/72993/18753/56291/12159/54196/75751/57258/71844/16648/65246/70572/1…	223
BP	GO:1901990	regulation of mitotic cell cycle phase transition	201/9512	271/23355	2.91E-29	4.49E-27	2.27E-27	67141/12534/52696/15468/21423/27375/216190/69754/327799/12905/52679/17246/52468/12567/12566/15574/13649/70385/12450/72290/68067/68964/20877/216965/22680/114714/83560/80280/23834/19192/12189/11799/74370/209334/11491/15902/15512/19363/12192/74335/11651/20677/19766/218294/268709/218793/72993/11792/19186/19188/67153/72400/328440/19645/66214/19357/105837/12914/83383/224023/208643/75826/13383/11820/115…	201
BP	GO:0016236	macroautophagy	162/9512	207/23355	2.16E-28	3.25E-26	1.64E-26	140742/11793/93759/56480/117150/67588/74302/19324/17168/15944/22333/73158/54396/56486/78246/66048/75909/11975/56208/17966/52639/72344/66840/217379/76983/15251/217695/19164/20773/217893/56048/218035/56085/66795/100504663/21821/66597/12177/271221/66270/170787/68118/100502698/67846/67841/50873/66643/22084/224647/54197/110147/72238/66530/19328/225131/18145/75964/11555/100502841/27060/329015/209478/12…	162
BP	GO:0045787	positive regulation of cell cycle	252/9512	365/23355	3.21E-28	4.72E-26	2.38E-26	67141/17684/12534/17319/21423/16000/12905/52679/17246/12567/14632/107829/12323/13649/18148/72290/22210/216825/20877/18432/18472/54141/54394/12569/114714/20913/65019/19014/23834/19401/20851/56208/12189/72349/18750/20698/11799/74370/71276/209334/19878/11491/15902/17420/15512/110606/19363/19141/74335/11651/193385/20677/13614/26914/218294/12380/105377/218793/11792/21816/219103/328440/19645/66214/7117…	252
BP	GO:0042326	negative regulation of phosphorylation	275/9512	408/23355	5.05E-28	7.27E-26	3.67E-26	215748/16798/21929/18605/171580/74747/93759/59090/17873/70312/50721/103136/69754/16000/67603/52468/117150/216505/18016/22433/268373/14783/114716/18148/14694/22210/19052/15525/16362/23939/20185/216869/103844/19062/216963/18015/217039/18121/70834/80280/20848/28084/72349/192231/71059/17762/18750/19084/67763/12702/208092/16413/19088/19164/12062/66787/11651/19720/105352/94245/20238/20354/23882/26914/7…	275
BP	GO:1903362	regulation of cellular protein catabolic process	185/9512	247/23355	6.17E-28	8.68E-26	4.38E-26	16798/21929/268291/108705/20610/216157/52551/56371/50721/17246/16971/193670/22433/17846/103573/13650/14694/26420/22187/52892/76892/18023/80280/65019/19192/24086/104318/217410/108089/20115/19164/110616/15519/11651/15216/218203/12328/56085/67269/108143/71816/20620/14198/26419/56291/19186/19188/19229/219158/114128/30945/68135/75841/211770/14083/27373/17309/106042/223870/252870/70620/56637/22350/5087…	185
BP	GO:0097193	intrinsic apoptotic signaling pathway	214/9512	298/23355	8.23E-28	1.13E-25	5.72E-26	26408/72567/15182/74747/93759/170799/17319/108705/20869/59004/11783/17246/69181/22433/268373/60530/14694/15254/23939/22187/18432/15248/18952/18604/20747/56208/12189/17762/78943/13207/18750/26941/18453/20115/217558/15251/81535/66354/12062/66787/21981/11651/56085/15387/57748/18708/14198/22334/105675/80795/319955/50527/18950/12050/73181/219158/22070/223255/52521/382985/17869/66168/11911/328572/11021…	214
BP	GO:2001233	regulation of apoptotic signaling pathway	265/9512	391/23355	1.26E-27	1.70E-25	8.59E-26	21929/72567/21987/15182/14360/107449/93759/170799/17319/108705/59004/13144/21859/16000/11783/12905/17246/18413/22433/12323/268373/60530/14694/26420/23939/22187/18858/21944/216869/103844/17428/18015/67338/56321/18952/18121/20747/22658/56208/19192/12189/26941/217356/18453/20115/217558/15251/19164/12062/11651/66505/19766/66143/56085/15387/14451/69635/22334/105675/18753/26419/66092/12159/16854/12050/…	265
BP	GO:0071900	regulation of protein serine/threonine kinase activity	284/9512	427/23355	1.92E-27	2.53E-25	1.28E-25	16798/70097/21929/26408/21987/12484/93759/17319/20869/17873/26396/69754/16000/67603/17311/327826/268373/13649/114716/14172/12450/19052/54396/26397/23939/18858/26398/13543/103844/19062/16706/18015/70834/80280/69131/23834/72349/192231/71059/78943/18750/19084/26399/74370/15239/217410/11491/19088/17420/338372/19164/11651/69237/19766/13614/94245/23882/20963/26914/66671/15357/26401/218630/109700/18753/…	284
BP	GO:0010639	negative regulation of organelle organization	247/9512	359/23355	2.47E-27	3.19E-25	1.61E-25	67141/20393/52463/52696/74392/23805/16000/327799/17245/67588/16886/18413/16878/78926/20742/18148/70385/30939/19360/216810/68964/20877/78246/216869/18643/103677/19062/237860/216965/22680/68729/83560/21973/56208/17762/15081/11799/108903/209334/76983/17420/20741/72113/74335/11651/68732/67046/18676/56320/108138/17755/18708/246103/105675/18753/218914/66092/12159/63985/15381/12050/28113/75339/72400/138…	247
BP	GO:0090407	organophosphate biosynthetic process	286/9512	434/23355	1.23E-26	1.55E-24	7.84E-25	237336/52014/56442/69718/28169/216134/18717/212862/117150/11947/13139/211347/216739/14923/18618/20425/216820/212627/11541/237823/14919/70310/18806/276846/56077/18103/18102/18604/11951/103711/320655/66612/104112/20848/71743/68087/27404/71679/67763/74451/14245/20135/67216/22169/13382/59027/328099/110095/108156/268566/110417/20773/12709/11565/319554/75678/19210/210992/218442/15212/208715/68263/11534…	286
BP	GO:0032259	methylation	241/9512	351/23355	1.69E-26	2.06E-24	1.04E-24	18537/73681/15182/327747/331623/12142/52463/93759/67332/20587/15468/54427/14431/208266/103136/72843/12226/216292/100504608/116848/22433/18618/67493/319822/217038/53892/246198/14055/12189/52686/13435/104836/207965/238247/66354/328162/238505/14957/50708/16468/218214/18193/26914/380855/210009/66254/67011/52535/56335/27374/75339/239122/67302/68260/17869/214669/381022/75284/12914/70511/239706/14852/15…	241
BP	GO:0051656	establishment of organelle localization	267/9512	399/23355	1.69E-26	2.06E-24	1.04E-24	64009/353258/52906/14609/20224/20869/20054/11776/114606/69654/14533/16886/56418/66713/19324/103573/69556/103583/18148/70385/66397/22210/11840/16897/11541/22187/77579/83431/20877/20528/18806/16562/19069/18472/17913/53334/54141/338367/66196/93670/16211/59045/15114/56208/17762/77097/52639/26941/70450/11799/208092/16570/217449/380752/56444/15251/319565/19164/68581/212073/76205/17828/94245/16553/76895…	267
BP	GO:0042254	ribosome biogenesis	209/9512	294/23355	3.04E-26	3.63E-24	1.83E-24	353258/67239/56200/108707/110816/18114/216156/20054/103136/70683/117599/18813/64934/52513/57316/103573/18148/52530/216767/19069/12261/18432/67493/104662/268449/216987/56321/217038/448850/19942/68979/67671/72344/217431/20115/69237/217995/30946/208366/70930/28126/94066/105372/66254/218629/20088/52535/68966/75751/14000/52521/223499/78581/109075/12181/67040/27367/20826/74778/66409/106298/224092/57808…	209
BP	GO:1902903	regulation of supramolecular fiber organization	255/9512	380/23355	1.22E-25	1.43E-23	7.23E-24	16798/20393/73910/15182/74392/23805/13144/13494/18016/78926/13169/11568/66713/108686/20742/268396/30794/11840/18643/19062/17913/237860/216965/17762/56699/14784/108100/108903/19878/16413/12632/328108/11845/18080/20741/19164/76260/19720/68732/13614/56320/218397/57748/14063/544963/17755/18708/26401/246103/68760/18753/26419/218952/63985/75339/19229/20410/13829/19645/66214/19219/78757/211401/223593/22…	255
BP	GO:1903311	regulation of mRNA metabolic process	188/9512	259/23355	1.60E-25	1.84E-23	9.30E-24	19205/12696/70248/237400/16969/432508/103284/74203/21379/71701/18148/73158/69125/268420/23879/53422/12261/67493/237859/70439/22057/13207/12006/107817/20382/217351/192170/80913/71169/19878/12192/67039/66354/75553/192119/18789/72308/217980/75420/77134/15387/210106/68675/218543/74480/11792/15381/56335/56215/72486/105559/15473/18458/239528/223642/67959/93686/67040/14904/213988/105859/12455/52502/2046…	188
BP	GO:1903050	regulation of proteolysis involved in cellular protein catabolic process	162/9512	214/23355	1.65E-25	1.87E-23	9.43E-24	16798/268291/20610/216157/52551/56371/50721/17246/193670/22433/17846/103573/13650/14694/26420/22187/52892/76892/18023/65019/19192/24086/104318/217410/108089/20115/19164/110616/11651/15216/12328/56085/67269/108143/71816/20620/14198/26419/56291/19186/19188/19229/219158/30945/68135/75841/211770/14083/27373/106042/223870/252870/70620/56637/50873/18763/56424/12005/224650/15511/224727/79263/15516/56468…	162
BP	GO:1903829	positive regulation of cellular protein localization	195/9512	272/23355	2.59E-25	2.88E-23	1.45E-23	13822/14360/12534/11735/27403/20869/216169/12461/16971/16886/16878/22433/13649/17846/12464/108686/68585/20742/18148/14694/216853/216856/13385/17913/19376/12569/217124/16400/80280/217154/66612/16480/12189/17762/19878/16413/217449/11845/19164/15519/11651/83924/14634/15387/18708/18753/30877/218952/16854/72400/70572/105787/71175/12465/70790/105844/328572/12297/51812/83396/26413/13383/22042/209200/566…	195
BP	GO:0000209	protein polyubiquitination	175/9512	237/23355	2.84E-25	3.10E-23	1.57E-23	70097/268281/21929/68031/268291/209462/216080/22213/216150/70294/93765/67588/268373/67245/103583/76901/22210/21402/108660/56310/70510/67128/22032/71956/67338/20747/18023/12189/66313/217342/108089/217558/207304/68497/68149/22031/19720/71816/71991/22194/218793/93834/106052/27401/223455/30945/70790/671535/106025/56438/17237/67118/70620/22195/209200/224170/22129/50873/56424/12005/106014251/54197/5075…	175
BP	GO:0006260	DNA replication	183/9512	253/23355	1.39E-24	1.50E-22	7.55E-23	67141/19714/71567/56200/12534/216156/18029/52679/117599/14632/21853/12566/18972/13649/108686/18148/26398/68964/21927/268465/23834/50776/170472/20892/209334/14245/20135/19819/217578/18974/97827/69237/57441/78903/27015/14198/26419/218914/218973/114741/71988/328440/13134/72486/382985/72107/72960/72749/18591/74351/11908/52864/83945/17217/12544/75826/106344/77782/110749/13560/268936/22404/110147/76781…	183
BP	GO:0071826	ribonucleoprotein complex subunit organization	139/9512	178/23355	2.18E-24	2.30E-22	1.16E-22	67239/67332/110816/20054/20222/432508/56351/193116/192159/276919/268449/448850/110809/12812/67684/217207/67671/328110/192119/15519/217869/16593/30946/108143/218629/27374/27275/239528/67959/12181/55944/27367/20826/74778/72193/75705/21357/68193/224619/66211/66978/67097/20630/54127/27756/53817/15516/67242/16573/20641/108013/69241/20044/269061/28000/13669/59014/81898/22596/226419/16865/20643/214498/1…	139
BP	GO:0032386	regulation of intracellular transport	223/9512	326/23355	2.80E-24	2.90E-22	1.47E-22	14360/54198/52014/70297/20224/12534/11735/22213/20869/70335/18245/26396/216274/17931/216344/432508/17246/216440/107829/22433/17846/103573/66397/19052/20362/16568/11840/20787/83431/22318/116891/19062/17913/22627/54141/18015/12569/192197/11640/15114/16480/12189/17762/12009/217378/16413/380752/76983/19164/217827/15519/14634/218210/56320/14451/218333/17755/18708/18753/26419/12159/57258/71844/12177/13…	223
BP	GO:2001020	regulation of response to DNA damage stimulus	164/9512	221/23355	3.61E-24	3.69E-22	1.86E-22	67141/72567/93759/17319/108705/59004/50721/12952/93765/17246/117599/21853/107829/60530/13649/114716/66713/18148/68067/216853/23879/15248/12189/17762/13207/12006/170472/30951/68149/78903/66143/110052/15387/105377/108138/113002583/71991/21974/18753/23955/26430/319955/75698/18950/67153/219158/22070/106052/70790/17869/170787/77044/29813/50505/70620/224008/75826/209200/77782/13548/53817/74355/225160/5…	164
BP	GO:0006401	RNA catabolic process	185/9512	258/23355	4.21E-24	4.23E-22	2.14E-22	338359/19205/12696/237400/66094/72068/103135/78428/74203/21379/71701/18148/104625/73158/69125/268420/23879/53422/67493/103677/276950/70439/22057/192160/13207/12006/217351/192170/80913/71169/19878/19819/12192/75553/217827/192119/72308/217980/75420/77134/214290/210106/218343/100715/105083/75901/74480/11792/15381/56335/67153/14000/15473/18458/16341/387609/239528/109075/14904/213988/105859/52502/1485…	185
BP	GO:0007015	actin filament organization	286/9512	445/23355	4.58E-24	4.53E-22	2.29E-22	16798/73910/17118/171580/215999/74392/114606/67282/237436/18016/78926/13169/12808/66713/108686/20742/268396/30794/11840/77579/18643/19062/17913/237860/216961/21927/338367/66196/217124/11858/56699/14784/108100/11852/19878/16413/12632/11845/20741/109711/76260/140580/19720/68732/218194/56320/73296/218397/57748/72114/14063/544963/18708/26401/268709/68760/18753/218952/63985/13644/75339/19229/246710/20…	286
BP	GO:0043414	macromolecule methylation	208/9512	300/23355	6.87E-24	6.69E-22	3.38E-22	18537/15182/331623/52463/93759/67332/20587/15468/54427/208266/103136/12226/100504608/116848/22433/67493/53892/246198/14055/12189/52686/13435/104836/207965/238247/66354/328162/238505/14957/50708/16468/218214/18193/26914/380855/210009/66254/67011/56335/27374/75339/239122/67302/68260/17869/214669/381022/75284/12914/70511/239706/14852/69544/56637/73703/68190/52575/106338/67768/66578/67367/224440/2244…	208
BP	GO:0044843	cell cycle G1/S phase transition	153/9512	203/23355	7.96E-24	7.63E-22	3.86E-22	16798/15468/50784/12696/21423/27375/216190/69754/237459/12905/52679/17246/52468/12567/14632/12566/12323/13649/72290/54394/20913/19192/74370/50496/11491/194655/15902/17420/11651/20677/13557/19766/14451/20620/268709/218793/72993/11792/19186/19188/50523/19645/66214/27401/105837/11479/12914/208643/75826/13383/11504/12013/18763/12575/57261/79263/12445/225182/11789/18018/52004/17283/19211/78832/271697/…	153
BP	GO:0140014	mitotic nuclear division	194/9512	275/23355	8.33E-24	7.87E-22	3.98E-22	67141/28193/52696/16000/327799/69654/13494/69556/70385/30939/216810/83431/20877/54141/22680/67300/83560/18023/16211/23834/103733/56208/70218/20698/11799/208092/209334/328108/74335/193385/13614/26914/218294/105377/16563/218850/12159/56739/72400/105513/72549/328440/19645/66214/76789/52023/71175/19357/72107/105837/16581/18591/52683/26934/224023/212514/74201/68193/68942/67045/51792/16580/56399/54194/…	194
BP	GO:0016197	endosomal transport	168/9512	229/23355	8.55E-24	7.96E-22	4.02E-22	19707/54198/70297/30930/216131/70294/11776/319277/104303/14533/103724/56418/245944/17846/11736/97761/280408/68299/53334/67300/70834/27681/28084/260302/217342/208092/19325/20403/380752/320487/72183/11845/53612/17101/19720/73296/218441/11774/170625/11752/74385/105513/211286/114128/223593/105782/106039/27008/338368/106393/252870/74006/78618/69150/67581/68942/77975/16443/13185/19326/224705/72238/6653…	168
BP	GO:0043543	protein acylation	173/9512	238/23355	1.04E-23	9.54E-22	4.82E-22	15182/331623/11793/93759/20587/17192/21423/320150/64050/14533/16878/22433/18293/73873/76901/94092/18626/216965/217031/22658/74026/12189/18107/76719/66176/22378/20698/11298/17977/13382/217588/19042/78920/73086/20677/12593/108143/54169/80795/70646/75965/71988/66897/105787/72107/328572/214669/223864/69612/51812/239667/18022/74763/12914/69009/27801/208146/56637/11820/224454/268936/57261/224727/73242/…	173
BP	GO:0006302	double-strand break repair	174/9512	240/23355	1.25E-23	1.13E-21	5.73E-22	19714/71567/16969/50721/93765/117599/21853/54125/15574/60530/66713/68067/19360/69747/216853/19364/237911/114714/268465/12189/170472/209334/67241/104721/211978/19363/97827/104884/68149/22632/74335/116870/56196/110052/105377/108138/113002583/71991/21974/56249/319955/75698/11546/56739/71988/545085/71175/70790/19357/72749/14375/77044/52864/50505/223989/70620/17217/224008/12544/209200/77782/213389/106…	174
BP	GO:0016311	dephosphorylation	251/9512	381/23355	1.65E-23	1.47E-21	7.45E-22	19272/50784/19205/20869/77976/67603/17931/319468/52468/78887/74302/268373/19058/104570/69556/103583/79560/19052/19062/22627/237860/338367/56405/53892/170749/11640/217124/80280/72349/50773/68701/14226/14245/19878/11431/11622/59032/19042/26932/81535/217695/24000/74521/26931/105352/20354/218294/13003/69085/19012/109700/19270/19056/27389/18753/72391/219024/105663/210376/13850/71978/108912/74213/22325…	251
BP	GO:0001933	negative regulation of protein phosphorylation	237/9512	355/23355	1.87E-23	1.65E-21	8.31E-22	215748/16798/21929/18605/171580/74747/93759/17873/70312/103136/69754/16000/67603/52468/18016/22433/268373/114716/18148/14694/22210/19052/15525/16362/23939/216869/103844/19062/18015/217039/18121/70834/80280/28084/72349/192231/71059/18750/19084/12702/208092/16413/19088/19164/12062/66787/11651/19720/105352/94245/20354/23882/26914/72114/15357/238871/554327/18753/12159/100504663/50523/13829/14586/1964…	237
BP	GO:0016482	cytosolic transport	125/9512	157/23355	1.91E-23	1.66E-21	8.36E-22	54198/70297/30930/216131/70294/26396/104303/216344/103724/56418/66713/245944/55943/16562/11736/97761/280408/68299/53334/67300/70834/27681/56208/77097/52639/217342/380752/320487/72183/53612/19720/73296/26419/211286/106039/338368/252870/13731/26413/67581/70028/22350/224705/72238/271457/68767/210148/320473/213760/16573/67804/66943/108995/225861/68505/226089/53611/67894/17756/226422/58244/226541/1871…	125
BP	GO:0006333	chromatin assembly or disassembly	134/9512	172/23355	2.19E-23	1.87E-21	9.45E-22	268281/22110/72480/331623/66403/52463/93759/104248/20587/17192/50721/53605/116848/68094/18148/319162/216848/57376/14055/21429/24086/83796/20682/15081/13435/217827/192119/319152/319186/319159/319160/56702/319153/100041230/319161/319158/260423/319157/14957/319151/319149/319156/68024/319155/50708/319148/319150/326620/326619/80838/18676/66336/26914/68675/54169/218850/114741/75751/75339/239122/239364/…	134
BP	GO:0006402	mRNA catabolic process	162/9512	220/23355	2.77E-23	2.34E-21	1.18E-21	338359/19205/12696/237400/66094/72068/103135/78428/74203/21379/71701/18148/104625/73158/69125/268420/23879/53422/67493/103677/70439/22057/192160/13207/12006/217351/192170/80913/71169/19878/12192/75553/192119/72308/217980/75420/77134/214290/210106/218343/100715/105083/75901/74480/11792/15381/56335/15473/18458/16341/387609/239528/109075/14904/213988/105859/52502/14852/74108/19317/19826/76936/27756/…	162
BP	GO:0044270	cellular nitrogen compound catabolic process	260/9512	399/23355	2.88E-23	2.40E-21	1.21E-21	18605/209558/57319/338359/52463/103149/19205/12696/237400/66094/216188/11783/71207/72068/103135/78428/74203/21379/22271/71701/18148/17308/104625/15254/73158/69125/103850/268420/23879/53422/67493/103677/276950/70439/22057/192160/12799/13207/12006/50773/217351/71562/76025/192170/80913/71169/19878/19819/12192/104776/75553/217827/192119/72308/217980/75420/77134/214290/210106/218343/100715/238871/1050…	260
BP	GO:0022604	regulation of cell morphogenesis	222/9512	328/23355	3.09E-23	2.53E-21	1.28E-21	20393/13822/73910/14360/110829/18483/13144/54712/216344/13169/12323/66713/68585/26420/213084/16568/72729/20692/77579/13385/12261/18472/12928/70834/11858/57778/16416/56699/26941/70450/217340/108100/18453/192662/20403/11852/16413/18222/212073/56349/68732/68750/20354/56320/15387/73296/15212/11750/218952/19229/68813/246710/13829/17909/15117/14083/11838/17886/104445/110253/170736/140570/223881/22379/2…	222
BP	GO:0006473	protein acetylation	148/9512	196/23355	3.11E-23	2.53E-21	1.28E-21	15182/331623/11793/93759/20587/17192/21423/64050/14533/16878/22433/73873/76901/94092/18626/216965/217031/22658/74026/12189/76719/66176/22378/20698/11298/17977/217588/73086/20677/108143/54169/70646/71988/66897/105787/72107/328572/214669/223864/69612/51812/239667/18022/74763/12914/69009/208146/56637/11820/268936/57261/224727/73242/109115/18519/13831/77805/73473/24074/17128/81601/56613/70999/225895/…	148
BP	GO:0050821	protein stabilization	139/9512	181/23355	3.98E-23	3.19E-21	1.61E-21	21423/103425/16000/216344/12461/56351/12464/68585/18148/22210/54396/69747/18643/14252/18099/22680/20913/18673/65019/14824/72344/20115/64010/15519/69237/20677/12328/210009/66671/72114/108143/12572/18708/210376/338337/66897/67955/12465/56274/328572/83945/252870/13544/67657/12469/338467/50873/21454/71718/18712/22404/224727/14251/79263/15516/17131/74126/14682/67072/19211/213539/68833/15510/22218/1291…	139
BP	GO:0034976	response to endoplasmic reticulum stress	181/9512	254/23355	4.18E-23	3.31E-21	1.67E-21	26408/56709/93759/641340/22213/216157/27403/52551/11783/216440/193670/22433/20856/12330/18858/116891/20316/76892/217069/20747/18023/80280/72053/67163/78943/18453/71853/72736/104771/13665/20338/110616/76577/56085/66795/18708/218544/59007/80795/50527/67089/66597/72661/100037258/66435/68889/70551/223455/67819/75841/66168/53357/11911/328572/110213/67118/64136/224045/208643/224109/56637/11820/50873/56…	181
BP	GO:0046700	heterocycle catabolic process	260/9512	400/23355	4.94E-23	3.86E-21	1.95E-21	18605/209558/57319/338359/52463/103149/19205/12696/237400/66094/216188/11783/71207/72068/103135/78428/74203/21379/22271/71701/18148/17308/104625/15254/73158/69125/103850/268420/23879/53422/67493/103677/276950/70439/22057/192160/12799/13207/12006/50773/217351/71562/76025/192170/80913/71169/19878/19819/12192/104776/75553/217827/192119/72308/217980/75420/77134/214290/210106/218343/100715/238871/1050…	260
BP	GO:0034599	cellular response to oxidative stress	192/9512	274/23355	5.10E-23	3.94E-21	1.99E-21	21929/26408/19272/68031/211329/66521/15182/14360/56484/19156/71361/93759/69754/268345/20852/22433/268373/13649/69922/71701/14694/26420/23939/216850/12928/18604/18023/22658/17762/20698/18453/209027/11852/15251/53618/13665/14281/23876/66787/11651/56349/238505/19766/56085/69635/14088/76251/93692/13361/21974/105675/18753/26419/12159/14528/11792/110265/223255/105787/52521/170719/17309/11911/18174/6801…	192
BP	GO:0043087	regulation of GTPase activity	216/9512	318/23355	5.97E-23	4.56E-21	2.30E-21	110829/110279/70719/23805/54712/66687/216445/103724/14694/76795/192786/83431/13543/216869/380711/18472/97761/12928/109934/18015/216991/20290/192197/217201/544817/15223/207592/16413/217463/78232/13665/217692/76260/217869/56349/83924/193385/67046/20354/218397/14063/14062/544963/170625/239027/218952/16475/19229/380916/210789/24064/105445/78757/13196/105782/20401/19387/223754/140570/77980/223864/1292…	216
BP	GO:1903322	positive regulation of protein modification by small protein conjugation or removal	112/9512	137/23355	6.20E-23	4.67E-21	2.36E-21	216080/108705/59004/56371/12952/93765/67245/17846/18148/26420/21402/57783/78246/18952/80280/12189/20698/217410/116870/67046/56085/218294/11624/18570/105171/71816/268709/30877/26419/105689/76273/106052/27401/239364/11600/67819/211770/106042/83945/22195/75826/208650/50873/224619/56424/12005/106759/15183/65113/17131/225876/19211/12234/56812/26554/208727/54354/67313/107951/14828/64685/57438/21353/142…	112
BP	GO:0006403	RNA localization	138/9512	180/23355	7.56E-23	5.63E-21	2.84E-21	69912/353258/19386/54387/20054/12461/432508/103468/73192/66118/107829/12464/103573/71701/18148/268420/216853/276770/19069/66874/17913/448850/110809/192160/17762/445007/21681/12192/217827/22632/218210/76895/12626/66231/54196/170762/223527/11838/223642/22117/73826/29813/74108/75826/319765/224092/19317/21454/67045/20383/54194/53817/14251/72322/76438/16549/225027/72416/225160/69241/73473/19290/70640/…	138
BP	GO:0006605	protein targeting	192/9512	275/23355	1.01E-22	7.46E-21	3.77E-21	83397/56535/14360/140740/70297/11735/11776/30055/52551/69754/432486/216363/216440/17938/71673/20335/72129/15525/20787/19062/17913/22627/56322/12569/103737/20913/12295/15114/260302/217337/20973/15239/16413/22630/93757/24067/30056/53612/15519/218035/218441/11774/59079/218544/69019/27057/75965/12177/13829/66148/105787/22631/27008/18693/223696/20972/68653/12297/66449/381038/28185/71446/224454/15482/6…	192
BP	GO:0034655	nucleobase-containing compound catabolic process	245/9512	373/23355	1.04E-22	7.56E-21	3.82E-21	18605/209558/57319/338359/103149/19205/12696/237400/66094/11783/71207/72068/103135/78428/74203/21379/22271/71701/18148/17308/104625/15254/73158/69125/103850/268420/23879/53422/67493/103677/276950/70439/22057/192160/12799/13207/12006/50773/217351/76025/192170/80913/71169/19878/19819/12192/75553/217827/192119/72308/217980/75420/77134/214290/210106/218343/100715/238871/105083/14198/75901/74480/11792…	245
BP	GO:0032956	regulation of actin cytoskeleton organization	240/9512	364/23355	1.31E-22	9.40E-21	4.75E-21	16798/73910/15182/74392/13144/16971/18016/13169/66713/108686/20742/268396/30794/11840/18643/19062/17913/12928/237860/216965/12569/192197/11858/16416/56699/14784/108100/192662/11852/19878/16413/12632/11845/20741/76260/19720/68732/13614/56320/13039/73296/218397/57748/14063/544963/18708/26401/268709/68760/18753/218952/63985/75339/19229/246710/20410/13829/66214/19219/78757/211401/223593/223601/104445…	240
BP	GO:0051348	negative regulation of transferase activity	186/9512	265/23355	1.79E-22	1.27E-20	6.42E-21	67141/16798/21929/93759/59090/17873/69754/327799/67603/117150/216505/18016/268373/114716/18148/23939/103844/19062/18015/217039/80280/65019/66612/28084/72349/192231/71059/17762/18750/19084/67763/208092/16413/20115/19088/19164/66787/11651/19720/105352/94245/23882/26914/15357/18753/12159/16475/50523/72400/19645/24064/100037258/211770/51812/83383/83945/68606/73047/100502698/77446/209200/56637/208650/…	186
BP	GO:0022618	ribonucleoprotein complex assembly	132/9512	171/23355	2.13E-22	1.50E-20	7.58E-21	67239/67332/110816/20054/20222/432508/56351/193116/192159/276919/268449/448850/110809/12812/67684/67671/328110/192119/15519/217869/30946/108143/218629/27374/27275/239528/67959/12181/55944/27367/20826/74778/72193/75705/21357/68193/224619/66211/66978/67097/20630/54127/27756/53817/15516/67242/20641/108013/69241/20044/269061/28000/13669/59014/81898/22596/16865/20643/214498/13211/14007/269254/98985/13…	132
BP	GO:0048285	organelle fission	305/9512	490/23355	2.60E-22	1.81E-20	9.15E-21	67141/71804/215999/28193/52696/54427/56371/16000/327799/69654/20847/13494/67900/18413/16878/75828/12323/60530/66713/69556/70385/30939/22210/216810/22187/83431/20877/54141/22680/19364/66196/237911/67300/114714/83560/268465/18023/16211/23834/21973/103733/56208/70218/17762/11430/20698/11799/208092/20892/209334/14245/328108/15512/217716/74335/70435/193385/13614/20729/66197/26914/218294/105377/11774/1…	305
BP	GO:0019439	aromatic compound catabolic process	268/9512	419/23355	3.46E-22	2.38E-20	1.20E-20	18605/209558/57319/338359/52463/103149/19205/12696/237400/66094/216188/11783/71207/72068/103135/78428/74203/21379/22271/71701/18148/17308/104625/15254/73158/69125/103850/268420/23879/53422/67493/103677/276950/70439/22057/192160/12799/13207/12006/50773/217351/71562/76025/192170/80913/71169/19878/19819/12192/14874/75553/217827/192119/72308/217980/75420/77134/214290/210106/218343/100715/238871/10508…	268
BP	GO:0009895	negative regulation of catabolic process	210/9512	310/23355	3.98E-22	2.71E-20	1.37E-20	21929/14360/54198/74747/19205/12696/52551/50721/21859/67588/74203/13649/73158/20185/52892/53422/78246/67493/280408/216963/70439/22057/18673/80280/65019/20848/56208/24086/12006/72344/71169/20115/59027/76983/19164/217827/192119/11651/217980/72739/15216/75420/12328/77134/210106/100715/15357/108143/14198/56291/15381/210376/219158/105689/105787/223453/114128/18458/54375/68135/14083/17309/12257/223870/…	210
BP	GO:0001667	ameboidal-type cell migration	278/9512	439/23355	5.06E-22	3.41E-20	1.72E-20	83397/70097/52014/14609/20397/93759/71371/12215/21390/216190/16000/17311/380664/11947/12512/56218/68585/14172/11749/20692/26397/11541/18858/18643/12261/18472/18015/67338/192197/16400/16480/15184/14824/16416/26406/66313/18750/20682/11852/19878/16413/11491/11845/15251/319565/19141/11651/56048/68750/109254/20354/18570/11881/20620/19270/72993/105450/12159/57260/19229/68813/13655/13829/66214/13618/116…	278
BP	GO:0007265	Ras protein signal transduction	232/9512	352/23355	7.20E-22	4.80E-20	2.42E-20	110279/16000/17311/215449/117600/52666/13169/68585/94176/72729/12928/109934/216963/21927/16706/18015/16400/16211/56699/14784/19157/108100/192662/20403/19878/11845/20663/56349/56044/140580/193385/14063/14062/59079/20620/68760/71704/64652/268739/219140/13449/67168/24064/76108/223254/223435/105841/239530/104445/20401/223864/224014/66863/12053/77446/545156/67657/56297/19876/21844/16443/24001/26382/54…	232
BP	GO:0007059	chromosome segregation	220/9512	330/23355	9.44E-22	6.23E-20	3.15E-20	67141/69912/16798/66311/52696/327799/69654/75828/66713/69556/70385/30939/22210/21975/83431/20877/140859/54141/22680/237911/114714/83560/268465/16211/23834/21973/103733/56208/12189/70218/24086/12006/170472/11799/208092/20892/80913/209334/67241/217449/217716/74335/26914/105377/21974/218914/56739/219114/239122/72400/71988/108912/105513/19645/52023/71175/19357/72107/52683/26934/74763/52864/50505/2197…	220
BP	GO:0007033	vacuole organization	135/9512	178/23355	1.28E-21	8.34E-20	4.21E-20	103199/11793/432486/117150/74302/19324/17168/15944/54396/11840/56486/78246/13808/66048/19376/195040/75909/27419/56208/14824/52639/14387/66840/217379/76983/19164/217893/17101/72739/56085/11774/15212/100504663/21821/211286/114128/14042/223593/68118/67846/67841/11984/54197/110147/21425/17158/75964/27060/329015/209478/192236/226265/12421/19335/245860/77040/64143/226407/240752/66241/98732/18718/68365/…	135
BP	GO:0009314	response to radiation	265/9512	416/23355	1.39E-21	8.96E-20	4.53E-20	20393/19272/93759/27403/20869/12696/70335/12952/17246/15574/60530/13649/18148/26420/68067/22210/319162/76293/20877/18626/18015/18121/12189/24086/14784/11298/100038570/11852/15902/15251/13665/17252/22632/11651/116870/56349/20238/15466/213311/108138/218461/27015/15357/18708/71991/320234/18753/319955/26419/30044/18950/56335/73181/219158/50789/106052/105787/71175/20512/19355/239364/14042/17869/30840/…	265
BP	GO:0090068	positive regulation of cell cycle process	182/9512	261/23355	1.63E-21	1.04E-19	5.26E-20	67141/12534/16000/12905/52679/17246/12567/14632/12323/13649/18148/72290/22210/20877/18432/54141/54394/12569/114714/20913/65019/19014/23834/56208/12189/20698/11799/74370/209334/19878/11491/15902/15512/19363/74335/11651/193385/20677/13614/26914/218294/105377/218793/11792/219103/328440/19645/66214/71175/54375/19357/105837/18591/26934/12914/208643/11820/11504/213389/12575/57261/22404/66591/12445/1316…	182
BP	GO:0051054	positive regulation of DNA metabolic process	159/9512	220/23355	1.76E-21	1.11E-19	5.62E-20	93759/54427/50721/93765/12461/20852/56351/21853/12566/13649/66713/12464/18148/68067/22210/19360/20877/216853/69583/619441/216869/18643/12189/50776/30951/15519/11651/105377/113002583/71991/21974/18753/30877/26430/319955/75698/18950/19229/328440/106052/12465/72107/17869/18591/170787/77044/52864/252870/74108/70620/224008/26413/106344/22042/209200/56637/12469/26407/21454/213389/53817/15516/22339/7435…	159
BP	GO:0000082	G1/S transition of mitotic cell cycle	138/9512	184/23355	2.76E-21	1.73E-19	8.74E-20	16798/15468/21423/27375/216190/69754/237459/12905/52679/17246/52468/12567/12566/12323/13649/72290/54394/19192/74370/50496/11491/194655/15902/17420/11651/20677/13557/19766/20620/268709/218793/72993/11792/19186/19188/50523/19645/66214/27401/105837/11479/12914/208643/75826/13383/11504/12013/18763/12575/57261/12445/225182/11789/18018/52004/19211/78832/271697/227292/387219/319651/227331/12043/18557/38…	138
BP	GO:0001558	regulation of cell growth	276/9512	439/23355	3.28E-21	2.04E-19	1.03E-19	20393/18605/140742/14609/338359/93759/20869/12696/72843/16000/216233/216344/16971/18016/78926/22433/13169/13649/58172/68585/18148/30939/14694/213084/14566/29869/22368/83431/116891/18472/12928/54394/12569/387140/70834/217124/18673/11951/16010/11858/17762/217340/20698/217356/74370/20403/11491/15982/22632/11651/14706/13614/20354/56320/15387/14451/17755/268709/16188/104416/68755/11546/17387/54616/192…	276
BP	GO:0006644	phospholipid metabolic process	231/9512	353/23355	3.56E-21	2.19E-19	1.11E-19	103199/20598/52014/56442/57319/28169/50784/18717/212862/216233/117150/13139/74302/216739/11840/18618/216820/70310/18806/19062/276846/170749/56077/192157/320655/66612/71795/27404/12702/74451/668212/14245/67216/67452/81535/110417/20773/104718/319554/17101/19210/210992/218442/15212/18708/19012/208715/66082/18753/219024/105501/16475/68680/14137/210376/380921/268783/14731/53357/18591/116939/12703/2240…	231
BP	GO:0031330	negative regulation of cellular catabolic process	173/9512	246/23355	3.81E-21	2.32E-19	1.17E-19	21929/19205/12696/52551/21859/67588/74203/73158/52892/53422/78246/67493/70439/22057/80280/65019/20848/56208/24086/12006/72344/71169/20115/59027/76983/19164/217827/192119/11651/217980/72739/15216/75420/12328/77134/210106/100715/108143/14198/56291/15381/210376/219158/223453/114128/18458/68135/14083/17309/12257/223870/66449/252870/74108/224023/208643/100502698/67846/19317/22084/224650/54197/110147/2…	173
BP	GO:0061136	regulation of proteasomal protein catabolic process	136/9512	181/23355	4.01E-21	2.42E-19	1.22E-19	268291/216157/52551/56371/50721/17246/193670/22433/17846/103573/13650/14694/26420/22187/52892/76892/18023/19192/24086/104318/217410/108089/19164/110616/11651/15216/12328/56085/108143/71816/20620/14198/26419/56291/19186/19188/219158/30945/68135/211770/27373/106042/223870/252870/70620/56637/50873/18763/56424/12005/15511/224727/79263/15516/56468/225131/59025/56736/269016/93687/17131/225896/68034/771…	136
BP	GO:0062197	cellular response to chemical stress	219/9512	331/23355	4.93E-21	2.94E-19	1.49E-19	21929/26408/19272/68031/211329/66521/15182/14360/56484/11793/216001/19156/71361/93759/69754/268345/20852/22433/268373/13649/69922/71701/14694/26420/23939/216850/20528/12928/18604/18023/22658/17762/20698/18453/209027/11852/15251/53618/13665/12192/14281/23876/12062/66787/11651/56349/238505/20719/19766/56085/69635/14088/76251/93692/13361/21974/105675/18753/26419/12159/14528/11792/110265/223255/10578…	219
BP	GO:0031346	positive regulation of cell projection organization	274/9512	436/23355	4.99E-21	2.95E-19	1.49E-19	52906/20393/14360/103199/54198/12484/93759/17319/18483/19205/20869/26396/54712/216344/16971/16878/13169/12323/52513/12808/66713/108686/68585/213084/216739/22368/83431/13385/18643/18472/18015/192197/18103/18102/16400/11951/103742/15114/11858/14824/353047/17762/56699/20698/53860/108100/16570/14226/11491/77480/18080/27260/18222/15519/56044/68732/193385/68750/20354/56320/15387/11881/14063/13803/17755…	274
BP	GO:1901361	organic cyclic compound catabolic process	279/9512	446/23355	5.72E-21	3.35E-19	1.69E-19	18605/209558/57319/338359/52463/103149/19205/12696/237400/66094/216188/11783/71207/72068/103135/78428/74203/21379/22271/71701/18148/17308/104625/15254/73158/69125/103850/268420/23879/53422/67493/103677/276950/70439/22057/192160/12799/13207/12006/50773/217351/71562/76025/192170/80913/71169/19878/19819/12192/104776/14874/75553/217827/192119/13116/72308/217980/75420/77134/214290/210106/78925/218343/…	279
BP	GO:0010506	regulation of autophagy	180/9512	260/23355	9.47E-21	5.50E-19	2.78E-19	21929/140742/56484/93759/20869/69754/71712/56480/117150/67588/74302/22433/15944/22333/73158/54396/20787/78246/170749/66612/20848/11975/56208/17762/338364/72344/74370/59027/76983/15251/20773/11651/83924/19720/72739/56085/69635/20620/66597/210376/12177/105787/223453/67154/14083/12257/50505/74006/224023/381038/208643/100502698/56637/67846/50873/22084/54197/110147/21425/106759/68767/68617/19328/22513…	180
BP	GO:0045732	positive regulation of protein catabolic process	158/9512	221/23355	1.41E-20	8.09E-19	4.09E-19	21929/268291/209462/14609/108705/20610/216157/23805/18245/52551/56371/50721/17246/16971/67588/193670/22433/14694/26420/21944/280408/76892/27681/18195/66313/20682/260302/104318/217410/108089/19164/68497/110616/15519/11651/218203/56085/67269/210992/71816/20620/26419/19229/30945/75841/211770/14083/106039/27373/106042/70620/56637/208650/11820/22350/50873/56424/12005/77128/67267/15511/224727/56468/117…	158
BP	GO:0006338	chromatin remodeling	124/9512	162/23355	1.44E-20	8.15E-19	4.12E-19	331623/52463/93759/20587/17192/16969/15353/50721/67933/67019/116848/68094/103554/18148/216848/216850/217031/57376/14055/21429/83796/207165/20682/15081/13435/217578/217827/192119/16468/18676/66336/68675/218850/56249/66923/319955/67772/75339/239122/328440/17869/223828/83797/66578/239985/12648/13163/20230/18519/68047/193796/74355/225280/14815/17191/17283/23942/67155/15201/212712/19231/381280/208727/…	124
BP	GO:2000058	regulation of ubiquitin-dependent protein catabolic process	124/9512	162/23355	1.44E-20	8.15E-19	4.12E-19	16798/268291/20610/52551/56371/50721/17246/17846/103573/14694/26420/65019/24086/104318/217410/108089/20115/19164/11651/15216/12328/56085/67269/108143/71816/20620/14198/26419/56291/19229/219158/30945/68135/75841/211770/14083/27373/106042/223870/252870/70620/56637/50873/56424/12005/224650/15511/224727/79263/15516/56468/225131/59025/56736/269016/93687/17131/225896/68034/77125/19211/24069/68833/22218…	124
BP	GO:0071103	DNA conformation change	168/9512	239/23355	1.53E-20	8.56E-19	4.32E-19	268281/22110/72480/331623/77987/66403/71567/338359/52463/93759/12534/104248/17192/50721/53605/15364/116848/103554/18148/19360/21975/21973/14055/21429/20682/170472/15081/13435/104721/17420/217827/192119/319152/319186/319159/319160/56702/319153/100041230/319161/319158/260423/319157/14957/319151/319149/319156/68024/319155/50708/319148/319150/326620/326619/80838/18676/66336/26914/68675/23894/21974/54…	168
BP	GO:0032388	positive regulation of intracellular transport	135/9512	181/23355	1.76E-20	9.68E-19	4.89E-19	14360/20224/12534/11735/20869/18245/216274/216344/432508/17246/22433/17846/66397/16568/11840/22318/17913/22627/54141/12569/192197/16480/12189/12009/16413/380752/19164/217827/15519/14634/218333/18708/18753/57258/70572/105787/70790/328572/223864/12297/26413/56637/22350/67045/77128/26416/15482/15516/68617/16573/15183/66810/58801/13660/72727/16452/21416/241062/17756/76709/23830/74117/226422/19225/108…	135
BP	GO:2001252	positive regulation of chromosome organization	135/9512	181/23355	1.76E-20	9.68E-19	4.89E-19	52463/93759/20587/50721/93765/12461/16878/22433/12464/19360/20787/20185/20877/217031/12189/22378/14245/81703/66354/73086/16468/26914/105377/23894/218850/30877/75339/239122/106052/71175/12465/19357/328572/214669/223828/52864/74108/26413/12053/11820/12469/67367/26407/21454/213389/21652/80748/56399/54194/13163/22339/66591/18519/17128/225876/17283/56613/14156/226026/74493/212391/226151/20874/22596/59…	135
BP	GO:1902275	regulation of chromatin organization	151/9512	209/23355	1.89E-20	1.03E-18	5.22E-19	11793/52463/93759/20587/50721/93765/16878/22433/22210/20787/20185/217031/246198/12189/24086/22378/320817/14245/81703/66354/73086/68149/56702/14957/50708/80838/16468/18676/18193/26914/218850/26430/75339/239122/545085/71175/70790/70472/671535/14958/328572/214669/223828/69009/12544/12053/73703/11820/67367/104103/213389/21652/80748/56399/54194/13163/110147/22339/18519/193796/76781/73473/24074/17128/2…	151
BP	GO:0032970	regulation of actin filament-based process	259/9512	411/23355	3.47E-20	1.88E-18	9.50E-19	16798/73112/73910/15182/216033/74392/12798/13144/16971/18016/13169/66713/108686/20742/268396/30794/11840/18643/19062/17913/12928/237860/216965/12569/192197/16480/11858/16416/16518/56699/14784/108100/192662/11852/19878/16413/12632/11845/319710/20741/76260/19720/68732/13614/56320/13039/73296/218397/57748/14063/544963/18708/238871/26401/268709/68760/18753/218952/63985/75339/19229/246710/20410/13829/…	259
BP	GO:0000375	RNA splicing, via transesterification reactions	188/9512	277/23355	4.27E-20	2.25E-18	1.14E-18	71713/67332/19205/12696/70248/20222/66094/16969/70312/103284/78372/18148/193116/23879/12261/192159/276919/237859/110809/12812/67684/67480/192160/217207/20624/13207/107817/20382/192170/66055/328110/67039/66354/69562/72935/212880/15387/68675/218543/15381/56335/27374/56215/66645/22380/72486/105559/67959/93686/67040/20826/72193/74351/20462/20658/13548/19317/60532/19826/66978/20630/20383/68816/108121/…	188
BP	GO:0000377	RNA splicing, via transesterification reactions with bulged adenosine as nucleophile	188/9512	277/23355	4.27E-20	2.25E-18	1.14E-18	71713/67332/19205/12696/70248/20222/66094/16969/70312/103284/78372/18148/193116/23879/12261/192159/276919/237859/110809/12812/67684/67480/192160/217207/20624/13207/107817/20382/192170/66055/328110/67039/66354/69562/72935/212880/15387/68675/218543/15381/56335/27374/56215/66645/22380/72486/105559/67959/93686/67040/20826/72193/74351/20462/20658/13548/19317/60532/19826/66978/20630/20383/68816/108121/…	188
BP	GO:0000398	mRNA splicing, via spliceosome	188/9512	277/23355	4.27E-20	2.25E-18	1.14E-18	71713/67332/19205/12696/70248/20222/66094/16969/70312/103284/78372/18148/193116/23879/12261/192159/276919/237859/110809/12812/67684/67480/192160/217207/20624/13207/107817/20382/192170/66055/328110/67039/66354/69562/72935/212880/15387/68675/218543/15381/56335/27374/56215/66645/22380/72486/105559/67959/93686/67040/20826/72193/74351/20462/20658/13548/19317/60532/19826/66978/20630/20383/68816/108121/…	188
BP	GO:0006091	generation of precursor metabolites and energy	255/9512	404/23355	4.96E-20	2.59E-18	1.31E-18	71804/18605/215951/74747/15275/12534/52637/17319/103172/18641/75406/16969/50721/16000/66414/69181/108037/56351/11947/12974/210582/14533/66152/56012/103988/18293/14783/216558/17449/71701/75530/20185/13808/18432/74637/19062/216963/68550/217166/20848/13056/70207/50776/71679/14635/11430/14387/13382/93757/110095/15251/19164/78920/11651/56421/66694/66129/407785/66945/12867/16195/17993/18115/68263/10567…	255
BP	GO:0031398	positive regulation of protein ubiquitination	94/9512	114/23355	5.62E-20	2.92E-18	1.47E-18	216080/108705/56371/12952/93765/67245/17846/18148/26420/21402/78246/18952/80280/12189/20698/217410/116870/67046/56085/218294/18570/105171/71816/268709/26419/105689/76273/106052/27401/239364/11600/67819/211770/106042/83945/22195/75826/208650/50873/56424/12005/106759/15183/65113/17131/225876/19211/12234/56812/26554/54354/67313/107951/14828/64685/57438/14225/228775/114893/50754/12042/192656/109331/1…	94
BP	GO:0110053	regulation of actin filament organization	187/9512	276/23355	7.20E-20	3.70E-18	1.87E-18	16798/73910/74392/18016/13169/66713/108686/20742/268396/30794/11840/18643/19062/17913/237860/56699/14784/108100/19878/16413/12632/11845/20741/76260/19720/68732/56320/218397/57748/14063/544963/18708/26401/68760/18753/218952/63985/75339/19229/20410/13829/66214/19219/78757/211401/223593/223601/104445/20401/18693/19230/223864/65970/68606/13383/224105/208177/16423/50873/56716/80880/14158/68767/268970/…	187
BP	GO:0051168	nuclear export	111/9512	142/23355	8.08E-20	4.13E-18	2.08E-18	353258/13654/54387/20054/432508/17246/103468/73192/66118/107829/103573/18148/268420/276770/19069/22627/72149/445007/217378/66244/217827/20238/218210/66231/56291/54196/57258/65246/170762/223527/19387/73826/223864/224092/56637/67045/18763/20383/54194/53817/240084/72322/71810/225160/69241/73473/15526/15183/56698/66810/240354/53319/14296/21416/59014/227154/12021/70579/108989/13211/19250/64930/74412/2…	111
BP	GO:0034250	positive regulation of cellular amide metabolic process	121/9512	159/23355	9.76E-20	4.94E-18	2.50E-18	66084/15979/216028/19205/12696/13629/12567/78428/18148/73158/194952/23879/276770/12261/52469/192170/19878/217980/20677/75420/56541/218506/18753/74480/56335/19229/100037258/16341/239528/55944/53357/27373/239555/328572/73826/140570/207214/20683/21357/26413/224045/208643/52575/74112/67267/53817/224742/13164/13078/16210/69241/58988/19653/19697/67710/208922/17974/13838/63913/13211/22352/20181/75422/18…	121
BP	GO:0071824	protein-DNA complex subunit organization	152/9512	213/23355	1.00E-19	5.03E-18	2.54E-18	268281/66311/15214/22110/72480/66403/104248/20587/54387/67019/53605/71902/68094/22778/103554/18148/319162/114714/65019/21833/57376/19184/83796/207165/20682/15081/20892/52504/21340/217449/11622/192119/72308/319152/319186/319159/319160/56702/319153/100041230/319161/319158/260423/319157/14957/319151/319149/319156/68024/319155/50708/319148/319150/326620/326619/80838/66336/26914/544971/54169/67089/114…	152
BP	GO:0015931	nucleobase-containing compound transport	144/9512	199/23355	1.14E-19	5.66E-18	2.86E-18	69912/353258/14609/19386/71279/54387/20054/432508/103468/73192/66118/107829/103573/71701/18148/268420/276770/19069/66874/17913/110809/110172/192160/17762/445007/21681/12192/217827/19766/218210/76895/12626/66231/54196/239273/170762/223527/11838/223642/22117/20524/73826/27416/75826/319765/224092/16423/19317/67045/20383/54194/53817/14251/73836/63959/72322/76438/16549/225027/72416/225160/69241/73473/…	144
BP	GO:0045860	positive regulation of protein kinase activity	272/9512	439/23355	1.23E-19	6.06E-18	3.06E-18	68652/70097/26408/21987/12484/93759/17319/20869/17873/26396/16000/17311/237542/327826/17937/83430/13867/268373/13649/108686/14172/18148/68067/19052/54396/26397/26398/13543/13385/216869/50932/55984/216965/22032/22248/16706/12569/67468/70834/18673/23834/16416/72149/78943/12006/26399/74370/16413/11491/59032/17420/338372/19164/15519/11651/19766/13614/23882/20963/14062/26401/109700/18753/319955/218952…	272
BP	GO:0006399	tRNA metabolic process	122/9512	161/23355	1.28E-19	6.28E-18	3.17E-18	73681/28088/216443/104458/66628/68626/54351/276950/69684/52686/76265/68730/104721/328092/211064/328162/68916/208366/105148/70153/67053/67011/105638/74195/110960/68260/72026/75284/70120/106248/52575/106338/57773/22321/68915/67676/224907/72167/240174/58523/15115/107045/68857/70223/67674/54364/72133/72085/212679/23874/226414/66637/226539/381314/107508/227522/320816/13434/74455/68205/20823/98985/9895…	122
BP	GO:0061013	regulation of mRNA catabolic process	104/9512	131/23355	1.44E-19	7.02E-18	3.55E-18	19205/12696/237400/74203/21379/71701/18148/73158/69125/268420/23879/53422/67493/70439/22057/12006/217351/80913/71169/19878/12192/75553/192119/72308/217980/75420/77134/210106/74480/11792/15381/56335/15473/18458/239528/14904/213988/105859/52502/19317/76936/22339/13164/16549/12193/19877/70640/67710/208922/18173/227331/17164/12227/13211/24014/381305/51810/52477/22352/319817/320720/13046/72446/17876/1…	104
BP	GO:0045862	positive regulation of proteolysis	223/9512	345/23355	1.66E-19	8.04E-18	4.06E-18	26408/268291/15182/14360/74048/93759/20610/216157/52551/56371/50721/11783/12905/17246/193670/103724/22433/103583/14694/26420/19052/57783/76892/20848/19192/14824/104318/217410/19878/108089/19164/110616/19141/11651/20963/432763/56085/67269/69635/18570/14062/71816/20620/26419/17387/19186/19188/19229/223453/30945/75841/211770/17869/14083/17886/27373/328572/223752/106042/223870/18174/83383/83945/70620…	223
BP	GO:0000819	sister chromatid segregation	135/9512	184/23355	2.10E-19	1.01E-17	5.08E-18	67141/16798/52696/327799/69654/75828/69556/70385/30939/20877/54141/22680/114714/83560/16211/23834/21973/103733/56208/70218/12006/11799/208092/209334/74335/26914/105377/21974/218914/56739/72400/71988/105513/19645/52023/71175/19357/72107/52683/26934/224023/68942/67045/51792/56399/54194/66591/72415/67052/78798/77805/11789/52563/67064/107047/72124/70799/67849/16319/14156/226026/226151/13006/59014/329…	135
BP	GO:0033673	negative regulation of kinase activity	162/9512	232/23355	2.12E-19	1.01E-17	5.10E-18	16798/21929/93759/59090/17873/69754/67603/117150/216505/18016/268373/114716/18148/23939/103844/19062/18015/217039/80280/28084/72349/192231/71059/17762/18750/19084/67763/208092/16413/19088/19164/66787/11651/19720/105352/94245/23882/26914/15357/18753/12159/16475/50523/19645/24064/100037258/211770/83383/83945/68606/73047/100502698/77446/56637/208650/75296/50873/18607/22084/19252/106504/12575/18519/1…	162
BP	GO:0016072	rRNA metabolic process	153/9512	216/23355	2.41E-19	1.14E-17	5.75E-18	67239/56200/108707/110816/18114/216156/20054/70683/117599/18813/64934/52513/57316/18148/52530/67493/104662/216987/276950/217038/448850/19942/68979/72344/217431/20115/192119/69237/217995/30946/208366/70930/105372/66254/105083/20088/68966/14000/223499/78581/109075/12181/67040/20826/74778/66409/57808/106338/207932/224481/67045/213773/106707/19896/72462/54127/224823/66229/18519/72515/66878/225348/679…	153
BP	GO:0007051	spindle organization	133/9512	181/23355	3.11E-19	1.46E-17	7.36E-18	67141/18541/69654/13494/16886/20185/20877/216848/54141/22680/67300/16211/103733/104318/328108/18080/192119/70430/193385/72948/74470/16563/20620/218850/219072/219103/76789/52023/223593/16581/17886/26934/13383/212514/74201/68942/22350/51792/18763/16580/100502766/15511/22154/19765/68767/67052/50850/212307/15183/28105/225523/67064/70799/66406/16319/16551/13006/71877/20479/76707/12316/108989/66977/518…	133
BP	GO:0017038	protein import	155/9512	220/23355	3.23E-19	1.51E-17	7.60E-18	56535/19386/12534/108705/216190/103468/74203/22433/19058/72129/19052/15525/19069/18015/103737/11640/16211/19014/16480/20848/12189/13207/16647/445007/18035/19164/15519/11651/14634/13557/218210/20963/238799/18708/76582/72993/18753/12159/75751/71844/16648/66148/70572/170762/70790/11600/223696/328572/68653/18141/106042/66449/26413/11815/16646/28185/11820/22084/26416/12575/76936/15516/66306/71983/1518…	155
BP	GO:0051056	regulation of small GTPase mediated signal transduction	184/9512	273/23355	3.40E-19	1.57E-17	7.94E-18	73910/110279/16000/17311/52666/68585/94176/72729/380711/12928/109934/216963/21927/18015/16400/19157/192662/20403/56784/11845/20663/217692/56349/193385/14063/14062/59079/68760/71704/268739/219140/67168/24064/223254/223435/223601/105841/239530/20401/224014/66863/12053/77446/545156/67657/19876/21844/16443/24001/22084/26382/54402/14251/12488/22324/268970/20662/75415/12558/212307/24066/71302/18596/328…	184
BP	GO:0032984	protein-containing complex disassembly	152/9512	215/23355	4.23E-19	1.94E-17	9.81E-18	108853/20393/171580/74747/74392/20587/23805/17997/68094/78428/78926/20742/15944/54396/319162/194952/276770/78246/216965/65019/57376/217207/70218/18195/83796/68572/12632/20741/16593/68732/56085/14063/17755/246103/100504663/75339/13829/271221/211253/17869/20401/19230/77044/380969/83797/65970/14852/100502698/67846/224432/104015/106583/66643/20405/78798/213556/225115/16573/11789/225363/11555/10050284…	152
BP	GO:0000280	nuclear division	268/9512	434/23355	4.38E-19	2.00E-17	1.01E-17	67141/28193/52696/54427/56371/16000/327799/69654/13494/18413/16878/75828/12323/60530/66713/69556/70385/30939/22210/216810/22187/83431/20877/54141/22680/19364/237911/67300/114714/83560/268465/18023/16211/23834/21973/103733/56208/70218/20698/11799/208092/20892/209334/328108/15512/217716/74335/193385/13614/20729/66197/26914/218294/105377/16563/21974/218850/12159/56739/72400/105513/72549/328440/19645…	268
BP	GO:0018394	peptidyl-lysine acetylation	124/9512	166/23355	5.07E-19	2.29E-17	1.16E-17	15182/331623/11793/93759/20587/17192/21423/64050/14533/16878/76901/94092/18626/217031/22658/74026/12189/76719/22378/17977/217588/73086/20677/108143/54169/105787/328572/214669/69612/51812/239667/18022/74763/12914/69009/208146/11820/268936/57261/224727/73242/109115/18519/13831/77805/73473/24074/17128/81601/56613/70999/225895/226026/16825/226182/98403/226976/66262/27878/14462/12151/140858/228019/107…	124
BP	GO:0006470	protein dephosphorylation	165/9512	239/23355	6.00E-19	2.69E-17	1.36E-17	19272/19205/20869/77976/67603/17931/319468/52468/74302/268373/19058/104570/69556/103583/79560/19052/22627/237860/56405/53892/170749/11640/217124/72349/14226/19878/11431/19042/26932/24000/74521/26931/105352/218294/13003/109700/19270/19056/27389/18753/71978/108912/19245/73062/71474/209039/68606/66849/54720/51792/67078/19252/76497/15516/21770/19280/19043/19877/225283/12532/18596/19255/67655/52036/22…	165
BP	GO:0010948	negative regulation of cell cycle process	160/9512	230/23355	6.34E-19	2.83E-17	1.43E-17	67141/12534/52696/17319/15468/56371/69754/327799/12905/52679/17246/17245/52468/12567/18413/16878/15574/18148/70385/12450/30939/68067/216810/20877/216965/22680/68729/83560/80280/65019/23834/12189/11799/209334/12192/74335/20677/19766/26914/14451/218294/12380/268709/218914/12159/72400/19645/66214/19355/19357/105837/83383/26425/224023/13383/20112/12449/12575/100502766/79263/15516/66591/18519/67052/12…	160
BP	GO:0006839	mitochondrial transport	146/9512	205/23355	7.11E-19	3.15E-17	1.59E-17	56016/215999/216001/103172/30055/69754/11947/71701/22333/15525/20787/380705/56322/12799/20848/71679/27376/93757/30056/19164/15519/30954/11651/380836/66154/76137/14057/22334/105675/69089/12050/12177/67712/66148/105787/20512/22631/22117/223696/69029/68653/66449/93734/13358/381038/56637/28185/11957/28080/55951/50873/22654/214917/214952/12018/15482/66400/16573/67453/17714/58801/69597/11946/11632/1201…	146
BP	GO:2001234	negative regulation of apoptotic signaling pathway	162/9512	234/23355	8.11E-19	3.57E-17	1.80E-17	21929/15182/14360/107449/93759/170799/17319/108705/16000/17246/22433/268373/60530/23939/216869/17428/67338/56321/18121/22658/19192/12189/217558/15251/19164/12062/11651/66505/19766/14451/69635/22334/105675/66092/12159/16854/12050/219158/19645/22070/382985/66168/223701/110213/29813/68015/66449/106298/93734/381038/56637/50873/20656/22339/12211/12385/240518/19697/74126/14297/208449/15201/21416/12421/…	162
BP	GO:0051236	establishment of RNA localization	119/9512	158/23355	8.39E-19	3.66E-17	1.85E-17	69912/353258/19386/54387/20054/432508/103468/73192/66118/107829/103573/71701/18148/268420/276770/19069/66874/17913/110809/192160/17762/445007/21681/12192/217827/218210/76895/12626/66231/54196/170762/223527/11838/223642/22117/73826/75826/319765/224092/19317/67045/20383/54194/53817/14251/72322/76438/16549/225027/72416/225160/69241/73473/19290/56698/72124/53319/59014/21749/29819/74013/70579/108989/1…	119
BP	GO:0007034	vacuolar transport	110/9512	143/23355	1.08E-18	4.68E-17	2.37E-17	70297/19156/11776/432486/213326/16971/71673/245944/11840/55943/11736/280408/68299/19376/27681/28084/56208/14824/260302/217340/208092/15239/11852/53612/104799/17101/218035/16553/218441/11774/27057/100504663/11766/105513/76273/105841/17237/209200/68942/77975/50873/16004/224705/66530/19328/30948/65113/67064/100502841/68505/107305/271564/53611/73122/74018/20479/20844/228545/640524/269338/75608/74718/…	110
BP	GO:0050657	nucleic acid transport	117/9512	155/23355	1.21E-18	5.19E-17	2.62E-17	69912/353258/19386/54387/20054/432508/103468/73192/66118/107829/103573/71701/18148/268420/276770/19069/66874/17913/110809/192160/17762/445007/21681/12192/217827/218210/76895/12626/66231/54196/170762/223527/11838/223642/22117/73826/75826/319765/224092/19317/67045/20383/54194/53817/14251/72322/76438/16549/225027/72416/225160/69241/73473/19290/56698/72124/53319/59014/29819/74013/70579/108989/13211/5…	117
BP	GO:0050658	RNA transport	117/9512	155/23355	1.21E-18	5.19E-17	2.62E-17	69912/353258/19386/54387/20054/432508/103468/73192/66118/107829/103573/71701/18148/268420/276770/19069/66874/17913/110809/192160/17762/445007/21681/12192/217827/218210/76895/12626/66231/54196/170762/223527/11838/223642/22117/73826/75826/319765/224092/19317/67045/20383/54194/53817/14251/72322/76438/16549/225027/72416/225160/69241/73473/19290/56698/72124/53319/59014/29819/74013/70579/108989/13211/5…	117
BP	GO:0072331	signal transduction by p53 class mediator	105/9512	135/23355	1.56E-18	6.62E-17	3.35E-17	67239/56484/74747/93759/17319/108705/20869/12905/52679/17246/69181/114716/18148/15254/22187/18432/15248/67338/53892/18604/80280/65019/192231/13207/20115/66354/12062/21981/20677/66143/15387/57748/14198/382985/12181/328572/29813/83383/66626/106298/75826/13548/50873/12575/224727/17685/58801/81601/68539/59014/51800/68428/226419/17248/27280/209456/226830/57438/18779/114715/13555/20613/56190/15257/9989…	105
BP	GO:0010631	epithelial cell migration	199/9512	304/23355	1.86E-18	7.83E-17	3.96E-17	70097/52014/93759/12215/21390/16000/380664/11947/12512/56218/68585/14172/20692/26397/11541/18643/18015/192197/16400/16480/15184/14824/16416/26406/18750/20682/11852/19878/16413/11491/11845/15251/19141/11651/56048/68750/109254/18570/11881/20620/19270/105450/12159/57260/19229/68813/13655/66214/11600/18133/15117/14083/19245/223650/17886/105844/20401/18591/56233/11482/15370/20683/13731/68606/14314/198…	199
BP	GO:0043393	regulation of protein binding	155/9512	223/23355	2.53E-18	1.06E-16	5.36E-17	14797/21665/16971/14694/19052/15525/216820/20877/216869/12928/83560/18121/278507/15184/217356/16413/19164/17169/11651/15216/94245/15387/20620/26419/56291/12159/73181/66573/56274/68588/11600/67819/17869/27373/18591/328572/110213/75826/66849/209200/56637/208650/11820/21844/50873/18763/56424/12575/14251/15516/224860/211482/106759/98053/68010/19877/11555/107975/17283/13728/21416/213539/17756/56812/20…	155
BP	GO:0006364	rRNA processing	146/9512	207/23355	2.97E-18	1.24E-16	6.26E-17	67239/56200/108707/110816/18114/216156/20054/70683/117599/18813/64934/52513/57316/18148/52530/67493/104662/216987/217038/448850/19942/68979/72344/217431/20115/69237/217995/30946/208366/70930/105372/66254/20088/68966/223499/78581/109075/12181/67040/20826/74778/66409/57808/106338/207932/224481/67045/213773/106707/19896/72462/54127/224823/66229/18519/72515/66878/225348/67936/67222/20044/68731/20227/…	146
BP	GO:1901653	cellular response to peptide	198/9512	303/23355	3.01E-18	1.25E-16	6.30E-17	20393/18605/14360/14609/13688/93759/216190/16000/216233/67972/237542/17246/12567/117150/216443/16971/20852/21853/12566/22433/103988/14783/211007/16362/20787/83431/22318/20528/19062/17913/12928/20913/18604/192157/65019/12295/20851/20848/18750/14784/12702/19325/14245/19878/72183/104886/12192/19164/22095/19141/11651/56278/15387/18708/72993/18753/74551/239126/213053/210789/50933/105787/14083/19387/11…	198
BP	GO:0009411	response to UV	111/9512	146/23355	3.62E-18	1.49E-16	7.52E-17	19272/93759/20869/12696/15574/13649/18148/26420/22210/319162/76293/20877/13665/22632/11651/27015/18708/71991/18753/319955/26419/56335/73181/219158/105787/328572/12914/50505/15312/26407/12018/12575/225028/17685/17688/16210/13872/14151/58801/26447/19697/17283/13194/12369/56210/22592/76867/12043/226409/20822/22278/13603/208768/76843/107986/12359/27103/171543/68142/18538/72162/67738/50754/60599/22590…	111
BP	GO:0016050	vesicle organization	185/9512	279/23355	3.88E-18	1.58E-16	8.00E-17	67141/74732/237336/53331/54198/20224/19073/19205/11776/319277/216238/19344/19324/77371/66397/20362/11840/55943/22318/20528/13385/11736/18472/280408/53334/360013/19376/74479/19345/20698/208092/20969/217517/20334/53612/68581/116870/17101/218035/94245/16553/67511/18570/11774/218811/11752/105513/271221/210789/66629/114128/223593/338368/66251/29813/11773/209018/68942/104015/17858/50873/12488/271457/19…	185
BP	GO:1902806	regulation of cell cycle G1/S phase transition	105/9512	136/23355	4.10E-18	1.66E-16	8.41E-17	15468/50784/12696/21423/27375/216190/69754/12905/52679/17246/52468/14632/13649/72290/20913/19192/74370/11491/15902/11651/20677/19766/14451/268709/218793/72993/11792/19186/19188/19645/66214/105837/12914/208643/75826/13383/11504/18763/12575/79263/12445/11789/52004/17283/19211/227292/387219/227331/12043/381290/381293/214498/30963/67991/104418/68142/13555/19650/71878/56190/269424/53317/28036/67628/16…	105
BP	GO:0090132	epithelium migration	199/9512	306/23355	5.48E-18	2.21E-16	1.12E-16	70097/52014/93759/12215/21390/16000/380664/11947/12512/56218/68585/14172/20692/26397/11541/18643/18015/192197/16400/16480/15184/14824/16416/26406/18750/20682/11852/19878/16413/11491/11845/15251/19141/11651/56048/68750/109254/18570/11881/20620/19270/105450/12159/57260/19229/68813/13655/66214/11600/18133/15117/14083/19245/223650/17886/105844/20401/18591/56233/11482/15370/20683/13731/68606/14314/198…	199
BP	GO:0031497	chromatin assembly	113/9512	150/23355	6.13E-18	2.46E-16	1.24E-16	268281/22110/72480/331623/66403/52463/93759/104248/17192/50721/53605/116848/18148/14055/21429/20682/15081/13435/217827/192119/319152/319186/319159/319160/56702/319153/100041230/319161/319158/260423/319157/14957/319151/319149/319156/68024/319155/50708/319148/319150/326620/326619/80838/18676/66336/26914/68675/54169/218850/75751/75339/239122/239364/671535/14958/223828/74763/170644/15260/66578/110749…	113
BP	GO:0031334	positive regulation of protein-containing complex assembly	163/9512	239/23355	6.28E-18	2.50E-16	1.26E-16	12484/215449/71902/13494/22778/66713/14694/26420/216742/11840/18643/216877/17913/17762/19184/56699/14784/108100/11622/328108/11845/18080/15519/19720/68732/20963/218333/72948/105377/57748/544963/17755/26401/26419/67089/218952/63985/16854/16475/19229/78757/223593/13196/104445/18693/12124/224008/208643/13383/22042/56637/27410/56716/56424/12018/73242/22339/14158/68767/260409/18754/75739/30948/11789/3…	163
BP	GO:0032535	regulation of cellular component size	256/9512	417/23355	8.00E-18	3.15E-16	1.59E-16	16798/73910/74392/216344/12567/16971/13169/66713/68585/20742/18148/213084/11840/29869/22368/83431/18643/380711/18472/280408/17913/237860/12569/27681/11951/11858/17762/56699/26941/14784/74370/108100/11622/15982/11855/12632/11845/20741/217835/15519/70435/11651/19720/68732/13614/20354/56320/20499/218397/57748/14063/544963/17755/26401/11750/18753/63985/75339/239126/19229/12934/13829/78757/223593/2236…	256
BP	GO:0006611	protein export from nucleus	98/9512	125/23355	8.01E-18	3.15E-16	1.59E-16	353258/13654/54387/20054/17246/103468/73192/66118/107829/103573/18148/268420/276770/19069/22627/72149/445007/217378/66231/56291/54196/57258/65246/170762/223527/19387/73826/223864/224092/56637/67045/18763/20383/54194/53817/240084/72322/71810/225160/69241/73473/15526/15183/66810/53319/14296/21416/59014/227154/12021/70579/108989/19250/64930/74412/227720/20823/215280/59015/56488/16418/110750/66679/97…	98
BP	GO:0045727	positive regulation of translation	101/9512	130/23355	8.06E-18	3.15E-16	1.59E-16	66084/19205/12696/13629/12567/78428/18148/73158/194952/23879/276770/12261/52469/192170/217980/20677/75420/56541/218506/74480/56335/19229/100037258/16341/239528/55944/239555/328572/73826/140570/207214/21357/26413/224045/208643/52575/74112/67267/53817/224742/13164/13078/16210/69241/58988/19653/67710/208922/17974/63913/13211/22352/20181/75422/98956/27103/66971/16418/56046/228866/228994/229096/18805/…	101
BP	GO:0016032	viral process	207/9512	322/23355	8.23E-18	3.20E-16	1.62E-16	54198/11793/20587/12215/19205/59004/216238/268373/19324/19360/73158/94091/18643/19062/217069/18673/27681/21973/192231/16416/13207/16647/208092/18453/19878/66354/192119/19720/19766/238722/21974/218850/69019/75339/66597/13030/66854/18458/17869/17069/671535/55944/16852/223691/80287/328572/20683/18521/21357/12914/83383/224020/67846/68942/50873/16004/12648/22196/12018/68776/72462/22670/15516/271457/30…	207
BP	GO:0000070	mitotic sister chromatid segregation	115/9512	154/23355	1.00E-17	3.86E-16	1.95E-16	67141/52696/327799/69654/69556/70385/30939/20877/54141/22680/83560/16211/23834/103733/56208/70218/11799/208092/209334/74335/26914/105377/56739/72400/105513/19645/52023/71175/19357/72107/52683/26934/224023/68942/67045/51792/56399/54194/66591/72415/67052/78798/11789/52563/67064/107047/72124/70799/67849/16319/226026/226151/59014/329152/26554/20479/381293/108989/66977/51810/381318/18005/59126/228421/…	115
BP	GO:1990778	protein localization to cell periphery	230/9512	367/23355	1.16E-17	4.45E-16	2.25E-16	53331/13822/94221/11735/12215/18483/16971/12323/13649/17846/108686/20742/14694/192786/55943/22318/13385/54189/19062/216963/14252/19376/67300/217124/16400/217154/16480/18195/26941/260302/217371/19325/668212/19878/16413/20334/11845/104886/268566/56217/53612/18222/76260/104718/11651/217893/16553/74257/19206/218503/18708/83997/72993/52588/16854/17387/23888/76108/66629/76740/105782/106039/11512/12297/…	230
BP	GO:0046486	glycerolipid metabolic process	232/9512	371/23355	1.22E-17	4.67E-16	2.36E-16	103199/56442/93759/18717/212862/216233/117150/13139/74302/30805/216739/18618/20787/216820/70310/18806/19062/276846/170749/56077/192157/320655/71795/12702/74451/668212/14245/67216/67452/110417/20338/104718/19210/210992/218442/18708/16195/19012/66082/21834/100504663/219024/11727/105501/16475/74551/210376/380921/268783/14731/53357/18591/116939/14555/12703/224020/239759/239827/13026/104015/20975/3210…	232
BP	GO:0006479	protein methylation	132/9512	184/23355	1.25E-17	4.69E-16	2.37E-16	18537/15182/331623/52463/93759/67332/20587/15468/208266/103136/12226/100504608/116848/22433/246198/14055/12189/207965/238247/66354/238505/14957/50708/16468/18193/26914/27374/239122/214669/381022/12914/70511/239706/14852/69544/73703/67768/67367/224440/104103/213389/214917/21652/110147/20230/193796/66310/72722/73473/225363/17128/74322/225888/17283/67674/212391/67099/213464/12227/14194/69726/226830/…	132
BP	GO:0008213	protein alkylation	132/9512	184/23355	1.25E-17	4.69E-16	2.37E-16	18537/15182/331623/52463/93759/67332/20587/15468/208266/103136/12226/100504608/116848/22433/246198/14055/12189/207965/238247/66354/238505/14957/50708/16468/18193/26914/27374/239122/214669/381022/12914/70511/239706/14852/69544/73703/67768/67367/224440/104103/213389/214917/21652/110147/20230/193796/66310/72722/73473/225363/17128/74322/225888/17283/67674/212391/67099/213464/12227/14194/69726/226830/…	132
BP	GO:0071375	cellular response to peptide hormone stimulus	172/9512	257/23355	1.44E-17	5.40E-16	2.73E-16	20393/18605/13688/93759/216190/16000/216233/67972/237542/12567/117150/216443/20852/12566/22433/103988/14783/16362/20787/83431/22318/20528/19062/17913/12928/20913/18604/192157/20851/20848/18750/14784/12702/19325/14245/19878/104886/12192/22095/11651/56278/15387/18708/72993/18753/74551/239126/213053/210789/50933/105787/14083/19387/11512/15370/209039/20683/12703/56637/18607/22084/20383/12445/18519/14…	172
BP	GO:0090130	tissue migration	199/9512	308/23355	1.58E-17	5.88E-16	2.97E-16	70097/52014/93759/12215/21390/16000/380664/11947/12512/56218/68585/14172/20692/26397/11541/18643/18015/192197/16400/16480/15184/14824/16416/26406/18750/20682/11852/19878/16413/11491/11845/15251/19141/11651/56048/68750/109254/18570/11881/20620/19270/105450/12159/57260/19229/68813/13655/66214/11600/18133/15117/14083/19245/223650/17886/105844/20401/18591/56233/11482/15370/20683/13731/68606/14314/198…	199
BP	GO:0017148	negative regulation of translation	110/9512	146/23355	1.66E-17	6.13E-16	3.10E-16	13688/237400/13144/74203/67579/14694/73158/69125/20425/23879/53422/67493/22057/19401/20848/18750/217331/217351/192170/19878/13665/12192/69635/13361/13803/74480/11727/56335/15473/75841/239528/213988/208643/19317/16549/19106/12193/19877/67869/387161/19653/225929/208922/16011/17975/26987/227331/12227/19735/108989/381305/27058/107508/64436/64930/13046/53872/27103/16418/228866/228994/229096/14359/7216…	110
BP	GO:0046777	protein autophosphorylation	161/9512	237/23355	1.79E-17	6.60E-16	3.33E-16	18605/14360/15275/110279/20869/103236/17347/26396/13144/12323/13649/69922/20868/12750/19052/19360/29869/50932/216965/18099/18103/69131/26406/78943/18750/26932/13665/338372/22367/26931/17169/19766/20963/69635/18753/19229/14586/76108/223255/14083/18591/223775/11479/26404/13845/224105/56637/13548/67045/26416/18712/57261/12305/22339/21770/14158/19106/16210/15526/70425/18596/225849/13728/16452/20874/1…	161
BP	GO:0051258	protein polymerization	192/9512	295/23355	1.85E-17	6.76E-16	3.41E-16	67141/16798/20393/73910/625249/67282/13494/13169/12808/66713/20742/11840/83431/18643/17913/237860/71956/103733/17762/56699/14784/108100/71276/104318/108903/328108/11845/18080/20741/15519/19720/68732/56320/72948/218397/57748/544963/17755/26401/268709/22334/18753/26419/63985/219103/75339/19229/13829/56419/76789/78757/211401/223593/223601/104445/18693/19230/74006/13383/13548/17858/50873/56716/27361/…	192
BP	GO:0008654	phospholipid biosynthetic process	130/9512	181/23355	1.87E-17	6.80E-16	3.44E-16	52014/56442/28169/18717/212862/117150/13139/216739/18618/216820/70310/18806/276846/56077/320655/66612/27404/74451/14245/67216/110417/20773/319554/19210/210992/218442/15212/208715/105501/16475/68680/380921/14731/53357/18591/116939/239827/13026/321007/68262/14755/19015/225010/18701/225651/12660/18563/225845/14705/18719/208449/84095/14732/433256/241062/15926/74205/240752/67292/67556/12334/226856/187…	130
BP	GO:0000910	cytokinesis	118/9512	160/23355	1.97E-17	7.11E-16	3.59E-16	103080/11735/52679/66713/20742/20362/11840/77579/20877/216846/216963/22248/66196/83560/18952/23834/56208/53860/11799/208092/11852/19878/211978/16553/218294/20620/170625/11744/105513/57784/223593/17886/26934/18951/68942/20658/13163/66515/68767/50850/12211/18754/19877/11789/19348/28105/67064/68166/12631/16319/74107/56350/211660/71877/26554/20479/74117/381293/226747/56194/227937/108907/84092/12531/5…	118
BP	GO:0034249	negative regulation of cellular amide metabolic process	123/9512	169/23355	2.43E-17	8.75E-16	4.42E-16	13688/27403/237400/13144/16000/74203/68585/67579/14694/73158/69125/20425/23879/53422/67493/22057/66612/19401/15114/20848/18750/260302/217331/20698/217351/192170/19878/13665/12192/69635/13361/13803/74480/11727/56335/15473/75841/239528/213988/208643/19317/16549/19106/12193/19877/30948/67869/387161/19653/20168/225929/208922/16011/17975/26987/227331/12227/19735/108989/381305/27058/107508/64436/64930/…	123
BP	GO:0006650	glycerophospholipid metabolic process	179/9512	271/23355	2.45E-17	8.77E-16	4.43E-16	103199/56442/18717/212862/216233/117150/13139/74302/18618/216820/70310/18806/19062/276846/170749/56077/192157/320655/71795/12702/74451/668212/14245/67216/67452/110417/104718/19210/210992/218442/18708/66082/219024/105501/16475/210376/380921/268783/14731/53357/18591/116939/12703/224020/239827/13026/104015/20975/321007/27410/67078/14755/193742/27226/225010/18701/56468/225049/106861/18596/225651/1146…	179
BP	GO:0032869	cellular response to insulin stimulus	143/9512	205/23355	3.13E-17	1.11E-15	5.60E-16	20393/18605/13688/93759/216190/67972/237542/12567/117150/216443/12566/22433/103988/14783/20787/83431/22318/20528/19062/17913/20913/18604/192157/18750/14784/12702/19325/14245/104886/12192/11651/56278/15387/18708/72993/18753/74551/239126/213053/210789/50933/105787/209039/20683/12703/56637/18607/22084/20383/12445/18519/14158/106572/19328/104215/11789/69816/387161/19255/110355/19653/19697/26379/19211…	143
BP	GO:0016055	Wnt signaling pathway	265/9512	438/23355	3.15E-17	1.11E-15	5.60E-16	16798/21929/68031/15182/56484/54198/20869/23805/103236/59004/13144/14797/114606/213326/15364/14632/16971/84035/407821/14783/13649/17847/103583/22210/21414/27041/216795/13543/15248/18230/18099/380718/18121/12842/16400/21833/74499/57265/12006/20682/26941/104318/20969/73389/208846/19042/19164/68339/66787/14634/20379/20677/621976/20729/26385/72114/218581/15209/218952/29811/67772/73181/50523/219134/21…	265
BP	GO:0072659	protein localization to plasma membrane	192/9512	296/23355	3.15E-17	1.11E-15	5.60E-16	53331/94221/11735/12215/18483/16971/12323/13649/17846/108686/20742/14694/192786/55943/22318/19062/14252/19376/67300/217124/16400/217154/16480/18195/26941/260302/217371/19325/668212/19878/16413/20334/11845/104886/56217/53612/18222/76260/104718/11651/217893/16553/74257/19206/218503/18708/83997/72993/52588/16854/17387/76108/66629/76740/105782/106039/11512/12297/13731/67451/11773/13383/545156/58998/5…	192
BP	GO:0198738	cell-cell signaling by wnt	266/9512	440/23355	3.17E-17	1.11E-15	5.60E-16	16798/21929/68031/15182/56484/54198/20869/23805/103236/59004/13144/14797/114606/213326/15364/14632/16971/84035/407821/14783/13649/17847/103583/22210/21414/27041/216795/13543/15248/18230/18099/380718/18121/12842/16400/21833/74499/57265/12006/20682/26941/104318/20969/73389/208846/19042/19164/68339/66787/14634/20379/20677/621976/20729/26385/72114/218581/15209/218952/29811/67772/73181/50523/219134/21…	266
BP	GO:0065004	protein-DNA complex assembly	123/9512	170/23355	5.27E-17	1.83E-15	9.27E-16	268281/66311/15214/22110/72480/66403/104248/53605/71902/22778/18148/114714/21833/19184/20682/15081/20892/52504/21340/217449/11622/192119/72308/319152/319186/319159/319160/56702/319153/100041230/319161/319158/260423/319157/14957/319151/319149/319156/68024/319155/50708/319148/319150/326620/326619/80838/66336/26914/544971/54169/67089/75751/68705/239364/14958/328572/74763/170644/17217/12544/15260/665…	123
BP	GO:0035601	protein deacylation	89/9512	112/23355	5.39E-17	1.86E-15	9.37E-16	15182/93759/216169/50721/116848/114716/20787/20185/18626/217031/18673/15184/17762/14245/52592/238317/81703/217864/116870/68346/72948/219158/105787/71175/328572/170787/56233/12053/213012/13548/80748/56399/54194/22339/224829/116871/15183/15531/107392/104383/23942/226016/18777/208727/13714/226791/214742/114715/76192/81004/22724/99890/71148/108079/19063/71514/433759/26394/68943/13016/19712/75387/7195…	89
BP	GO:0098732	macromolecule deacylation	89/9512	112/23355	5.39E-17	1.86E-15	9.37E-16	15182/93759/216169/50721/116848/114716/20787/20185/18626/217031/18673/15184/17762/14245/52592/238317/81703/217864/116870/68346/72948/219158/105787/71175/328572/170787/56233/12053/213012/13548/80748/56399/54194/22339/224829/116871/15183/15531/107392/104383/23942/226016/18777/208727/13714/226791/214742/114715/76192/81004/22724/99890/71148/108079/19063/71514/433759/26394/68943/13016/19712/75387/7195…	89
BP	GO:1903364	positive regulation of cellular protein catabolic process	108/9512	144/23355	5.74E-17	1.97E-15	9.93E-16	21929/268291/108705/20610/216157/52551/56371/50721/17246/16971/193670/22433/14694/26420/76892/104318/217410/108089/19164/110616/15519/11651/56085/67269/71816/20620/26419/19229/30945/75841/211770/14083/27373/106042/70620/56637/22350/50873/56424/12005/67267/15511/224727/56468/56736/269016/93687/17131/68034/77125/19211/213539/22218/56812/26374/19165/227693/69601/77006/228775/20878/72607/50754/14466/…	108
BP	GO:0045930	negative regulation of mitotic cell cycle	155/9512	228/23355	6.39E-17	2.18E-15	1.10E-15	67141/380629/12534/52696/15468/69754/327799/12905/12226/52679/17246/52468/15574/13649/71701/70385/12450/68067/216810/20877/216965/22680/83560/268465/80280/23834/12189/26941/11799/209334/12192/74335/20677/19766/14451/218294/20620/268709/12159/72400/66854/19645/66214/19357/105837/105782/224023/13383/68193/12228/12575/79263/66591/67052/12193/17685/11789/240255/107047/70799/52004/19367/68034/19211/10…	155
BP	GO:0032868	response to insulin	162/9512	241/23355	6.65E-17	2.25E-15	1.14E-15	20393/18605/13688/93759/13654/216190/12952/67972/237542/12567/117150/216443/12566/22433/103988/14783/20787/83431/22318/20528/19062/17913/20913/18604/192157/18750/14784/11298/12702/19325/14245/104886/12192/11651/56278/15387/72114/18708/72993/18753/74551/239126/213053/210789/50933/105787/209039/20683/12703/56637/18607/22084/20383/12445/18519/14158/106572/19328/104215/11789/13653/69816/387161/19255/…	162
BP	GO:0006475	internal protein amino acid acetylation	113/9512	153/23355	7.82E-17	2.62E-15	1.32E-15	331623/11793/93759/20587/17192/21423/64050/16878/76901/94092/18626/217031/22658/74026/12189/76719/22378/17977/217588/73086/108143/54169/328572/214669/69612/51812/74763/12914/69009/208146/11820/268936/57261/224727/73242/109115/18519/13831/73473/24074/17128/81601/56613/70999/225895/226026/16825/226182/98403/226976/66262/27878/14462/12151/140858/228019/107435/11909/228714/228829/73247/56456/269424/7…	113
BP	GO:0018393	internal peptidyl-lysine acetylation	113/9512	153/23355	7.82E-17	2.62E-15	1.32E-15	331623/11793/93759/20587/17192/21423/64050/16878/76901/94092/18626/217031/22658/74026/12189/76719/22378/17977/217588/73086/108143/54169/328572/214669/69612/51812/74763/12914/69009/208146/11820/268936/57261/224727/73242/109115/18519/13831/73473/24074/17128/81601/56613/70999/225895/226026/16825/226182/98403/226976/66262/27878/14462/12151/140858/228019/107435/11909/228714/228829/73247/56456/269424/7…	113
BP	GO:0090150	establishment of protein localization to membrane	165/9512	247/23355	8.56E-17	2.85E-15	1.44E-15	56535/14360/140740/94221/11735/30055/52551/216363/17938/20335/17846/20742/14694/15525/22318/66048/19062/17913/56322/19376/12569/12295/18195/260302/217337/19325/16413/24067/30056/212073/15519/16553/11774/218544/382864/69089/85308/75965/13829/66629/105782/106039/27008/223696/68653/12297/58998/56297/71446/224454/328778/22084/19326/224727/76438/106572/68767/68617/106522/213760/18145/66384/58801/10730…	165
BP	GO:1904951	positive regulation of establishment of protein localization	206/9512	325/23355	9.73E-17	3.22E-15	1.63E-15	14360/14609/215999/20224/93759/12534/11735/12215/19205/18245/16000/216274/12461/17246/16971/22433/103988/268373/13649/17846/12464/14694/77371/66397/16568/11840/77579/22318/216853/216856/17913/22627/380714/360013/19376/12569/192197/16480/12189/12009/16413/11845/15251/19164/68581/15519/14634/20677/218333/93692/14063/18708/19056/18753/14661/11727/74551/219103/57258/70572/105787/19219/66629/12465/707…	206
BP	GO:0032200	telomere organization	97/9512	126/23355	1.08E-16	3.57E-15	1.81E-15	50721/12461/56351/15574/12464/52530/19360/68964/20877/216853/103677/19364/114714/15081/67241/56531/15519/74335/108138/30877/21745/11792/15381/28113/72400/106052/12465/17869/14375/51812/52864/50505/74108/26413/12469/26407/21454/71718/15516/72836/70640/226026/74493/108689/55947/21749/22596/59125/51810/15078/18005/227525/98956/66181/19361/18538/20779/269400/72162/12462/229512/16905/140917/12448/2735…	97
BP	GO:0051099	positive regulation of binding	137/9512	196/23355	1.10E-16	3.59E-15	1.82E-15	16000/16971/19052/15525/16859/18102/19401/13665/19164/12313/17169/15216/193385/20620/105638/12159/72400/19645/211286/56274/68588/16341/67819/17869/55944/14958/328572/223864/208643/15205/209200/56637/11820/21844/50873/18763/57261/14251/15516/224860/18519/106759/68010/17191/107975/17283/16452/21416/13838/64143/226352/74117/13211/11352/20739/67459/21808/14462/59022/67839/11350/107951/227737/22034/15…	137
BP	GO:0032434	regulation of proteasomal ubiquitin-dependent protein catabolic process	101/9512	133/23355	1.34E-16	4.38E-15	2.21E-15	268291/52551/56371/50721/17246/17846/103573/14694/26420/24086/104318/217410/108089/19164/11651/15216/12328/56085/108143/71816/20620/14198/26419/56291/219158/30945/68135/211770/27373/106042/223870/252870/70620/56637/50873/56424/12005/15511/224727/79263/15516/56468/225131/59025/56736/269016/93687/17131/225896/68034/77125/22218/56812/26374/19165/227693/17754/77006/228775/20878/14466/53378/67490/2695…	101
BP	GO:1902850	microtubule cytoskeleton organization involved in mitosis	108/9512	145/23355	1.35E-16	4.38E-15	2.21E-15	14609/18541/69654/13494/103583/70385/83431/20877/18472/22680/67300/16211/103733/328108/18080/70430/193385/16563/20620/218850/76789/52023/24064/16581/26934/212514/74201/68942/21648/18763/16580/100502766/15511/19765/67052/50850/67064/70799/16551/13006/14048/71877/20479/76707/108989/66977/51810/18005/72080/110854/66442/75786/108907/386649/72119/16569/75608/17865/20878/66679/24063/213582/16800/76123/…	108
BP	GO:1901988	negative regulation of cell cycle phase transition	120/9512	166/23355	1.41E-16	4.57E-15	2.31E-15	67141/12534/52696/15468/56371/69754/327799/12905/52679/17246/52468/15574/70385/12450/68067/20877/216965/22680/83560/80280/23834/12189/11799/209334/12192/74335/20677/19766/26914/14451/218294/268709/72400/19645/66214/19357/224023/13383/12575/79263/66591/67052/12193/11789/107047/70799/52004/17283/68034/19211/109019/227292/387219/227331/12043/214498/108989/76843/67991/104418/74268/12236/19650/56190/2…	120
BP	GO:0071559	response to transforming growth factor beta	151/9512	222/23355	1.49E-16	4.79E-15	2.42E-15	16798/17684/19272/14360/93759/20869/16969/216190/11783/380664/14479/22433/114716/23939/216869/12928/18099/387140/170749/278507/16400/66313/20682/19878/11491/72183/19042/53618/56217/12192/14281/66354/105352/14538/56320/17129/26401/328365/72993/171463/75901/218952/50523/24064/14083/66513/328572/11482/110542/12914/246154/12929/224109/16419/12394/18607/56424/12005/15516/65960/12193/68010/21417/19877/…	151
BP	GO:0016573	histone acetylation	109/9512	147/23355	1.69E-16	5.42E-15	2.74E-15	331623/11793/93759/20587/17192/21423/64050/16878/76901/94092/18626/217031/22658/74026/12189/76719/22378/17977/217588/73086/108143/54169/328572/214669/69612/51812/74763/12914/69009/208146/11820/268936/57261/109115/18519/13831/73473/24074/17128/81601/56613/70999/225895/16825/226182/98403/226976/66262/27878/14462/12151/140858/228019/107435/11909/228714/228829/73247/56456/269424/74343/16842/108946/23…	109
BP	GO:0006323	DNA packaging	137/9512	197/23355	2.16E-16	6.86E-15	3.47E-15	268281/22110/72480/331623/66403/52463/93759/12534/104248/17192/50721/53605/15364/116848/103554/18148/21973/14055/21429/20682/15081/13435/217827/192119/319152/319186/319159/319160/56702/319153/100041230/319161/319158/260423/319157/14957/319151/319149/319156/68024/319155/50708/319148/319150/326620/326619/80838/18676/66336/26914/68675/54169/218850/218914/56215/75751/75339/239122/239364/671535/14958/…	137
BP	GO:0006753	nucleoside phosphate metabolic process	268/9512	449/23355	2.40E-16	7.60E-15	3.84E-15	237336/18605/209558/57319/74747/15275/103149/17319/18641/16969/50721/16000/71207/11947/12974/56012/103988/18293/22271/211347/216739/15254/14923/103850/20425/212627/11541/20185/237823/14919/13808/216963/107476/18103/18102/18604/11951/104112/12799/20848/71743/68087/71679/50773/14635/67763/76025/14104/20135/22169/13382/59027/328099/15251/108156/19164/171210/11565/66174/56421/66355/66129/15357/78038/…	268
BP	GO:0007006	mitochondrial membrane organization	82/9512	102/23355	2.53E-16	7.96E-15	4.02E-15	56016/103172/30055/67900/15525/216821/380705/56322/12799/20848/30056/72113/15519/30954/11774/22334/105675/66092/69089/12050/12177/17869/223696/68653/93734/56637/22654/214952/12018/224904/66400/58801/69597/12015/107197/73689/75712/68115/66821/51800/12043/78617/11909/30059/56428/12125/12048/67414/75778/54673/67013/11983/20544/68943/68350/170731/230935/56384/231430/94254/66075/69923/76614/15277/1212…	82
BP	GO:0043484	regulation of RNA splicing	111/9512	151/23355	2.61E-16	8.17E-15	4.13E-15	432467/19205/12696/70248/16969/103284/27370/18148/59013/12750/23879/20020/12261/237859/110809/69131/78943/13207/107817/20382/192170/67039/66354/15387/56541/68675/18708/218543/56215/72486/105559/67959/93686/67040/67760/110213/20462/20658/13548/19317/60532/19826/20383/72462/72692/225027/76781/108013/66810/19653/72289/22668/66395/28000/73713/12747/17975/11758/51810/14007/269254/227707/13046/170791/6…	111
BP	GO:0000075	cell cycle checkpoint	124/9512	174/23355	2.79E-16	8.68E-15	4.39E-15	12534/52696/208266/56371/12952/327799/12905/17246/21853/107829/15574/70385/12450/68067/20877/216965/22680/83560/268465/80280/23834/12189/11799/209334/74335/20677/218294/20620/319955/67153/219158/106052/19355/105837/224023/68193/26416/12575/53817/79263/66591/67052/17685/225131/225160/11789/107047/70799/19367/28000/68034/109019/227331/108989/226591/18611/76843/11909/104418/27103/12236/27223/241627/…	124
BP	GO:0031023	microtubule organizing center organization	104/9512	139/23355	2.88E-16	8.94E-15	4.52E-15	70297/93759/17931/17245/12566/216543/103573/103583/18148/16568/83431/216846/216848/18472/192197/68729/12189/15223/12009/71276/209334/19878/18080/74335/74470/20620/26419/219072/219103/54375/26425/212514/68942/12449/100502766/18519/72415/67052/225523/67064/70799/93737/66406/56327/16551/20479/76707/207792/18005/30839/18286/75786/98956/66296/99100/386649/75608/16328/58220/20878/20873/213582/20501/991…	104
BP	GO:0009117	nucleotide metabolic process	263/9512	440/23355	3.57E-16	1.10E-14	5.57E-15	237336/18605/209558/74747/15275/103149/17319/18641/16969/50721/16000/71207/11947/12974/56012/103988/18293/22271/211347/216739/15254/14923/103850/20425/212627/11541/20185/237823/14919/13808/216963/107476/18103/18102/18604/11951/104112/12799/20848/71743/68087/71679/50773/14635/67763/14104/20135/22169/13382/59027/328099/15251/108156/19164/171210/11565/56421/66355/66129/15357/78038/238871/208715/6826…	263
BP	GO:0006413	translational initiation	83/9512	104/23355	3.77E-16	1.16E-14	5.86E-15	13688/76784/18148/73158/13681/216877/19401/20918/69674/13665/211064/217869/56541/218629/56335/100037258/16341/68135/239528/55944/223691/75705/224045/208643/224742/13164/16210/69241/67869/13664/14151/269037/58988/19653/67710/13669/226982/17974/26987/16865/108954/108989/20181/74412/98221/27103/66405/67204/16418/228994/229096/13684/17346/108067/20218/230861/13667/68184/56334/22384/27979/15467/76366/…	83
BP	GO:0071560	cellular response to transforming growth factor beta stimulus	148/9512	218/23355	3.84E-16	1.17E-14	5.94E-15	16798/17684/19272/14360/93759/20869/16969/216190/11783/380664/14479/22433/114716/23939/216869/12928/18099/387140/170749/278507/16400/66313/20682/11491/72183/19042/53618/56217/12192/14281/66354/105352/14538/56320/17129/26401/328365/72993/171463/75901/218952/50523/24064/14083/66513/328572/11482/110542/12914/246154/12929/224109/16419/12394/18607/56424/12005/15516/65960/12193/68010/21417/27528/14815/…	148
BP	GO:0000723	telomere maintenance	95/9512	124/23355	3.92E-16	1.19E-14	6.03E-15	50721/12461/56351/15574/12464/52530/19360/68964/20877/216853/103677/19364/114714/67241/56531/15519/74335/108138/30877/21745/11792/15381/28113/72400/106052/12465/17869/14375/51812/52864/50505/74108/26413/12469/26407/21454/71718/15516/72836/70640/226026/74493/108689/55947/21749/22596/59125/51810/18005/227525/98956/66181/19361/18538/20779/269400/72162/12462/229512/16905/140917/12448/27354/19891/1000…	95
BP	GO:0018107	peptidyl-threonine phosphorylation	92/9512	119/23355	4.11E-16	1.25E-14	6.29E-15	74747/15275/12534/69181/56480/114716/54396/19062/18099/12569/18750/20698/74370/19878/22367/217866/11651/18753/26419/13829/24064/11479/26404/26413/208643/56637/11820/13548/18607/12005/13001/21770/19877/17131/110355/240505/12747/12283/12043/226419/23797/226751/11477/228140/15259/114715/12995/15257/108058/13645/192656/26409/21812/56717/12568/108099/69719/53323/19023/110524/22241/12704/17295/15258/23…	92
BP	GO:0033157	regulation of intracellular protein transport	149/9512	220/23355	4.23E-16	1.28E-14	6.44E-15	14360/54198/70297/20224/12534/11735/22213/18245/216274/17246/216440/22433/17846/103573/66397/19052/20362/16568/20787/83431/22318/116891/19062/17913/22627/18015/12569/192197/11640/16480/12189/12009/217378/16413/19164/15519/14634/218333/18708/18753/12159/57258/71844/12177/13829/70572/68889/105787/70790/11600/328572/19387/223864/12297/26413/381038/11815/66061/56637/67045/26416/15482/15516/68617/1657…	149
BP	GO:0006469	negative regulation of protein kinase activity	143/9512	209/23355	4.32E-16	1.30E-14	6.55E-15	16798/21929/93759/17873/69754/67603/18016/268373/114716/18148/23939/103844/19062/18015/217039/80280/28084/72349/192231/71059/18750/19084/208092/16413/19088/19164/66787/11651/19720/105352/94245/23882/26914/15357/18753/12159/50523/19645/24064/100037258/211770/83383/83945/68606/73047/77446/56637/208650/75296/18607/22084/19252/106504/12575/18519/14154/64144/20541/56468/11789/24074/24066/19255/16973/1…	143
BP	GO:0031669	cellular response to nutrient levels	132/9512	189/23355	4.38E-16	1.31E-14	6.61E-15	26408/140742/56484/11793/93759/77976/270802/216443/74302/78926/22433/103988/67579/17168/216742/20787/56486/18432/18604/19014/56208/52639/74370/66840/17977/13665/217695/66354/218035/245269/268709/26419/100504663/66148/223255/105787/223453/21847/72027/18693/11911/20788/19082/26413/12846/208643/12575/18712/17691/57875/110147/21425/19106/16210/107045/72124/76267/14102/21416/12043/64143/74137/240752/1…	132
BP	GO:0035966	response to topologically incorrect protein	106/9512	143/23355	4.58E-16	1.36E-14	6.87E-15	56709/70294/27403/193670/22433/20856/12330/18858/116891/20316/80280/78943/71853/104771/15512/110616/15519/76577/18708/59007/50527/72661/100037258/66435/70551/67819/11911/328572/110213/67118/64136/110920/56424/77128/12018/13163/54197/12915/15511/15482/224727/19106/15526/19255/74126/226090/66799/320011/17974/15510/26554/76867/51800/67812/226641/11910/71648/326622/30931/14828/69601/18024/27103/69065…	106
BP	GO:0000302	response to reactive oxygen species	138/9512	200/23355	4.72E-16	1.40E-14	7.05E-15	21929/26408/19272/68031/15182/14360/140742/56484/19156/93759/69754/268345/20852/13649/14694/26420/11671/23939/216850/18806/12928/18604/22658/18750/20698/209027/11852/15251/14281/23876/11651/56349/238505/19766/14088/76251/93692/13361/21974/105675/18753/319955/26419/14528/11792/19229/223255/105787/17189/68015/26413/11815/20655/20656/14158/13078/20541/16210/18596/170826/14870/12460/12631/19697/12333…	138
BP	GO:0098813	nuclear chromosome segregation	174/9512	267/23355	4.88E-16	1.44E-14	7.26E-15	67141/16798/52696/327799/69654/75828/66713/69556/70385/30939/22210/20877/54141/22680/237911/114714/83560/268465/16211/23834/21973/103733/56208/70218/12006/11799/208092/20892/209334/217449/217716/74335/26914/105377/21974/218914/56739/72400/71988/105513/19645/52023/71175/19357/72107/52683/26934/52864/50505/224023/212514/68942/213389/67045/51792/56399/54194/110147/17687/224727/66591/72415/67052/7879…	174
BP	GO:0007163	establishment or maintenance of cell polarity	151/9512	224/23355	5.09E-16	1.49E-14	7.54E-15	338362/14609/110829/20869/16000/216274/215449/67588/66713/103583/94176/70385/16568/16897/83431/18472/12928/360013/14252/54141/192197/11858/26941/217335/15223/19157/19325/11852/11845/319565/56217/76260/15519/193385/73296/17755/71228/11843/19229/246710/24064/78757/66629/223601/105782/17886/20401/170736/223881/78885/50525/12929/15205/13383/56637/21648/22350/18763/22084/15516/71461/68617/67052/11789/…	151
BP	GO:0006310	DNA recombination	187/9512	292/23355	5.56E-16	1.62E-14	8.20E-15	19714/71567/338359/50723/21423/50721/93765/117599/20852/21853/54125/15574/60530/66713/68067/22210/21414/19360/69747/216853/69583/619441/19364/237911/114714/268465/21973/12189/217216/170472/20892/209334/67241/211978/19363/97827/22632/74335/56702/14957/50708/80838/108138/113002583/21974/56249/319955/75698/21745/11792/56739/71175/19357/72749/14958/14375/170787/77044/51812/52864/50505/17217/224008/12…	187
BP	GO:0032271	regulation of protein polymerization	153/9512	228/23355	6.06E-16	1.76E-14	8.90E-15	16798/20393/73910/13494/13169/66713/20742/11840/18643/17913/237860/17762/56699/14784/108100/108903/328108/11845/18080/20741/15519/19720/68732/56320/72948/218397/57748/544963/17755/26401/22334/18753/26419/63985/75339/19229/13829/78757/223593/223601/104445/18693/19230/13383/13548/56716/80880/14158/68767/268970/260409/18754/225115/225288/30948/11789/319262/68166/23789/12631/104252/12333/56327/27360/…	153
BP	GO:1903008	organelle disassembly	79/9512	98/23355	6.62E-16	1.91E-14	9.66E-15	11793/12534/69754/67588/22333/20787/56486/56208/52639/66840/15251/22367/16593/320806/105083/100504663/12177/66270/12257/74006/381038/67841/50873/50850/16573/67453/329015/12421/245860/23830/226419/16865/66155/71648/67871/51897/228361/77006/66734/66361/67890/50754/14466/67006/67490/269523/12795/11983/68943/68350/230895/170731/66169/213948/15194/22241/68184/66437/74781/75788/76366/15277/12034/319801…	79
BP	GO:0042594	response to starvation	125/9512	177/23355	6.65E-16	1.91E-14	9.66E-15	237253/26408/140742/56484/11793/93759/77976/270802/216443/74302/78926/22433/103988/67579/17168/216742/73158/20787/29869/56486/18432/192197/56208/52639/74370/66840/13665/217695/218035/15216/245269/26419/100504663/74551/66148/223255/105787/223453/21847/72027/18693/11911/20788/19082/26413/12846/12575/17691/57875/110147/21425/72238/19106/16210/107045/72124/76267/14102/21416/12043/64143/74137/240752/1…	125
BP	GO:0018210	peptidyl-threonine modification	97/9512	128/23355	6.82E-16	1.95E-14	9.86E-15	74747/15275/12534/14426/69181/56480/114716/54396/19062/18099/12569/18750/20698/74370/19878/22367/217866/11651/18753/26419/13829/24064/11479/26404/26413/208643/56637/11820/13548/18607/12005/13001/21770/19877/14423/17131/110355/240505/12747/12283/12043/226419/23797/226751/11477/228140/15259/114715/12995/15257/108058/13645/192656/26409/21812/56717/12568/108099/231050/69719/53323/19023/110524/22241/1…	97
BP	GO:0021915	neural tube development	136/9512	197/23355	7.19E-16	2.05E-14	1.04E-14	270685/17684/544696/69718/74392/11783/12808/21414/16568/66910/13543/18643/18015/380718/18121/19401/57265/19878/20666/20115/207304/15251/108156/12192/19164/217837/14634/56044/20677/14451/19206/105278/12159/50524/56274/68588/105782/73739/18141/140570/106042/19411/13544/15205/73916/68146/22084/106633/14312/71461/21815/225164/225876/12631/24069/21416/19335/20353/12370/74019/14633/13798/11352/98376/93…	136
BP	GO:2001242	regulation of intrinsic apoptotic signaling pathway	121/9512	170/23355	7.41E-16	2.10E-14	1.06E-14	72567/15182/93759/170799/17319/108705/59004/17246/22433/268373/60530/14694/23939/22187/18952/20747/56208/26941/18453/20115/217558/15251/12062/11651/56085/15387/22334/105675/12050/219158/22070/382985/66168/110213/29813/68015/106298/74006/381038/20655/50873/20656/19765/19255/19367/74126/12015/15201/17974/12778/51800/12043/68428/17248/19225/117198/67991/57438/18024/23992/56428/66461/19099/12125/1204…	121
BP	GO:1901652	response to peptide	245/9512	406/23355	7.64E-16	2.16E-14	1.09E-14	21929/20393/18605/14360/14609/13688/93759/13654/216190/12952/16000/216233/67972/237542/17246/12567/117150/216443/16971/20852/21853/20847/12566/22433/103988/14783/211007/16362/20787/11541/94092/83431/22318/20528/18806/19062/17913/12928/20913/18604/192157/65019/12295/20851/20848/18750/14784/11298/12702/19325/14245/19878/72183/18035/104886/12192/19164/22095/19141/11651/56278/15387/72114/18708/59079/…	245
BP	GO:1901991	negative regulation of mitotic cell cycle phase transition	109/9512	149/23355	8.61E-16	2.42E-14	1.22E-14	67141/12534/52696/15468/69754/327799/12905/52679/17246/52468/15574/70385/12450/68067/20877/216965/22680/83560/80280/23834/12189/11799/209334/12192/74335/20677/19766/268709/72400/19645/66214/19357/224023/13383/12575/79263/66591/67052/12193/11789/107047/70799/52004/68034/19211/109019/227292/387219/227331/12043/214498/108989/67991/104418/74268/12236/19650/56190/269424/229543/229841/27354/16600/21444…	109
BP	GO:0051090	regulation of DNA-binding transcription factor activity	249/9512	415/23355	1.16E-15	3.26E-14	1.65E-14	21929/18605/66521/15182/93759/170799/71371/20587/15468/21423/16969/59004/70312/93765/15364/67588/268373/67245/17846/18148/211007/13543/216869/216877/14252/327987/68729/217069/20747/80280/21833/16480/20848/15184/57265/15223/20698/170720/217410/15902/15982/26443/18035/64010/73086/22031/30954/11651/20379/19720/19766/13614/20963/19206/57748/59079/66597/15460/66214/66200/432940/223453/67154/56274/2117…	249
BP	GO:0070507	regulation of microtubule cytoskeleton organization	111/9512	153/23355	1.27E-15	3.53E-14	1.78E-14	20393/74392/23805/13494/78926/18472/216965/54141/12569/67300/17762/108903/328108/18080/193385/76895/72948/17755/268709/246103/26419/219114/105787/56637/208177/74201/68942/13548/18763/15511/13640/78798/19877/212307/11789/28105/67064/52004/56327/13728/13518/17756/74019/20479/76707/108989/51810/227634/11350/75786/228421/17754/72119/13589/75608/66679/20257/213582/16800/229589/83679/76123/230101/21444…	111
BP	GO:0010212	response to ionizing radiation	96/9512	127/23355	1.28E-15	3.55E-14	1.79E-14	93759/20869/17246/15574/60530/68067/12189/24086/14784/11852/116870/56349/108138/71991/319955/18950/106052/105787/71175/19355/239364/17869/14375/224008/20656/12018/26416/12575/17685/13653/58801/19367/81601/17283/68539/14048/109019/22596/12043/98415/26374/209456/227525/14462/72931/21353/14725/228140/19361/68142/12048/13605/12748/229543/623474/66209/19366/230709/14050/99982/57434/107976/19822/70681/…	96
BP	GO:0043488	regulation of mRNA stability	84/9512	107/23355	1.54E-15	4.26E-14	2.15E-14	19205/12696/237400/74203/21379/18148/73158/268420/23879/53422/67493/70439/12006/80913/19878/12192/75553/192119/72308/217980/77134/210106/74480/11792/15381/56335/15473/105859/52502/19317/76936/22339/13164/16549/12193/19877/70640/208922/18173/227331/17164/13211/24014/381305/51810/52477/22352/319817/320720/13046/17876/13555/56190/228994/229096/14359/12457/72162/74645/17454/210529/22608/230721/230738…	84
BP	GO:0044403	biological process involved in symbiotic interaction	236/9512	390/23355	1.66E-15	4.56E-14	2.30E-14	66848/54198/11793/20587/12215/19205/59004/216238/107829/268373/19324/15944/19360/57783/73158/54396/94091/29869/18643/19062/217069/18673/27681/21973/192231/16416/13207/16647/208092/18453/19878/66354/192119/19720/66482/20723/19766/238722/14063/66231/21974/218850/69019/75339/66597/13030/66854/67955/18458/17869/17069/671535/55944/16852/223691/80287/328572/20683/18521/21357/12914/83383/224020/67846/68…	236
BP	GO:0006892	post-Golgi vesicle-mediated transport	79/9512	99/23355	1.97E-15	5.39E-14	2.73E-14	94221/11735/11776/71673/245944/17846/20742/14694/16897/22318/54189/11736/19376/18195/52639/260302/19325/217517/76983/53612/66482/16553/11766/66629/106039/70028/328778/224705/106572/210148/106522/213760/18797/107371/56350/53611/18777/17912/74205/70829/98710/226541/53330/226744/226791/71648/68365/16558/66460/99371/20661/211556/13858/16792/22319/74051/74277/69940/231580/11781/20336/53620/78287/67015…	79
BP	GO:0051225	spindle assembly	88/9512	114/23355	2.12E-15	5.78E-14	2.92E-14	67141/13494/20185/20877/54141/22680/67300/16211/104318/328108/192119/193385/16563/218850/219072/76789/52023/223593/16581/26934/212514/74201/68942/16580/100502766/15511/22154/68767/67052/212307/15183/67064/70799/66406/16319/16551/13006/20479/76707/12316/108989/51810/18005/68142/66296/668880/72119/16569/13589/75608/17865/20878/213582/76123/229841/230376/107995/100088/100732/231123/19822/70681/68953…	88
BP	GO:0019693	ribose phosphate metabolic process	223/9512	365/23355	2.24E-15	6.09E-14	3.08E-14	18605/74747/15275/103149/17319/18641/16969/50721/16000/71207/11947/12974/56012/103988/18293/22271/211347/216739/15254/14923/212627/20185/237823/14919/13808/216963/107476/18103/18102/18604/11951/104112/20848/71743/68087/71679/50773/14635/67763/14104/13382/328099/110095/15251/19164/171210/11565/66174/56421/66129/15357/78038/238871/208715/68263/71147/21881/18950/105446/67153/213484/20916/105787/1786…	223
BP	GO:0051100	negative regulation of binding	119/9512	168/23355	2.30E-15	6.22E-14	3.14E-14	15214/15182/93759/20610/14797/21665/14694/15525/216820/20877/53422/216869/83560/18121/278507/68528/217356/192170/16413/15902/20666/19164/11651/69237/15216/94245/15387/56541/26419/218914/56291/73181/17869/27373/18591/110213/208258/83383/50505/75826/66849/56637/56424/224647/12575/211482/98053/268970/19877/11555/16452/107182/213539/22218/17756/56812/64143/226352/19298/19165/18005/12010/15901/13555/1…	119
BP	GO:2001251	negative regulation of chromosome organization	72/9512	88/23355	2.87E-15	7.74E-14	3.91E-14	67141/52463/52696/327799/70385/30939/19360/68964/20877/103677/22680/83560/21973/15081/11799/209334/17420/74335/18676/108138/218914/15381/28113/72400/19357/51812/52864/50505/224023/66591/67052/11789/70640/107047/70799/74493/108689/21749/108989/51810/15078/98956/12236/20779/269400/229841/27354/214444/17120/101185/56150/17216/11810/13870/22594/75430/18817/30949/12237/234069/21951/497652/57321/67177/…	72
BP	GO:0051170	import into nucleus	121/9512	172/23355	3.07E-15	8.24E-14	4.16E-14	19386/12534/108705/216190/103468/74203/22433/19058/19052/19069/18015/11640/16211/19014/16480/20848/12189/13207/16647/445007/18035/19164/15519/11651/14634/13557/218210/20963/238799/18708/76582/72993/18753/12159/75751/71844/16648/70572/170762/70790/11600/328572/18141/106042/19082/26413/11815/16646/22084/26416/12575/15516/19330/66306/71983/15183/66810/12631/18969/16452/240614/19335/226432/19225/1089…	121
BP	GO:0009267	cellular response to starvation	112/9512	156/23355	3.23E-15	8.63E-14	4.36E-14	26408/140742/56484/11793/93759/77976/270802/216443/74302/78926/22433/103988/67579/17168/216742/20787/56486/18432/56208/52639/74370/66840/13665/217695/218035/245269/26419/100504663/66148/223255/105787/223453/21847/72027/18693/11911/20788/19082/26413/12846/12575/17691/57875/110147/21425/19106/16210/107045/72124/76267/14102/21416/12043/64143/74137/240752/14645/19775/11910/14828/18024/27103/171543/66…	112
BP	GO:0090316	positive regulation of intracellular protein transport	104/9512	142/23355	3.44E-15	9.15E-14	4.62E-14	14360/20224/12534/11735/18245/216274/17246/22433/17846/66397/16568/22318/17913/22627/12569/192197/16480/12189/12009/16413/19164/15519/14634/218333/18708/18753/57258/70572/105787/70790/328572/223864/12297/26413/56637/67045/26416/15482/15516/68617/16573/15183/66810/58801/72727/16452/21416/76709/74117/226422/19225/108989/13830/215280/72446/228607/99237/108687/66361/13605/50754/54673/65973/12795/2307…	104
BP	GO:0034502	protein localization to chromosome	75/9512	93/23355	3.46E-15	9.16E-14	4.63E-14	71567/12534/12461/12464/69556/70385/68067/20877/216853/217449/26914/105377/108138/218850/30877/218914/28113/72400/71988/105513/19645/71175/12465/19357/105837/223828/224008/12469/21454/224640/13163/67052/17685/67849/226026/74493/226151/70675/21749/12236/76464/66634/26972/12462/269523/19891/108911/12615/71735/12190/101185/14056/12468/320678/68845/20174/12751/18817/12237/101994/21951/13018/497652/32…	75
BP	GO:0031668	cellular response to extracellular stimulus	146/9512	218/23355	3.61E-15	9.51E-14	4.81E-14	26408/140742/56484/11793/93759/14797/77976/270802/216443/74302/78926/22433/103988/67579/17168/216742/20787/11541/56486/18432/18604/19014/56208/52639/74370/66840/17977/13665/217695/14281/66354/218035/245269/268709/26419/100504663/66148/223255/105787/223453/21847/69146/72027/18693/11911/20788/19082/26413/12846/208643/22042/12575/18712/17691/57875/110147/21425/19106/16210/107045/72124/14283/20469/76…	146
BP	GO:0070997	neuron death	251/9512	422/23355	3.82E-15	1.00E-13	5.06E-14	26408/211329/14360/56484/74747/107449/93759/216150/216157/69754/16000/11783/16971/13867/19696/67579/18148/14694/22187/26398/216869/18015/12569/11951/20848/14824/17762/11799/112407/72183/20471/20474/15251/13665/19164/14281/211064/19179/19141/21981/15220/18105/94245/108138/14062/17993/109700/21834/26419/11546/73181/19229/19645/70551/66270/170719/11600/223649/11911/105827/56233/26404/17250/70620/701…	251
BP	GO:0015980	energy derivation by oxidation of organic compounds	163/9512	250/23355	3.83E-15	1.00E-13	5.06E-14	71804/18605/215951/12534/52637/75406/16000/66414/69181/108037/56351/12974/210582/14533/66152/103988/18293/14783/216558/17449/71701/75530/18432/19062/217166/50776/14387/13382/93757/110095/15251/78920/11651/66694/407785/66945/12867/16195/17993/68263/69089/105651/73181/20916/271221/66148/20512/66218/17869/66445/11564/11429/100126824/18642/14555/58200/68015/66849/56637/74185/20656/72900/225887/17995/…	163
BP	GO:0018105	peptidyl-serine phosphorylation	208/9512	337/23355	4.31E-15	1.12E-13	5.67E-14	215748/16798/20393/74747/15275/12534/17319/103236/17347/26396/103136/69181/56480/12566/18413/16878/12323/13649/69922/14694/26420/216742/54396/23939/20877/216869/19062/18099/12569/217039/18604/24086/78943/18750/74370/104318/19878/73086/12062/22367/15519/17169/11651/19766/20963/18193/328329/238871/20620/18753/319955/26419/50523/13829/14586/24064/105787/78757/11600/27373/18591/29857/223864/26404/686…	208
BP	GO:0000725	recombinational repair	98/9512	132/23355	4.90E-15	1.27E-13	6.42E-14	19714/71567/50721/93765/117599/21853/15574/60530/66713/68067/69747/216853/19364/114714/12189/170472/209334/67241/211978/19363/97827/22632/74335/113002583/319955/75698/56739/71175/19357/72749/77044/52864/50505/17217/224008/12544/77782/74355/225182/56515/226026/67788/17215/109019/17219/98415/72931/59029/19361/68142/27223/69596/73747/66634/56045/269400/623474/27354/212377/19366/71514/19891/69885/999…	98
BP	GO:0043487	regulation of RNA stability	91/9512	120/23355	4.98E-15	1.29E-13	6.50E-14	19205/12696/237400/74203/21379/18148/73158/268420/23879/53422/67493/70439/12006/80913/19878/12192/75553/192119/72308/217980/77134/210106/100715/74480/11792/15381/56335/15473/105859/52502/74108/19317/76936/22339/13164/16549/12193/19877/70640/208922/18173/227331/17164/13211/24014/381305/51810/52477/13434/22352/319817/320720/13046/17876/13555/56190/228994/229096/14359/12457/72162/74645/17454/210529/…	91
BP	GO:0008154	actin polymerization or depolymerization	144/9512	215/23355	5.51E-15	1.42E-13	7.17E-14	16798/73910/171580/74392/67282/13169/12808/66713/20742/11840/18643/17913/237860/56699/14784/108100/12632/11845/20741/19720/68732/56320/218397/57748/14063/544963/26401/268709/18753/63985/75339/19229/13829/56419/78757/211401/223593/223601/104445/20401/18693/19230/65970/13383/56716/27361/80880/14158/68767/268970/260409/213556/18754/225115/225288/30948/13367/319262/68166/19201/23789/12631/104252/1233…	144
BP	GO:0044839	cell cycle G2/M phase transition	103/9512	141/23355	6.24E-15	1.60E-13	8.08E-14	67141/16798/21987/12534/56371/12567/12566/15574/18148/12450/68067/68964/216965/53892/114714/80280/23834/12189/11799/71276/15512/19363/12313/26914/213311/218294/67153/72400/50789/27401/19357/30840/11820/12013/12575/57261/56399/54194/79263/50758/67052/116871/12314/67974/12532/16906/68034/68431/109019/20479/226419/381293/18514/108000/76843/30963/74268/12531/228714/18767/12428/229543/108058/27354/125…	103
BP	GO:0002181	cytoplasmic translation	74/9512	92/23355	6.89E-15	1.76E-13	8.89E-14	66521/13629/27370/13494/67579/13495/13681/116905/19921/67671/217331/20090/217869/66475/218629/66480/105638/56335/19946/26961/55944/75705/29813/14852/57808/68193/19896/54127/54217/225363/19653/208922/13669/114641/16865/13211/69082/75786/98221/66632/66405/67204/68028/72162/108067/67728/83557/67025/19934/231207/20005/11837/19988/68184/22384/12785/22121/19899/12877/13685/76808/234734/18746/56040/1797…	74
BP	GO:0043434	response to peptide hormone	210/9512	342/23355	6.92E-15	1.76E-13	8.89E-14	20393/18605/13688/93759/13654/216190/12952/16000/216233/67972/237542/12567/117150/216443/20852/20847/12566/22433/103988/14783/16362/20787/11541/94092/83431/22318/20528/18806/19062/17913/12928/20913/18604/192157/20851/20848/18750/14784/11298/12702/19325/14245/19878/104886/12192/22095/11651/56278/15387/72114/18708/72993/18753/74551/239126/213053/210789/50933/13618/105787/14083/66445/19387/11512/153…	210
BP	GO:2000045	regulation of G1/S transition of mitotic cell cycle	89/9512	117/23355	7.15E-15	1.81E-13	9.15E-14	15468/21423/27375/216190/69754/12905/52679/17246/52468/13649/72290/19192/74370/11491/15902/11651/20677/19766/268709/218793/72993/11792/19186/19188/19645/66214/105837/12914/208643/75826/13383/11504/18763/12575/12445/11789/52004/19211/227292/387219/227331/12043/381293/214498/30963/67991/104418/68142/13555/19650/56190/269424/53317/28036/67628/16600/12579/12795/116748/19891/14726/27214/81702/18764/23…	89
BP	GO:0031503	protein-containing complex localization	166/9512	257/23355	7.66E-15	1.93E-13	9.76E-14	64009/353258/53331/54387/20054/11776/18717/103468/73192/66118/107829/19058/103573/18148/24052/268420/22318/276770/13385/19069/216963/15114/16416/76380/445007/11799/12009/268566/18222/74190/21928/56320/74470/211446/66231/54196/21821/76789/23888/170762/223527/223593/11838/105782/18693/73826/11773/224092/13383/66061/545156/56637/73916/104015/385668/17858/22350/67045/106633/20383/54194/53817/213575/1…	166
BP	GO:0016358	dendrite development	193/9512	309/23355	7.73E-15	1.94E-13	9.82E-14	64009/20393/15182/14360/170728/52463/18483/20869/216344/66225/13169/12323/12808/66713/213084/11840/216856/13385/50932/18472/387150/12928/216963/12569/217124/14824/77097/108100/19878/77480/11845/217692/19164/18222/218194/94245/20354/56320/15387/17755/20620/71228/11843/26419/73181/76108/223254/17181/13196/11838/93686/18174/74006/12929/13845/224105/545156/56637/19876/67102/11820/21844/16443/239985/2…	193
BP	GO:0046578	regulation of Ras protein signal transduction	158/9512	242/23355	8.42E-15	2.11E-13	1.06E-13	110279/16000/17311/52666/68585/94176/72729/12928/109934/216963/21927/18015/16400/19157/192662/20403/11845/20663/56349/193385/14063/14062/59079/68760/71704/268739/219140/67168/24064/223254/223435/105841/239530/20401/224014/66863/12053/77446/545156/67657/19876/21844/16443/24001/26382/54402/14251/22324/20662/12558/212307/24066/18596/328967/71972/211673/109294/226970/26921/74018/26554/227377/381293/1…	158
BP	GO:0000724	double-strand break repair via homologous recombination	97/9512	131/23355	9.00E-15	2.24E-13	1.13E-13	19714/71567/50721/93765/117599/21853/15574/60530/66713/68067/69747/216853/19364/114714/12189/170472/209334/67241/211978/19363/97827/22632/74335/113002583/319955/75698/56739/71175/19357/72749/77044/52864/50505/17217/224008/12544/77782/74355/225182/56515/226026/67788/17215/109019/17219/98415/72931/59029/19361/68142/27223/69596/73747/66634/56045/269400/623474/27354/212377/19366/71514/19891/69885/999…	97
BP	GO:1902905	positive regulation of supramolecular fiber organization	137/9512	203/23355	9.92E-15	2.46E-13	1.24E-13	13494/18016/66713/108686/268396/30794/11840/18643/17913/17762/56699/14784/108100/19878/16413/12632/328108/11845/18080/19164/19720/68732/13614/57748/14063/544963/17755/26401/68760/26419/218952/63985/19229/20410/19645/66214/78757/211401/223593/104445/18693/328572/223864/68606/13383/16423/11820/56716/14158/68767/260409/18754/30948/11789/319262/104027/68166/23789/58859/12631/104252/56327/17974/329165…	137
BP	GO:1905897	regulation of response to endoplasmic reticulum stress	65/9512	78/23355	1.13E-14	2.80E-13	1.41E-13	93759/216157/27403/52551/193670/22433/76892/20747/18023/78943/71853/110616/56085/18708/100037258/66168/110213/67118/11820/50873/77128/12018/12915/224727/59025/19255/74126/225896/17974/51800/108954/226641/14130/22259/77006/12048/26943/72607/329795/67490/12913/66073/57320/22393/67878/231630/67397/56334/13666/14792/22260/12028/17872/75744/109815/66333/56312/64209/12282/17973/74840/71472/16151/54609/…	65
BP	GO:0009451	RNA modification	103/9512	142/23355	1.36E-14	3.36E-13	1.70E-13	66628/52530/268420/54351/67493/52686/107817/104836/211064/328162/68916/70153/66254/67011/105638/15381/56335/74195/67302/68260/80287/72026/75284/67838/106248/52575/106338/224481/60532/106707/74157/57773/11811/72167/240174/76781/58523/68857/67674/72133/72085/15278/320816/13434/74455/68205/75422/228019/69113/98956/77766/76894/66181/271842/329504/69185/66971/228866/56417/229700/210529/28036/68147/108…	103
BP	GO:0043547	positive regulation of GTPase activity	150/9512	228/23355	1.53E-14	3.74E-13	1.89E-13	110829/110279/70719/23805/66687/103724/14694/76795/192786/83431/13543/380711/97761/12928/109934/18015/216991/20290/192197/217201/544817/15223/207592/217463/217692/217869/56349/67046/20354/218397/14063/14062/170625/239027/218952/19229/210789/105445/13196/105782/20401/19387/223754/223864/12929/13544/545156/56637/21844/24001/22084/381085/17850/72238/22324/19765/212307/30948/107045/108995/20469/19395…	150
BP	GO:0045931	positive regulation of mitotic cell cycle	92/9512	123/23355	1.54E-14	3.74E-13	1.89E-13	67141/12534/17246/12567/13649/72290/216825/18472/114714/20851/72349/18750/20698/11799/74370/71276/11491/15512/19363/19141/11651/218793/11792/19645/66214/105837/18591/12914/208643/15205/11820/11504/57261/66591/12445/116871/52563/12532/16906/67849/26554/20479/18514/76843/11350/17536/69737/12531/68612/53317/108058/28036/229841/13684/109333/230126/67628/21349/116748/108911/27214/66993/52206/81702/125…	92
BP	GO:1903052	positive regulation of proteolysis involved in cellular protein catabolic process	92/9512	123/23355	1.54E-14	3.74E-13	1.89E-13	268291/20610/216157/52551/56371/50721/17246/193670/22433/14694/26420/76892/104318/217410/108089/19164/110616/11651/56085/67269/71816/20620/26419/19229/30945/75841/211770/14083/27373/106042/70620/56637/50873/56424/12005/15511/224727/56468/56736/269016/93687/17131/68034/77125/19211/213539/22218/56812/26374/19165/227693/69601/77006/228775/20878/72607/50754/14466/13645/329795/269523/414872/12795/1079…	92
BP	GO:0030099	myeloid cell differentiation	249/9512	422/23355	1.78E-14	4.32E-13	2.18E-13	17684/237339/56484/14628/93759/83554/216161/21423/16969/17311/83430/67588/16878/107829/78926/22778/17268/216820/20185/18472/18015/18103/18102/18023/80280/19014/21833/19401/20851/20848/16416/18750/107817/14104/15902/18035/238247/15251/12192/109711/19164/14281/217864/83924/319159/319160/100041230/319161/319158/319157/319156/319155/326620/326619/19766/66154/14057/17129/11774/14063/18708/16188/70564/…	249
BP	GO:0051222	positive regulation of protein transport	192/9512	309/23355	1.90E-14	4.58E-13	2.32E-13	14360/14609/215999/20224/93759/12534/11735/12215/19205/18245/16000/216274/17246/16971/22433/103988/268373/13649/17846/14694/77371/66397/16568/11840/77579/22318/216856/17913/22627/380714/360013/19376/12569/192197/16480/12189/12009/16413/11845/15251/19164/68581/15519/14634/20677/218333/93692/14063/18708/19056/18753/14661/11727/74551/57258/70572/105787/19219/66629/70790/53357/328572/223864/18642/122…	192
BP	GO:2001022	positive regulation of response to DNA damage stimulus	86/9512	113/23355	1.93E-14	4.65E-13	2.35E-13	72567/93759/59004/93765/21853/13649/114716/66713/68067/216853/23879/15248/12189/13207/30951/66143/105377/113002583/71991/21974/18753/26430/319955/75698/18950/219158/17869/170787/77044/29813/70620/224008/209200/74355/58801/68166/225888/19367/226151/14048/18143/68428/13211/14194/67991/18779/56428/114715/18538/73747/20482/14359/14050/71890/55982/107976/70681/19362/319801/14235/18752/232811/21849/225…	86
BP	GO:0032886	regulation of microtubule-based process	164/9512	255/23355	1.96E-14	4.70E-13	2.37E-13	20393/93759/74392/20869/23805/17245/13494/78926/103573/18148/16568/18472/216965/54141/12569/67300/68729/15114/17762/12009/108903/209334/19878/328108/18080/74335/193385/76895/72948/17755/20620/268709/246103/26419/219103/219114/105787/54375/26425/50525/66061/56637/212514/208177/74201/68942/68001/13548/12449/18763/100502766/15511/18519/13640/76890/78798/19877/212307/11789/13367/28105/225523/67064/70…	164
BP	GO:0051495	positive regulation of cytoskeleton organization	146/9512	221/23355	2.04E-14	4.87E-13	2.46E-13	13494/18016/66713/108686/268396/30794/11840/18643/17913/54141/192197/17762/56699/14784/108100/19878/16413/12632/328108/11845/18080/19720/68732/13614/57748/14063/544963/17755/26401/68760/26419/218952/63985/219103/19229/20410/66214/78757/211401/223593/104445/18693/328572/223864/68606/13383/16423/56716/14158/68767/260409/18754/30948/11789/319262/225523/104027/68166/23789/12631/104252/56327/17974/329…	146
BP	GO:0045444	fat cell differentiation	166/9512	259/23355	2.15E-14	5.11E-13	2.58E-13	18605/93759/13654/71371/17385/16969/16000/237542/22433/268396/20787/216820/23801/56310/20528/192157/19014/217166/210029/217410/14245/15902/11861/64010/20471/12192/104776/81703/76260/11651/68750/50527/218952/21821/12224/50933/71175/223435/56274/17189/73739/328572/15370/29813/12703/12609/75826/15205/106326/56637/56297/20656/67544/12005/19015/26416/18712/16913/73242/22339/63856/12193/11555/240396/20…	166
BP	GO:0001666	response to hypoxia	140/9512	210/23355	2.32E-14	5.50E-13	2.78E-13	17684/12484/74747/93759/15468/17846/68585/268420/20528/18806/18015/19155/18453/19878/11491/112407/15251/12192/171210/11651/20677/13614/56085/11727/16475/12177/66214/17869/17189/328572/110213/18174/246154/15369/70186/12013/22084/67563/56424/19015/22339/20541/18754/13819/14465/13653/11555/17128/12015/22340/22359/19211/319594/12043/11931/22278/21808/12490/12946/64707/18128/13805/56017/18227/228026/1…	140
BP	GO:0006606	protein import into nucleus	117/9512	168/23355	2.79E-14	6.59E-13	3.33E-13	19386/12534/108705/216190/103468/74203/22433/19058/19052/19069/18015/11640/16211/19014/16480/20848/12189/13207/16647/445007/18035/19164/15519/11651/14634/13557/218210/20963/238799/18708/76582/72993/18753/12159/75751/71844/16648/70572/170762/70790/11600/328572/18141/106042/26413/11815/16646/22084/26416/12575/15516/66306/71983/15183/66810/12631/18969/16452/240614/19335/226432/19225/108989/227699/22…	117
BP	GO:0006476	protein deacetylation	78/9512	100/23355	3.00E-14	7.06E-13	3.57E-13	15182/93759/50721/116848/114716/20787/20185/18626/217031/18673/15184/17762/14245/52592/238317/81703/217864/116870/72948/219158/105787/71175/328572/170787/56233/12053/13548/80748/56399/54194/22339/224829/116871/15183/15531/107392/104383/23942/208727/13714/214742/114715/81004/22724/99890/71148/108079/71514/433759/68943/13016/19712/75387/71954/20602/320365/13990/70779/26903/232232/101206/214899/1015…	78
BP	GO:0007098	centrosome cycle	95/9512	129/23355	3.01E-14	7.07E-13	3.57E-13	93759/17931/17245/12566/216543/103573/18148/16568/83431/216846/216848/68729/12189/12009/71276/209334/19878/18080/74335/74470/20620/26419/219072/219103/54375/26425/212514/68942/12449/100502766/18519/72415/67052/225523/67064/70799/93737/66406/56327/16551/20479/207792/18005/30839/18286/75786/98956/66296/99100/386649/75608/16328/58220/20878/20873/213582/20501/99167/170822/68053/329795/214444/230376/2…	95
BP	GO:0043542	endothelial cell migration	144/9512	218/23355	3.12E-14	7.28E-13	3.68E-13	70097/52014/93759/12215/21390/16000/380664/11947/56218/14172/20692/26397/11541/18015/192197/16480/15184/14824/16416/26406/18750/11852/19878/16413/11491/15251/19141/11651/56048/109254/18570/20620/105450/12159/19229/13655/66214/11600/18133/14083/19245/17886/105844/20401/18591/56233/11482/15370/20683/13731/14314/19876/18607/13001/22339/13078/240185/14164/11946/23789/56072/107321/19211/12168/381290/1…	144
BP	GO:0005996	monosaccharide metabolic process	165/9512	258/23355	3.41E-14	7.94E-13	4.01E-13	66848/18605/19386/15275/93759/80294/18641/20869/59090/12952/16000/69181/56012/103988/14783/104570/11541/19062/18604/18023/16010/68401/14635/67880/12409/15251/11651/56421/14120/18708/68263/105651/74551/213053/271221/105787/17869/76282/11911/328572/29858/18642/14555/54128/252870/11815/50873/67078/26416/17691/18519/17158/319625/26384/14815/387161/19255/12894/16973/18563/11474/12015/13194/20411/14873…	165
BP	GO:0016571	histone methylation	104/9512	145/23355	3.47E-14	8.04E-13	4.06E-13	15182/331623/52463/93759/20587/15468/208266/103136/116848/22433/246198/14055/12189/238247/66354/14957/50708/16468/18193/26914/27374/239122/214669/381022/12914/69544/73703/67768/67367/104103/213389/21652/110147/20230/193796/66310/73473/17128/74322/225888/17283/67674/212391/213464/14194/69726/226830/64707/14462/140858/66617/74016/76246/56406/329559/16905/68911/84505/99890/214133/109331/76804/230674…	104
BP	GO:0042177	negative regulation of protein catabolic process	92/9512	124/23355	3.58E-14	8.26E-13	4.17E-13	14360/54198/52551/21859/13649/52892/280408/18673/80280/65019/24086/20115/19164/15216/12328/15357/108143/14198/56291/219158/105689/114128/54375/68135/17309/223870/252870/14811/224650/224727/79263/15516/225131/59025/17128/19697/225896/226089/24069/68833/13838/17248/21945/19165/69601/57438/17754/77006/13010/12995/19025/13636/269473/53378/545622/17025/242669/67025/71890/57320/13121/100503670/15258/56…	92
BP	GO:1901214	regulation of neuron death	227/9512	380/23355	4.11E-14	9.46E-13	4.78E-13	26408/211329/14360/56484/74747/107449/93759/216150/216157/69754/16000/16971/13867/19696/67579/18148/14694/22187/26398/216869/18015/12569/11951/20848/14824/17762/11799/112407/72183/20471/20474/15251/13665/19164/14281/211064/19179/19141/21981/15220/18105/94245/108138/14062/109700/26419/11546/73181/19229/66270/170719/11600/223649/11911/105827/56233/26404/17250/70620/56637/74185/11820/20655/16443/508…	227
BP	GO:0033002	muscle cell proliferation	158/9512	245/23355	4.14E-14	9.49E-13	4.79E-13	17684/21929/26408/15214/15182/14609/93759/12534/16000/327826/17246/14632/13649/17268/18121/18673/20851/20848/16416/78943/18750/19084/15902/59027/64010/20471/17420/15251/11651/18105/19766/13614/16468/105278/15357/18708/12166/12159/11727/29811/239273/27401/18162/11600/18133/211770/17869/14083/18591/14375/106014/19094/266632/77044/26413/12846/11815/545156/16646/56637/11504/67367/20656/19015/26416/12…	158
BP	GO:0006997	nucleus organization	93/9512	126/23355	4.45E-14	1.02E-12	5.14E-13	64009/237336/94221/28193/103468/380664/210035/64934/194974/68585/103554/21408/83431/216853/18472/18023/15081/72344/208092/217379/319565/218210/105348/56541/21821/105513/72549/170762/106298/68942/224640/54194/13163/50850/30948/67064/72124/66961/22668/70769/22218/15463/20479/226419/208263/226747/30934/30931/69482/68968/20017/386649/75608/245865/16905/68911/78784/15247/68053/72787/230709/230908/2309…	93
BP	GO:0006457	protein folding	111/9512	158/23355	4.93E-14	1.12E-12	5.67E-13	73075/19386/56709/80294/52551/12461/56351/209586/268373/12464/268390/12330/20316/12467/217012/56354/14824/18453/108903/14226/15512/15519/70430/21371/218544/67285/105675/50527/100037258/12465/68015/83945/64136/67838/110920/12469/21454/56424/14229/68816/14976/14998/15511/15482/15516/72726/15526/67199/19038/17714/11632/67072/68833/15510/56812/18637/19298/227638/52838/30934/30931/30933/14828/67466/22…	111
BP	GO:0001841	neural tube formation	98/9512	135/23355	5.46E-14	1.24E-12	6.26E-13	270685/17684/69718/74392/11783/12808/13543/18643/380718/18121/19401/57265/19878/20666/20115/207304/15251/108156/56044/20677/19206/105278/12159/56274/68588/105782/18141/140570/106042/19411/13544/73916/22084/14312/71461/21815/225164/225876/12631/24069/19335/20353/12370/11352/93840/13800/21808/64930/11350/24136/14725/50884/22034/245866/58231/20971/99683/16911/12042/18749/26409/20460/100169/93760/230…	98
BP	GO:0150115	cell-substrate junction organization	77/9512	99/23355	5.79E-14	1.31E-12	6.61E-13	19272/110829/110279/13144/16971/192197/72349/16416/16413/11845/109711/105352/18708/268709/22330/218952/17387/16475/19229/13829/14083/18810/11482/16402/68606/11815/208177/18607/22339/13640/77057/19877/212307/11854/12631/19211/20411/16825/20874/13518/26921/21961/12043/76707/226352/226519/64930/11350/16410/19271/14260/20779/20971/83409/20194/18720/21894/230661/11426/108911/23790/19303/19247/19353/23…	77
BP	GO:0006888	endoplasmic reticulum to Golgi vesicle-mediated transport	87/9512	116/23355	6.06E-14	1.37E-12	6.90E-13	20224/56418/103694/19324/66050/77371/66397/11840/53334/217449/12033/76983/20334/78232/338320/53612/68581/66890/67511/14451/18570/218811/338337/75841/223649/105785/317717/21787/76483/67458/30960/50850/75964/67180/70361/225651/66191/68090/53611/241062/26554/240756/12847/98417/338366/27054/67231/66366/69608/99683/269523/67727/27096/67898/72772/231070/50907/192292/15194/56041/69162/73130/67397/56334/…	87
BP	GO:0044262	cellular carbohydrate metabolic process	184/9512	296/23355	6.24E-14	1.40E-12	7.08E-13	18605/19386/74747/15275/93759/20869/59090/50721/12952/16000/432486/69181/56351/103988/14783/216558/53625/104570/11541/20185/19062/216963/18604/18023/217166/16010/20848/14635/14387/110095/15251/217837/11651/75678/75731/14120/16195/17423/105651/74551/19229/271221/14042/15117/76282/328572/18642/58200/252870/66849/56637/213012/74185/104015/20975/50873/67078/17691/18519/18754/14815/15531/387161/114663…	184
BP	GO:0071478	cellular response to radiation	113/9512	162/23355	6.44E-14	1.44E-12	7.28E-13	19272/93759/20869/17246/15574/60530/18148/26420/319162/76293/20877/24086/14784/11852/13665/17252/22632/56349/27015/18708/18753/30044/56335/73181/106052/71175/19355/239364/328572/14375/12914/50505/224008/12018/26416/12575/16210/13653/26447/19367/13194/68539/22596/76867/98415/13603/208768/14462/72931/21353/228140/56428/107986/27103/171543/19361/68142/18538/12048/13605/72162/67738/50754/60599/22590/…	113
BP	GO:0030705	cytoskeleton-dependent intracellular transport	131/9512	195/23355	6.47E-14	1.44E-12	7.29E-13	20869/11776/216344/14533/19324/108686/103583/16568/22187/83431/16562/18472/17913/14252/338367/66196/15114/17762/77097/12009/16570/56444/15251/319565/68339/16593/17828/94245/16553/76895/67269/11774/17755/21821/66061/73916/11820/20655/385668/106633/214952/100502766/50850/213575/16573/19290/11777/16594/73689/56350/213993/29819/13518/17912/17756/74019/68724/171567/51810/71435/68475/71820/16574/13427/…	131
BP	GO:0031929	TOR signaling	91/9512	123/23355	6.56E-14	1.46E-12	7.37E-13	140742/74747/13688/93759/20869/270802/71962/22433/108686/17168/216742/73158/74370/15251/83924/67046/18570/268706/219024/105787/78757/66629/109270/69159/224023/56637/56716/22084/71718/224826/66443/15183/107045/72124/58988/107173/98402/226419/226591/23797/14462/64930/227743/72446/22222/71878/83409/14466/68576/56692/52187/73205/68441/20104/108079/230709/54170/230784/83557/56717/57295/19744/277854/23…	91
BP	GO:0031056	regulation of histone modification	114/9512	164/23355	7.32E-14	1.62E-12	8.18E-13	11793/52463/93759/20587/93765/16878/22433/22210/20787/20185/217031/246198/12189/22378/14245/81703/66354/73086/68149/16468/18193/26914/26430/545085/71175/70790/328572/214669/69009/12053/73703/11820/67367/104103/213389/21652/80748/56399/54194/13163/110147/22339/18519/193796/73473/24074/17128/225876/17283/56613/107260/212391/20874/98403/14897/14194/14462/140858/107951/74016/76246/329559/16905/22724/…	114
BP	GO:0030041	actin filament polymerization	127/9512	188/23355	8.27E-14	1.82E-12	9.22E-13	16798/73910/67282/13169/12808/66713/20742/11840/18643/17913/237860/56699/14784/108100/11845/20741/19720/68732/56320/218397/57748/544963/26401/268709/18753/63985/75339/19229/13829/56419/78757/211401/223593/223601/104445/18693/19230/13383/56716/27361/80880/14158/68767/268970/260409/18754/225115/225288/30948/13367/319262/68166/19201/23789/12631/104252/12333/27360/211673/17974/329165/76709/241112/741…	127
BP	GO:0035967	cellular response to topologically incorrect protein	85/9512	113/23355	8.82E-14	1.94E-12	9.79E-13	56709/70294/27403/193670/22433/20856/12330/18858/116891/20316/80280/78943/71853/15512/110616/18708/59007/50527/72661/100037258/66435/70551/67819/11911/328572/110213/67118/64136/110920/56424/77128/12018/13163/54197/12915/15511/15482/224727/19106/15526/19255/226090/66799/320011/17974/15510/26554/76867/51800/226641/11910/71648/30931/14828/18024/27103/77006/229317/70604/67490/269523/12913/108802/2239…	85
BP	GO:0009259	ribonucleotide metabolic process	213/9512	354/23355	8.92E-14	1.95E-12	9.87E-13	18605/74747/15275/103149/17319/18641/16969/50721/16000/71207/11947/12974/56012/103988/18293/22271/211347/216739/15254/14923/20185/237823/14919/13808/216963/107476/18103/18102/18604/11951/104112/20848/71743/68087/71679/50773/14635/14104/13382/15251/19164/171210/11565/56421/66129/15357/78038/238871/208715/68263/71147/18950/105446/67153/213484/20916/105787/17869/14904/11564/328572/18642/11512/14555/…	213
BP	GO:0031589	cell-substrate adhesion	215/9512	358/23355	8.98E-14	1.96E-12	9.90E-13	22288/19272/110829/12817/110279/13144/57764/16971/12512/19324/50932/12261/12928/18015/192197/12842/16400/16480/72349/16399/16416/70450/18453/16413/16777/109711/110616/56349/18073/105298/68732/105352/68750/14538/18081/56320/218397/13612/18708/109700/268709/18074/22330/218952/17387/16475/19229/68813/20410/13829/11600/15117/14083/16852/110253/18591/170736/11482/16421/16402/13731/50525/68606/12929/13…	215
BP	GO:0006282	regulation of DNA repair	93/9512	127/23355	9.98E-14	2.17E-12	1.10E-12	93759/50721/93765/117599/21853/60530/13649/66713/68067/216853/12189/12006/170472/30951/68149/78903/110052/105377/113002583/71991/21974/26430/319955/75698/18950/70790/170787/77044/70620/224008/209200/77782/74355/68166/225888/107260/226151/14048/18143/14897/13211/14194/107951/19361/27223/18538/73747/269400/230484/14050/19891/69885/99982/71890/107976/107823/70681/15289/101185/78412/232314/18294/1936…	93
BP	GO:0006352	DNA-templated transcription, initiation	79/9512	103/23355	1.07E-13	2.31E-12	1.17E-12	72567/237336/15214/21780/216154/71902/22778/327987/19014/23989/21833/19285/21429/19184/21340/11622/83602/72308/66671/544971/23894/12572/319955/67089/67381/68705/20024/69790/17869/78929/106298/224481/68776/63856/98053/72504/69241/13872/24074/14283/225895/67710/226182/98403/12912/15278/70239/22130/269254/19182/72162/229906/64424/22590/16476/66464/208595/19181/55982/13486/21343/54343/13870/23996/126…	79
BP	GO:1905037	autophagosome organization	76/9512	98/23355	1.11E-13	2.40E-12	1.21E-12	11793/117150/74302/19324/17168/15944/54396/56486/78246/66048/75909/56208/52639/66840/217379/76983/19164/217893/56085/100504663/21821/68118/67846/67841/54197/110147/75964/27060/329015/209478/12421/19335/245860/77040/64143/226407/240752/98732/18718/51897/228361/386649/75608/66734/68728/19338/14466/54673/68053/60599/73205/67727/100226/68943/170731/213948/100855/22241/74781/75788/69834/19349/57436/23…	76
BP	GO:0061640	cytoskeleton-dependent cytokinesis	73/9512	93/23355	1.11E-13	2.40E-12	1.21E-12	103080/11735/66713/20742/20362/11840/77579/20877/216846/22248/18952/53860/11799/208092/11852/19878/211978/170625/105513/223593/26934/18951/68942/20658/13163/66515/68767/50850/19877/11789/19348/28105/67064/68166/12631/16319/74107/56350/71877/20479/74117/108907/84092/75608/13605/213582/23922/11853/53598/16765/12615/52398/12704/13852/66700/20166/70527/68953/18817/54204/80986/116733/71955/234852/2348…	73
BP	GO:1905269	positive regulation of chromatin organization	87/9512	117/23355	1.42E-13	3.05E-12	1.54E-12	52463/93759/20587/50721/93765/16878/22433/20787/20185/217031/12189/22378/14245/81703/66354/73086/16468/218850/75339/239122/71175/328572/214669/223828/12053/11820/67367/213389/21652/80748/56399/54194/13163/22339/18519/17128/225876/17283/56613/212391/20874/108989/14462/140858/107951/74016/76246/16905/22724/84505/109331/71148/21349/99982/68943/55982/13016/24116/231151/17765/53890/319974/54343/67246/…	87
BP	GO:0001837	epithelial to mesenchymal transition	104/9512	147/23355	1.48E-13	3.17E-12	1.60E-12	15214/15182/14609/80294/19058/114716/68585/15384/19052/18121/12842/13207/12006/20682/192173/319530/15251/14538/18570/71228/171463/218850/218952/12159/66214/24064/15117/67040/246154/56637/207806/208177/21844/22084/18132/22339/66515/106628/68010/21453/52662/17128/17131/17126/18018/19211/18569/21416/76707/226352/72674/240756/93840/21808/14462/18128/13805/69601/11477/114715/16449/15376/71878/20613/15…	104
BP	GO:0043409	negative regulation of MAPK cascade	121/9512	178/23355	1.60E-13	3.40E-12	1.72E-12	215748/27403/21859/16000/67603/16878/18016/22433/268373/114716/57783/23939/20185/18626/56310/18472/19062/18015/18673/80280/72349/18750/26941/16413/11651/66505/20379/56705/14063/15357/18753/12159/29811/13449/24064/13383/56637/114604/21648/22350/22084/19252/224640/106504/14154/11789/15183/24066/269016/20358/19255/17128/14870/108995/17283/19211/240672/13669/67702/98432/19735/108909/63953/11910/10774…	121
BP	GO:0071901	negative regulation of protein serine/threonine kinase activity	88/9512	119/23355	1.77E-13	3.77E-12	1.90E-12	16798/21929/93759/69754/67603/114716/23939/103844/19062/18015/80280/72349/192231/71059/18750/19084/19088/94245/26914/15357/18753/12159/50523/19645/24064/83383/77446/56637/22084/19252/106504/12575/18519/14154/20541/11789/24066/16973/14870/17283/19211/240672/19735/108909/63953/11350/69601/68082/19271/19099/15259/114715/66971/18767/24063/14466/17096/15502/21754/214444/12580/231474/16923/19085/13197/…	88
BP	GO:0051017	actin filament bundle assembly	116/9512	169/23355	1.78E-13	3.77E-12	1.91E-12	17118/18016/108686/268396/30794/77579/18643/19062/21927/108100/19878/16413/109711/76260/68732/218194/56320/18708/268709/68760/218952/19229/20410/13829/66214/19219/211401/110253/223864/65970/50525/68606/224105/16419/208177/16423/22350/50873/80880/268970/22240/104027/68166/23789/11854/12631/54132/20411/17912/26554/76707/11352/16456/269233/64930/11350/108897/59030/15901/20779/20971/18645/20194/11853…	116
BP	GO:0051235	maintenance of location	197/9512	324/23355	1.84E-13	3.88E-12	1.96E-12	64009/16798/18605/11793/94221/14609/15275/19073/93759/11735/103172/11776/12952/237542/216440/14421/108686/21402/11749/14667/18643/18472/16859/21833/15114/20851/16416/14387/14226/68832/18035/217695/19164/11651/56320/14062/15212/238871/50527/68680/19229/66573/66629/20775/105785/19387/20788/12257/19230/11512/70573/224109/106326/268903/338467/18607/18763/16440/19015/63856/66905/66400/20541/18754/1231…	197
BP	GO:2000060	positive regulation of ubiquitin-dependent protein catabolic process	78/9512	102/23355	2.02E-13	4.25E-12	2.15E-12	268291/20610/52551/56371/50721/17246/14694/26420/104318/217410/108089/19164/11651/56085/67269/71816/20620/26419/19229/30945/75841/211770/14083/27373/106042/70620/56637/50873/56424/12005/15511/56468/56736/269016/93687/17131/68034/77125/19211/22218/56812/26374/19165/227693/77006/228775/20878/50754/14466/13645/269523/414872/12795/107995/75234/16792/13542/70797/53312/231600/100494/75788/66245/68077/6…	78
BP	GO:0050767	regulation of neurogenesis	256/9512	443/23355	2.11E-13	4.42E-12	2.23E-12	20393/15214/15182/12484/13654/20869/26396/114606/216190/16000/54712/53605/216344/15364/16971/16878/18016/13169/12323/13649/66713/68585/76901/213084/94091/29869/22368/83431/11484/18472/18015/12569/18121/11951/217166/15114/11858/17762/108100/15902/20666/15982/18080/15251/19164/18222/66354/192119/14634/20238/20354/56320/108138/17755/16195/71918/26419/12166/12159/27374/73181/17869/14083/328572/14375/…	256
BP	GO:0043405	regulation of MAP kinase activity	178/9512	287/23355	2.14E-13	4.48E-12	2.26E-12	70097/26408/21987/12484/17319/17873/26396/16000/67603/17311/327826/268373/13649/114716/14172/26397/23939/26398/13543/19062/16706/18015/70834/80280/69131/72349/78943/18750/26399/15239/217410/338372/19164/19766/13614/94245/23882/20963/15357/26401/109700/18753/319955/12159/16475/19229/24064/211770/18591/66513/26404/224014/12929/13544/56637/19876/11820/21844/20655/26407/224619/22084/12005/19252/10650…	178
BP	GO:0097191	extrinsic apoptotic signaling pathway	150/9512	233/23355	2.23E-13	4.65E-12	2.35E-12	21929/14360/56484/107449/17347/13144/21859/16000/17311/67588/13867/23939/21944/56486/18015/67338/19192/12189/217356/19878/81535/30954/66505/19766/14451/69635/18708/12159/16854/11546/12050/21933/16432/56274/11479/16691/224105/56637/51792/27279/18607/12018/22339/12211/12385/66839/240518/19697/12015/16452/77125/208449/19211/14102/73689/433256/21416/12421/170755/14048/12633/12370/227154/69660/64294/5…	150
BP	GO:0060070	canonical Wnt signaling pathway	181/9512	293/23355	2.28E-13	4.72E-12	2.39E-12	16798/68031/15182/56484/20869/23805/103236/13144/14797/114606/213326/14632/84035/407821/13649/17847/22210/21414/27041/216795/13543/380718/18121/12842/21833/74499/57265/12006/20682/26941/104318/20969/19042/19164/68339/66787/14634/20379/20677/621976/72114/15209/67772/50523/219158/68889/432940/56274/70790/68588/14042/17869/16469/27373/73739/17309/106042/74775/13544/16646/56637/11820/114604/50873/120…	181
BP	GO:1902115	regulation of organelle assembly	133/9512	201/23355	2.43E-13	5.01E-12	2.53E-12	64009/11793/72068/17245/117150/13494/16886/74302/108686/17168/18148/104625/26420/27041/216846/78246/54141/68729/15114/56208/53860/20969/217449/76983/319565/217692/18222/193385/67046/20620/26419/219103/21821/66573/105787/13196/72844/66061/67846/212514/67841/74201/68942/22350/106633/54197/110147/15511/18519/19280/213575/225523/67064/70799/17128/225875/209478/76709/20479/64143/226407/108989/51810/98…	133
BP	GO:0043433	negative regulation of DNA-binding transcription factor activity	113/9512	164/23355	2.43E-13	5.01E-12	2.53E-12	21929/15182/93759/15468/59004/70312/67245/17846/216869/327987/68729/20747/80280/21833/15223/217410/15902/18035/22031/30954/20379/19206/59079/15460/66200/432940/223453/211770/671535/223664/83396/83945/252870/15205/18763/18712/17691/18038/13078/15183/17131/17344/107392/17283/12675/24069/21416/22218/55927/208727/19821/18514/209361/69601/12359/27103/15376/24105/15901/99311/16396/66568/67490/12913/166…	113
BP	GO:0008064	regulation of actin polymerization or depolymerization	127/9512	190/23355	2.73E-13	5.62E-12	2.84E-12	16798/73910/74392/13169/66713/20742/11840/18643/17913/237860/56699/14784/108100/12632/11845/20741/19720/68732/56320/218397/57748/14063/544963/26401/18753/63985/75339/19229/13829/78757/223593/223601/104445/20401/18693/19230/65970/13383/56716/80880/14158/68767/268970/260409/213556/18754/225115/225288/30948/319262/68166/23789/12631/104252/12333/27360/211673/17974/329165/76709/74117/67771/20739/20740…	127
BP	GO:0072521	purine-containing compound metabolic process	225/9512	381/23355	2.86E-13	5.86E-12	2.96E-12	18537/18605/74747/15275/17319/18641/14431/16969/50721/16000/71207/108037/11947/12974/56012/103988/18293/211347/216739/15254/14923/18618/20425/212627/11541/20185/237823/14919/13808/216963/107476/18103/18102/18604/11951/104112/20848/71743/68087/71679/50773/14635/67763/14104/13382/328099/15251/108156/19164/171210/11565/56421/66355/66129/15357/78038/238871/208715/68263/14198/71147/11534/18950/105446/…	225
BP	GO:0000281	mitotic cytokinesis	57/9512	68/23355	3.00E-13	6.13E-12	3.10E-12	11735/20742/11840/77579/216846/22248/11799/208092/11852/19878/211978/170625/105513/26934/68942/20658/13163/66515/50850/19877/11789/19348/28105/67064/12631/16319/74107/56350/71877/20479/108907/84092/75608/13605/213582/23922/11853/16765/12615/12704/13852/66700/20166/70527/68953/18817/80986/116733/234852/68743/235072/235406/102774/71819/11848/78267/18571	57
BP	GO:0018022	peptidyl-lysine methylation	95/9512	132/23355	3.14E-13	6.39E-12	3.23E-12	15182/331623/93759/20587/208266/103136/100504608/116848/246198/14055/12189/207965/238247/66354/14957/50708/16468/18193/26914/239122/381022/70511/69544/67768/224440/104103/213389/214917/21652/110147/193796/66310/73473/17128/74322/225888/67674/212391/67099/213464/14194/69726/226830/64707/14462/140858/74016/76246/56406/329559/16905/68911/84505/99890/214133/76804/230674/109263/99982/231051/55982/1078…	95
BP	GO:0030100	regulation of endocytosis	147/9512	228/23355	3.24E-13	6.57E-12	3.32E-12	64009/52906/27403/18717/216190/213326/216344/16971/19344/12512/19058/216724/16568/11840/13855/13385/216869/18806/11736/268445/22248/15114/19345/18195/16416/18750/20698/104836/18222/217835/20379/15216/80838/94245/20963/15387/14063/19056/72993/16854/11600/11838/105782/18693/23970/105722/74006/11773/51789/100502698/11820/104015/16443/13388/22084/224671/14251/12488/22339/72238/271457/20405/106572/770…	147
BP	GO:0045017	glycerolipid biosynthetic process	116/9512	170/23355	3.36E-13	6.78E-12	3.43E-12	18717/212862/117150/13139/216739/18618/20787/216820/70310/18806/276846/56077/320655/74451/14245/110417/19210/210992/19012/11727/105501/16475/74551/380921/14731/53357/18591/116939/239827/13026/14755/17691/18701/225651/12660/14705/18719/84095/14732/433256/21416/241062/68393/74205/240752/67292/67556/12334/226856/18718/67512/66461/22259/104418/110911/66586/64899/228859/78928/16592/55980/18805/18706/1…	116
BP	GO:0071897	DNA biosynthetic process	116/9512	170/23355	3.36E-13	6.78E-12	3.43E-12	19714/14609/93759/12461/56351/18972/12464/18148/52530/19360/68964/20877/216853/216869/18673/217216/50776/20698/21877/11622/18974/15519/78903/27015/15381/28113/72400/19229/13134/106052/12465/72107/17869/671535/18591/51812/11482/66449/74108/26413/106344/56637/12469/26407/21454/71718/19252/12575/53817/15516/22339/72836/13078/70640/18596/26447/69745/17283/108689/21749/56210/12168/22596/59125/51810/67…	116
BP	GO:0042692	muscle cell differentiation	239/9512	410/23355	3.70E-13	7.45E-12	3.76E-12	64009/15214/15182/11793/66403/93759/19205/16000/17878/13008/327826/17246/17938/22433/24052/103806/18858/26398/77579/216850/11443/276770/216869/70834/278507/21833/19401/15184/19084/20682/15081/15902/15982/12632/20471/20474/192119/22632/11651/193385/13614/26556/68760/66923/12166/12159/11546/17387/73181/21821/57784/19645/12224/13618/18133/17886/73739/18591/223701/328572/16691/21357/239719/15260/1520…	239
BP	GO:0007041	lysosomal transport	77/9512	101/23355	3.82E-13	7.64E-12	3.86E-12	70297/19156/11776/432486/213326/16971/245944/11840/55943/11736/280408/68299/19376/14824/260302/217340/15239/11852/17101/218035/16553/218441/11774/27057/100504663/105841/17237/209200/50873/16004/224705/66530/19328/30948/100502841/68505/73122/74018/20479/228545/640524/269338/74718/20615/76742/20661/73205/269523/16792/68943/12492/231580/77573/11781/71900/66700/19349/78287/17113/67015/22088/74349/127…	77
BP	GO:0030038	contractile actin filament bundle assembly	84/9512	113/23355	3.84E-13	7.64E-12	3.86E-12	18016/108686/268396/30794/18643/19062/21927/19878/16413/76260/68732/218194/18708/68760/218952/19229/20410/66214/19219/223864/50525/68606/224105/16419/208177/16423/80880/268970/104027/54132/20411/26554/76707/16456/269233/64930/11350/59030/20779/20971/18645/20194/11853/13609/21754/21812/14745/242553/242687/16765/230837/72754/56717/19303/16885/19353/243725/17295/109880/22793/21872/50490/18479/22411/…	84
BP	GO:0043149	stress fiber assembly	84/9512	113/23355	3.84E-13	7.64E-12	3.86E-12	18016/108686/268396/30794/18643/19062/21927/19878/16413/76260/68732/218194/18708/68760/218952/19229/20410/66214/19219/223864/50525/68606/224105/16419/208177/16423/80880/268970/104027/54132/20411/26554/76707/16456/269233/64930/11350/59030/20779/20971/18645/20194/11853/13609/21754/21812/14745/242553/242687/16765/230837/72754/56717/19303/16885/19353/243725/17295/109880/22793/21872/50490/18479/22411/…	84
BP	GO:0070646	protein modification by small protein removal	97/9512	136/23355	4.38E-13	8.69E-12	4.39E-12	21929/327799/14479/108037/17847/57783/216825/216835/80886/217218/72344/110616/68149/246103/78787/104416/50933/432940/223527/74158/223870/252870/75826/320213/66315/74112/109115/224836/59025/107260/225896/76630/70675/319651/56812/108679/30941/78825/71198/30931/74270/21353/59029/12848/84092/228790/16396/263876/72607/75007/229603/170822/72201/77593/269523/320713/230484/329908/230738/170707/57320/6972…	97
BP	GO:0010970	transport along microtubule	113/9512	165/23355	4.62E-13	9.15E-12	4.62E-12	20869/11776/216344/14533/19324/103583/16568/22187/83431/16562/18472/14252/15114/17762/12009/16570/56444/15251/319565/16593/17828/94245/16553/76895/67269/11774/17755/21821/66061/73916/11820/20655/385668/106633/214952/100502766/50850/213575/16573/19290/11777/16594/73689/56350/29819/13518/17756/74019/68724/171567/51810/71435/68475/71820/16574/13427/72421/620631/78802/228355/17754/214585/18457/245866…	113
BP	GO:0016579	protein deubiquitination	85/9512	115/23355	4.79E-13	9.44E-12	4.77E-12	21929/327799/14479/108037/17847/57783/216825/216835/217218/72344/110616/68149/246103/78787/104416/50933/432940/223527/74158/252870/74112/109115/224836/59025/107260/225896/76630/70675/319651/56812/30941/78825/71198/74270/21353/59029/84092/228790/16396/263876/72607/75007/229603/170822/72201/77593/269523/320713/230484/329908/230738/170707/57320/69727/70681/53890/76800/100683/22217/28035/70527/57775/…	85
BP	GO:0000086	G2/M transition of mitotic cell cycle	89/9512	122/23355	4.87E-13	9.57E-12	4.83E-12	67141/16798/21987/12534/12567/12566/15574/12450/68067/68964/216965/53892/114714/80280/23834/12189/11799/71276/15512/19363/12313/213311/67153/72400/50789/27401/19357/30840/11820/12013/12575/57261/79263/50758/116871/12314/67974/12532/16906/68034/68431/109019/20479/381293/18514/108000/76843/30963/74268/12531/228714/18767/12428/229543/108058/27354/12579/68592/108911/72772/66993/12545/12704/330177/171…	89
BP	GO:0007179	transforming growth factor beta receptor signaling pathway	120/9512	178/23355	4.95E-13	9.66E-12	4.88E-12	16798/17684/19272/93759/20869/16969/216190/380664/14479/22433/114716/216869/18099/170749/278507/16400/66313/11491/72183/19042/53618/56217/14281/66354/105352/14538/17129/26401/328365/72993/171463/75901/218952/50523/24064/14083/66513/328572/11482/110542/12914/246154/224109/16419/18607/56424/12005/15516/65960/68010/21417/27528/387163/387161/52662/17128/17131/17126/17826/17283/107321/14718/98403/1291…	120
BP	GO:0051648	vesicle localization	120/9512	178/23355	4.95E-13	9.66E-12	4.88E-12	52906/20224/110012/20869/11776/69654/14533/16886/56418/19324/103583/66397/11840/83431/216856/20528/16562/18472/17913/53334/338367/66196/59045/15114/77097/52639/380752/19164/68581/76205/17828/94245/16553/67511/18570/11774/26419/12934/210998/105782/66251/66994/67581/104015/17858/19326/100502766/16573/12558/11777/27060/26412/19211/73689/21416/213993/17912/17756/26554/171531/76707/226407/240756/30931…	120
BP	GO:0007050	cell cycle arrest	98/9512	138/23355	5.12E-13	9.97E-12	5.04E-12	17319/20869/12905/17246/12567/78926/71701/16362/18858/18432/54394/12569/270906/65019/12189/78943/15902/193385/20677/14451/218294/12380/57748/72391/68755/19645/66214/105837/17869/83383/18763/12575/15516/17685/14465/30948/11789/225849/17283/109113/21416/17248/17928/208768/21808/54139/18128/11636/107951/69601/67874/13046/27103/56190/20482/18129/229776/60599/12579/12580/22642/70556/50791/68567/14208/…	98
BP	GO:0030832	regulation of actin filament length	128/9512	193/23355	5.27E-13	1.02E-11	5.17E-12	16798/73910/74392/13169/66713/20742/11840/18643/17913/237860/56699/14784/108100/12632/11845/20741/19720/68732/56320/218397/57748/14063/544963/26401/18753/63985/75339/19229/13829/78757/223593/223601/104445/20401/18693/19230/65970/13383/56716/80880/14158/68767/268970/260409/213556/18754/225115/225288/30948/319262/68166/23789/12631/104252/12333/27360/211673/17974/329165/76709/74117/67771/20739/20740…	128
BP	GO:2001243	negative regulation of intrinsic apoptotic signaling pathway	75/9512	98/23355	5.46E-13	1.06E-11	5.34E-12	15182/93759/170799/17319/108705/17246/22433/268373/60530/23939/217558/15251/12062/11651/22334/105675/12050/219158/22070/382985/66168/110213/29813/68015/106298/381038/50873/20656/74126/15201/12778/12043/17248/19225/117198/57438/18024/19099/12048/20779/20613/17210/54673/15502/12913/69807/66073/433759/99982/68943/57320/57741/22393/15507/13856/15505/12122/56449/18793/19777/75736/109815/74996/234371/6…	75
BP	GO:0042147	retrograde transport, endosome to Golgi	66/9512	83/23355	5.53E-13	1.07E-11	5.39E-12	54198/70297/30930/216131/70294/104303/103724/56418/245944/11736/97761/68299/53334/67300/70834/217342/380752/320487/72183/53612/19720/73296/211286/106039/338368/252870/67581/224705/72238/68767/320473/213760/67804/66943/108995/225861/68505/226089/53611/226422/58244/211499/72477/69178/228960/99889/22319/100855/14020/231717/11769/231834/209773/13191/19349/78287/111173/233204/19346/19347/68449/69091/5…	66
BP	GO:0006275	regulation of DNA replication	82/9512	110/23355	5.63E-13	1.08E-11	5.47E-12	67141/12534/216156/52679/14632/21853/12566/13649/108686/18148/26398/68964/21927/50776/69237/57441/78903/26419/218914/71988/328440/13134/72486/72107/18591/11908/75826/106344/268936/22404/110147/76781/77805/108689/13006/21749/54380/319651/67444/14633/226409/98415/13211/12301/22130/68379/68142/68968/18538/13010/12428/29815/13645/66592/16476/14084/230709/15903/12540/27214/26429/71521/81702/12545/7215…	82
BP	GO:0000045	autophagosome assembly	72/9512	93/23355	5.75E-13	1.10E-11	5.57E-12	11793/117150/74302/19324/17168/15944/54396/56486/78246/66048/75909/56208/52639/66840/217379/76983/19164/217893/56085/100504663/21821/68118/67846/67841/54197/110147/75964/27060/329015/209478/12421/19335/245860/77040/64143/226407/98732/18718/51897/228361/386649/75608/66734/68728/19338/54673/68053/60599/73205/67727/100226/68943/170731/213948/100855/22241/74781/75788/69834/19349/57436/233724/56312/29…	72
BP	GO:0051402	neuron apoptotic process	185/9512	303/23355	5.80E-13	1.11E-11	5.60E-12	14360/56484/107449/93759/216150/11783/16971/13867/67579/18148/26398/216869/18015/12569/14824/11799/112407/72183/20471/20474/15251/19164/211064/19141/15220/18105/108138/14062/109700/21834/26419/73181/19229/19645/70551/66270/170719/11600/223649/11911/105827/26404/70620/70186/56637/74185/11820/20655/16443/50873/20656/18607/94185/15516/22339/19765/17685/19877/13653/15183/14815/58801/22340/16452/14102…	185
BP	GO:0008033	tRNA processing	86/9512	117/23355	5.92E-13	1.12E-11	5.68E-12	73681/28088/66628/68626/54351/52686/76265/68730/104721/211064/328162/68916/208366/70153/67053/67011/105638/74195/68260/72026/75284/106248/52575/106338/57773/67676/224907/72167/240174/58523/68857/67674/54364/72133/72085/66637/227522/320816/13434/74455/68205/20823/98985/98956/77766/329504/69185/66971/67005/108943/69961/74753/230233/72181/66966/78697/78890/231413/56361/117109/100929/74097/71799/6978…	86
BP	GO:0034968	histone lysine methylation	86/9512	117/23355	5.92E-13	1.12E-11	5.68E-12	15182/331623/93759/20587/208266/103136/116848/246198/14055/12189/238247/66354/14957/50708/16468/18193/26914/239122/381022/69544/67768/104103/213389/21652/110147/193796/66310/73473/17128/74322/225888/67674/212391/213464/14194/69726/226830/64707/14462/140858/74016/76246/56406/329559/16905/68911/84505/99890/214133/76804/230674/109263/99982/231051/55982/107823/24116/77630/17765/208043/319974/14056/70…	86
BP	GO:0045926	negative regulation of growth	165/9512	264/23355	6.26E-13	1.19E-11	5.99E-12	17684/18605/15182/140742/14609/93759/20869/12696/72843/216233/18016/78926/17268/58172/71701/68585/20856/14694/213084/14566/19377/29869/54394/12569/18121/70834/217124/18673/15982/64010/15251/19141/22632/14706/19766/16468/20354/14451/19206/12159/68755/219158/19645/56274/18133/14083/19094/239667/11482/11479/12053/106389/56637/28185/73379/19015/12575/20359/19280/11789/20358/11555/17128/67655/240514/1…	165
BP	GO:0018209	peptidyl-serine modification	215/9512	363/23355	6.40E-13	1.21E-11	6.11E-12	215748/16798/20393/74747/15275/12534/17319/103236/17347/26396/103136/14426/69181/56480/12566/18413/16878/12323/13649/69922/14694/26420/216742/54396/23939/20877/216869/19062/18099/12569/217039/18604/24086/78943/18750/74370/104318/19878/73086/12062/22367/15519/17169/11651/19766/20963/18193/328329/238871/20620/18753/319955/26419/11546/50523/13829/14586/24064/105787/78757/11600/27373/18591/29857/2238…	215
BP	GO:0048872	homeostasis of number of cells	211/9512	355/23355	6.48E-13	1.22E-11	6.17E-12	17684/21929/237339/56484/12484/53374/110279/17319/21423/106947/16969/17311/78926/22778/245944/16568/20185/216892/18023/80280/19014/21833/20851/20848/14055/20682/107817/12516/11491/15902/11622/59032/20663/238247/15251/108156/12192/217864/30954/11651/20677/66154/14057/17129/14088/11774/14062/218476/19056/20088/104416/12159/21821/13829/19645/14042/18133/71591/17189/93686/223870/18174/11479/20683/833…	211
BP	GO:0019318	hexose metabolic process	153/9512	241/23355	6.94E-13	1.30E-11	6.58E-12	66848/18605/19386/15275/93759/80294/18641/20869/59090/12952/16000/69181/56012/103988/14783/104570/11541/19062/18604/18023/16010/68401/14635/67880/12409/15251/11651/56421/14120/18708/68263/105651/74551/213053/271221/105787/17869/76282/11911/328572/29858/18642/14555/54128/252870/11815/50873/67078/26416/17691/18519/17158/319625/26384/14815/387161/19255/12894/16973/18563/11474/12015/13194/20411/21416…	153
BP	GO:0006986	response to unfolded protein	87/9512	119/23355	7.24E-13	1.36E-11	6.85E-12	27403/22433/20856/12330/18858/116891/80280/78943/71853/104771/15512/15519/76577/18708/50527/72661/100037258/70551/67819/11911/328572/110213/67118/110920/56424/77128/12018/13163/12915/15511/15482/19106/15526/19255/74126/226090/17974/15510/76867/51800/67812/226641/11910/71648/326622/14828/69601/18024/27103/69065/77006/108687/18415/229317/67490/12913/108802/170731/50762/140499/22393/67878/231630/808…	87
BP	GO:1903312	negative regulation of mRNA metabolic process	70/9512	90/23355	8.06E-13	1.50E-11	7.60E-12	19205/12696/74203/18148/73158/53422/12261/67493/70439/22057/12006/71169/75553/192119/217980/75420/77134/15387/210106/15381/56215/18458/12455/20462/13548/19317/19826/22339/13164/225027/108013/18173/17164/13211/51810/52477/107951/13555/67996/56190/12457/74645/109331/230257/22608/230753/57317/100342/14105/56717/230908/11991/108014/231769/11810/22185/71723/20924/15388/68035/22083/233908/56460/15568/1…	70
BP	GO:1901800	positive regulation of proteasomal protein catabolic process	80/9512	107/23355	8.23E-13	1.53E-11	7.74E-12	268291/216157/52551/56371/50721/17246/193670/22433/14694/26420/76892/104318/217410/108089/19164/110616/11651/56085/71816/20620/26419/30945/211770/27373/106042/70620/56637/50873/56424/12005/15511/224727/56468/56736/269016/93687/17131/68034/77125/213539/22218/56812/26374/19165/227693/69601/77006/228775/20878/72607/50754/14466/329795/269523/414872/12795/107995/75234/13542/70797/53312/231600/100494/6…	80
BP	GO:0010720	positive regulation of cell development	217/9512	368/23355	9.27E-13	1.72E-11	8.70E-12	20393/15182/110829/13654/20869/26396/114606/16000/54712/17878/53605/216344/16971/16878/13169/12323/13649/66713/68585/26420/76901/213084/22368/83431/12261/11484/18472/12928/18121/11951/15114/11858/17762/16416/70450/108100/18453/15902/20666/18080/15251/18222/66354/192119/56349/14634/68732/68750/20238/20354/56320/108138/17755/16195/26419/218952/12159/27374/68813/13829/219181/15117/211770/17869/14083…	217
BP	GO:0000956	nuclear-transcribed mRNA catabolic process	81/9512	109/23355	1.04E-12	1.92E-11	9.70E-12	19205/66094/72068/103135/78428/74203/104625/69125/103677/22057/192160/13207/217351/192170/71169/12192/75420/210106/218343/100715/105083/75901/74480/18458/16341/239528/109075/213988/14852/74108/19826/56055/12193/67440/69241/225363/70640/269037/67710/225929/208922/12227/226517/381305/326622/227715/319817/20823/24128/229003/12457/72162/229512/229663/66362/17149/230738/230753/52830/231464/72587/23279…	81
BP	GO:0045333	cellular respiration	109/9512	159/23355	1.08E-12	1.99E-11	1.00E-11	71804/215951/12534/52637/75406/66414/108037/12974/210582/14533/66152/18293/17449/71701/75530/18432/50776/13382/93757/15251/78920/11651/66694/407785/66945/12867/17993/68263/69089/73181/20916/66148/20512/66218/17869/66445/11564/11429/100126824/14555/68015/20656/72900/225887/17995/11474/107197/14297/67264/68002/12859/67876/227197/15926/67273/226646/14194/13603/66359/227731/68375/78830/56428/12359/12…	109
BP	GO:0010632	regulation of epithelial cell migration	152/9512	240/23355	1.09E-12	2.01E-11	1.02E-11	70097/52014/93759/12215/21390/16000/11947/12512/56218/68585/14172/20692/26397/11541/18643/18015/192197/16400/16480/15184/14824/16416/26406/18750/20682/11852/19878/16413/11491/11845/15251/19141/11651/68750/18570/11881/20620/19270/105450/12159/19229/68813/66214/11600/15117/14083/223650/105844/20401/18591/56233/11482/20683/13731/68606/18607/13001/22339/18754/240185/212307/15200/14164/328949/11946/19…	152
BP	GO:0051494	negative regulation of cytoskeleton organization	116/9512	172/23355	1.16E-12	2.11E-11	1.07E-11	20393/74392/23805/17245/78926/20742/18148/18643/19062/237860/216965/68729/108903/20741/68732/56320/17755/18708/246103/18753/63985/75339/13829/223601/18693/19230/65970/26425/224105/208177/13548/50873/12449/80880/100502766/18519/268970/78798/213556/225115/225288/11789/17128/23789/12631/12333/27360/211673/17756/76709/76707/16456/20739/227634/20740/17754/59030/72119/13589/20257/18706/18645/24088/1680…	116
BP	GO:0061572	actin filament bundle organization	116/9512	172/23355	1.16E-12	2.11E-11	1.07E-11	17118/18016/108686/268396/30794/77579/18643/19062/21927/108100/19878/16413/109711/76260/68732/218194/56320/18708/268709/68760/218952/19229/20410/13829/66214/19219/211401/110253/223864/65970/50525/68606/224105/16419/208177/16423/22350/50873/80880/268970/22240/104027/68166/23789/11854/12631/54132/20411/17912/26554/76707/11352/16456/269233/64930/11350/108897/59030/15901/20779/20971/18645/20194/11853…	116
BP	GO:0010508	positive regulation of autophagy	94/9512	132/23355	1.17E-12	2.13E-11	1.07E-11	140742/56484/93759/20869/69754/56480/117150/22433/15944/22333/73158/54396/66612/56208/338364/15251/20773/19720/69635/20620/66597/12177/105787/67154/56637/50873/22084/21425/106759/19328/225131/19877/11555/81601/93679/77040/98402/64143/226407/226641/98732/71648/18718/67839/64930/228361/27103/12125/68728/56458/24088/14679/54673/60599/192656/67490/26409/73205/108079/56374/12795/230738/230784/68943/23…	94
BP	GO:0007093	mitotic cell cycle checkpoint	90/9512	125/23355	1.26E-12	2.30E-11	1.16E-11	12534/52696/327799/12905/17246/15574/70385/12450/68067/20877/216965/22680/83560/268465/80280/23834/12189/11799/209334/74335/20677/20620/105837/224023/68193/12575/79263/66591/67052/17685/11789/107047/70799/19367/68034/109019/227331/108989/11909/104418/12236/12048/56190/94315/229543/140917/229841/27354/214444/20104/20460/12795/19891/68592/72772/231600/330177/231724/17120/100683/12366/56150/22591/17…	90
BP	GO:0007052	mitotic spindle organization	86/9512	118/23355	1.31E-12	2.38E-11	1.20E-11	18541/69654/13494/20877/22680/67300/16211/103733/328108/18080/70430/193385/16563/20620/218850/76789/52023/16581/26934/212514/74201/68942/18763/16580/100502766/15511/19765/67052/50850/67064/70799/16551/13006/71877/20479/76707/108989/66977/51810/18005/110854/66442/75786/72119/16569/75608/17865/20878/66679/213582/76123/229841/269523/20460/107995/100088/18221/16765/14677/21335/70681/13191/68953/23293…	86
BP	GO:0030111	regulation of Wnt signaling pathway	187/9512	309/23355	1.37E-12	2.48E-11	1.25E-11	16798/21929/68031/15182/56484/54198/20869/23805/103236/13144/14797/114606/213326/15364/14632/16971/84035/407821/14783/13649/17847/22210/27041/15248/18230/18099/380718/18121/12842/16400/21833/74499/12006/20682/26941/104318/19042/19164/68339/66787/14634/20379/20677/621976/20729/72114/218581/67772/73181/50523/219134/219158/68889/432940/56274/70790/68588/16469/27373/73739/106042/74775/16646/56637/118…	187
BP	GO:0098727	maintenance of cell number	118/9512	176/23355	1.38E-12	2.48E-11	1.25E-11	56484/52463/108829/16000/72068/15364/74203/16878/66213/18121/23989/20848/20682/64010/69792/192119/218100/20677/14088/28077/105083/15209/30877/26419/12166/56335/67302/22070/71175/68036/21847/69790/387609/17869/12914/94112/15205/73703/13388/21678/72515/12193/268996/12558/11789/16973/225895/226026/16825/93679/13006/21416/14369/12316/214498/93840/74016/76246/17979/14013/56458/21427/77578/210529/13684…	118
BP	GO:0046034	ATP metabolic process	160/9512	256/23355	1.39E-12	2.51E-11	1.27E-11	18605/209558/215951/331623/74747/15275/12534/17319/103172/18641/16969/50721/16000/66414/108037/11947/66152/56012/103988/18293/14923/20185/13808/216963/68550/11951/20848/71679/14635/13382/15251/19164/56421/66694/66129/407785/66945/12867/105675/26430/66148/105787/66218/17869/66445/328572/12257/18642/14555/67942/74006/56490/11964/11957/11820/28080/50873/214917/67267/72900/20463/17685/11946/225887/17…	160
BP	GO:0008360	regulation of cell shape	106/9512	154/23355	1.47E-12	2.64E-11	1.33E-11	13822/73910/14360/18483/13144/54712/16568/72729/77579/12928/11858/57778/56699/26941/108100/192662/11852/212073/20354/73296/15212/11750/218952/19229/246710/13829/17909/14083/17886/104445/170736/140570/223881/22379/224014/70573/13383/93871/22350/16988/22339/13823/67938/67268/260409/104215/68010/13367/11854/12631/104252/13728/71972/16456/20739/18845/269233/74194/71409/56194/14061/18441/20351/57912/6…	106
BP	GO:0051983	regulation of chromosome segregation	66/9512	84/23355	1.55E-12	2.78E-11	1.40E-11	67141/52696/327799/70385/30939/20877/22680/83560/23834/56208/11799/80913/209334/67241/74335/218914/19645/19357/224023/67045/66591/67052/11789/52563/107047/70799/226026/329152/26554/108989/51810/59126/12236/17222/12995/68612/229841/66440/214444/73804/80912/108911/21335/52206/231600/12704/59008/17120/56150/58186/64383/75430/101706/18817/30949/12237/17345/234069/69957/13000/67177/26951/11920/22137/2…	66
BP	GO:0030522	intracellular receptor signaling pathway	137/9512	212/23355	1.58E-12	2.82E-11	1.43E-11	16798/17684/21929/66521/93759/15468/16969/12952/16000/22025/72068/15364/14479/56351/54396/20185/94092/18626/23801/56310/12261/71956/18673/19014/21833/19401/80861/20848/12189/13207/22378/74136/17977/80913/94186/18035/66354/59079/21834/328365/27401/432940/70790/93686/67040/328572/381022/19411/67488/12929/67544/22196/18712/13163/20182/224829/224902/21815/66878/24074/56736/14815/170826/17344/240518/1…	137
BP	GO:0006513	protein monoubiquitination	58/9512	71/23355	1.67E-12	2.97E-11	1.50E-11	70294/67030/22210/21402/103737/68729/217069/22658/217218/217342/18570/22194/72486/56438/17237/224023/209200/50873/213753/18140/225131/83814/13194/76073/18011/66799/26554/240756/67196/214498/19821/76843/12151/57438/107986/67615/109331/67898/433766/63958/69587/30841/26965/69837/58186/54624/22088/22083/11797/12402/17999/235497/70348/72179/67561/71458/72584/59026	58
BP	GO:0071902	positive regulation of protein serine/threonine kinase activity	169/9512	274/23355	1.70E-12	3.01E-11	1.52E-11	70097/26408/21987/12484/93759/17319/20869/17873/26396/16000/17311/327826/268373/13649/14172/19052/54396/26397/26398/13543/16706/70834/23834/78943/26399/74370/11491/17420/338372/19164/11651/19766/13614/23882/20963/26401/109700/18753/319955/218952/16475/239126/19229/66214/18591/66513/23994/26404/224014/12929/13544/19876/11820/21844/20655/26407/224619/18763/71718/12005/26382/18712/15516/22339/12445/…	169
BP	GO:0035148	tube formation	122/9512	184/23355	1.88E-12	3.33E-11	1.68E-11	270685/17684/69718/74392/11783/12808/13543/18643/192197/380718/18121/19401/57265/20682/19878/16413/20666/20115/207304/20471/20474/15251/108156/192119/56044/20677/19206/105278/15209/12159/56274/22631/68588/105782/18141/140570/106042/19411/13544/73916/22084/14312/22339/71461/21815/225164/225876/12631/24069/19335/20353/12370/22420/11352/93840/13800/21808/14462/18128/64930/11350/69601/24136/14725/508…	122
BP	GO:0140053	mitochondrial gene expression	80/9512	108/23355	1.91E-12	3.36E-11	1.70E-11	66084/108853/56484/67851/338359/21780/103172/216151/74238/66399/108037/21379/71701/68626/12261/68550/52469/70207/68572/56282/211064/320806/218506/66242/66121/68836/211253/105787/239555/70120/52575/106338/121022/224481/67267/68565/27398/72416/76781/15115/170826/94063/226153/69163/64659/226539/15278/381314/66971/56046/52856/28030/229487/70560/108943/109093/72181/66407/70556/545725/208595/384281/662…	80
BP	GO:0016241	regulation of macroautophagy	73/9512	96/23355	1.95E-12	3.43E-11	1.73E-11	140742/93759/56480/117150/67588/15944/22333/73158/54396/78246/11975/56208/72344/76983/15251/20773/56085/66597/12177/100502698/67846/50873/22084/110147/19328/225131/18145/11555/64143/226407/98732/71648/18718/67839/64930/75608/24088/14679/54673/192656/26409/73205/108079/230784/68943/230895/56717/15194/22241/80888/107607/319801/20924/233789/12752/56312/26417/29810/12176/211134/15368/56367/257632/757…	73
BP	GO:0000422	autophagy of mitochondrion	56/9512	68/23355	2.12E-12	3.71E-11	1.87E-11	11793/69754/67588/22333/20787/56486/56208/52639/66840/15251/100504663/12177/12257/74006/381038/67841/50873/67453/329015/12421/245860/23830/71648/51897/228361/66734/50754/14466/67006/11983/68943/68350/230895/170731/66169/213948/15194/22241/66437/74781/75788/15277/12034/319801/57436/606496/12176/13043/93739/67443/12539/320528/54636/15185/72018/59026	56
BP	GO:0061726	mitochondrion disassembly	56/9512	68/23355	2.12E-12	3.71E-11	1.87E-11	11793/69754/67588/22333/20787/56486/56208/52639/66840/15251/100504663/12177/12257/74006/381038/67841/50873/67453/329015/12421/245860/23830/71648/51897/228361/66734/50754/14466/67006/11983/68943/68350/230895/170731/66169/213948/15194/22241/66437/74781/75788/15277/12034/319801/57436/606496/12176/13043/93739/67443/12539/320528/54636/15185/72018/59026	56
BP	GO:0007044	cell-substrate junction assembly	71/9512	93/23355	2.80E-12	4.88E-11	2.46E-11	19272/110829/110279/13144/16971/192197/72349/16416/16413/109711/105352/268709/22330/218952/17387/16475/19229/13829/14083/18810/11482/16402/68606/11815/208177/18607/22339/13640/77057/19877/11854/12631/19211/20411/16825/20874/13518/26921/21961/12043/76707/226352/226519/64930/11350/16410/19271/14260/20779/20971/20194/18720/21894/230661/11426/108911/23790/19303/19247/19353/29875/434204/381921/13043/5…	71
BP	GO:0051650	establishment of vesicle localization	108/9512	159/23355	3.42E-12	5.94E-11	3.00E-11	52906/20224/20869/11776/69654/14533/16886/56418/19324/103583/66397/11840/83431/20528/16562/18472/17913/53334/338367/66196/59045/15114/77097/52639/380752/19164/68581/76205/17828/94245/16553/67511/18570/11774/26419/12934/210998/105782/66251/66994/67581/104015/17858/19326/100502766/16573/11777/27060/26412/73689/213993/17912/17756/26554/76707/226407/240756/30931/16574/228355/77038/214585/18457/70612/…	108
BP	GO:0019827	stem cell population maintenance	115/9512	172/23355	3.49E-12	6.04E-11	3.05E-11	56484/52463/108829/72068/15364/74203/16878/66213/18121/23989/20848/20682/64010/69792/192119/218100/20677/14088/28077/105083/15209/30877/26419/12166/56335/67302/22070/71175/68036/21847/69790/387609/17869/12914/94112/15205/73703/13388/21678/72515/12193/268996/12558/11789/16973/225895/226026/16825/93679/13006/21416/14369/12316/214498/93840/74016/76246/17979/56458/21427/77578/210529/13684/16600/76804…	115
BP	GO:1902904	negative regulation of supramolecular fiber organization	115/9512	172/23355	3.49E-12	6.04E-11	3.05E-11	20393/74392/23805/78926/20742/18643/19062/237860/216965/108903/20741/68732/56320/17755/18708/246103/18753/63985/75339/13829/223601/18693/19230/65970/224105/208177/13548/50873/80880/14976/268970/78798/213556/225115/225288/11789/67199/17128/23789/12631/12333/27360/211673/17756/76709/76707/18637/16456/20739/227634/20740/17754/59030/72119/13589/20257/18706/18645/24088/16800/12340/13609/242253/242553/…	115
BP	GO:0031032	actomyosin structure organization	134/9512	208/23355	3.87E-12	6.67E-11	3.37E-11	13822/15182/12798/13008/18016/108686/268396/30794/77579/18643/19062/360013/21927/19084/19878/16413/12632/319710/20474/76260/217866/68732/13614/218194/18708/68760/218952/19229/20410/66214/19219/17886/328572/223864/26934/16691/50525/68606/224105/16419/208177/16423/80880/268970/13823/19877/225288/104027/18596/17128/240505/54132/20411/12633/26554/76707/226352/13007/16456/226751/269233/74103/64930/113…	134
BP	GO:1901989	positive regulation of cell cycle phase transition	76/9512	102/23355	4.12E-12	7.09E-11	3.58E-11	67141/12534/17246/12567/14632/13649/18148/72290/114714/20913/11799/74370/11491/15512/19363/11651/218793/11792/19645/66214/105837/12914/208643/11820/11504/57261/66591/12445/116871/52563/12532/16906/67849/26554/20479/226419/214498/18514/76843/12531/71878/68612/53317/108058/28036/229841/67628/116748/108911/27214/66993/52206/81702/12545/59008/231803/14056/12034/12444/21803/54624/67278/12443/99375/217…	76
BP	GO:0051028	mRNA transport	80/9512	109/23355	4.31E-12	7.39E-11	3.73E-11	69912/19386/54387/103468/66118/107829/103573/268420/276770/19069/66874/17913/110809/192160/17762/445007/21681/12192/76895/12626/66231/54196/170762/223527/11838/223642/73826/75826/319765/19317/20383/54194/53817/16549/225027/72416/225160/69241/73473/72124/53319/70579/108989/13211/56009/226747/74412/227699/227720/16574/229279/69482/59015/56488/66679/72787/17149/231042/20492/15194/231386/23881/269113…	80
BP	GO:0050684	regulation of mRNA processing	100/9512	145/23355	5.21E-12	8.91E-11	4.50E-11	19205/12696/70248/16969/432508/103284/18148/23879/12261/237859/13207/107817/20382/192170/12192/67039/66354/75553/18789/15387/68675/218543/56215/72486/105559/223642/67959/93686/67040/12455/20462/20658/13548/19317/60532/19826/20383/224902/225027/108013/73473/19653/72289/22668/269061/28000/208922/17975/214498/13211/11758/51810/14007/227707/107951/13046/170791/67996/22722/14359/56758/72162/78784/1077…	100
BP	GO:0051051	negative regulation of transport	275/9512	492/23355	5.23E-12	8.92E-11	4.51E-11	52906/18605/54198/11793/94221/14609/20224/93759/11735/110279/22213/18641/12798/27403/100503659/59090/18245/50721/216190/12952/215449/216440/13867/18413/16878/103988/14783/17846/13650/14694/19052/22333/20787/13385/116891/215113/19062/22627/109934/268445/22248/16859/18015/11640/17762/16416/18750/26941/68528/217344/74370/14226/16413/22630/73389/11622/217835/11651/20379/19720/109254/13614/218210/1546…	275
BP	GO:0034614	cellular response to reactive oxygen species	101/9512	147/23355	5.83E-12	9.92E-11	5.01E-11	21929/26408/19272/68031/15182/56484/19156/93759/69754/268345/20852/13649/14694/26420/23939/216850/12928/18604/22658/20698/209027/11852/14281/23876/11651/56349/238505/19766/14088/76251/93692/13361/21974/105675/18753/26419/14528/11792/68015/26413/20655/20656/14158/13078/20541/16210/18596/170826/12460/12631/19697/12333/54683/14297/12675/11757/12633/59041/22030/269254/13804/11350/18024/381375/19261/2…	101
BP	GO:0045185	maintenance of protein location	74/9512	99/23355	6.03E-12	1.02E-10	5.16E-11	64009/16798/94221/14609/15275/19073/11735/103172/216440/108686/21402/18643/16859/21833/18035/11651/56320/66573/66629/105785/19387/12257/19230/11512/224109/338467/18763/63856/15183/110355/56327/271564/24069/12021/72999/51810/209361/68379/14828/24105/54401/433667/12913/22166/14084/68943/17965/230895/57320/67830/109552/12568/231070/21335/231225/18764/77053/67604/66913/19240/15277/18036/68137/233833/…	74
BP	GO:0070585	protein localization to mitochondrion	74/9512	99/23355	6.03E-12	1.02E-10	5.16E-11	15275/30055/69754/15525/20787/56322/17762/93757/30056/15519/11651/11774/69089/12177/66148/105787/22631/223696/12257/68653/66449/74006/381038/28185/50873/15482/17714/58801/11632/15510/68115/66821/75734/21854/641376/52838/30059/56428/67145/67713/67749/50754/54673/15502/12017/68512/11983/68943/170731/73078/66169/17713/231430/75387/66437/15505/69923/15277/72170/12122/170770/53333/606496/56330/12028/2…	74
BP	GO:0001843	neural tube closure	82/9512	113/23355	6.35E-12	1.07E-10	5.42E-11	270685/17684/74392/11783/12808/13543/18643/380718/18121/19401/57265/19878/20115/207304/108156/56044/19206/105278/12159/68588/105782/140570/106042/19411/13544/73916/22084/14312/71461/21815/225876/24069/19335/20353/11352/93840/13800/21808/64930/11350/24136/14725/50884/22034/20971/99683/16911/12042/18749/20460/100169/93760/230824/17769/20481/13542/14362/67661/231214/27428/170823/30841/56334/81896/22…	82
BP	GO:0009150	purine ribonucleotide metabolic process	198/9512	335/23355	6.77E-12	1.14E-10	5.76E-11	18605/74747/15275/17319/18641/16969/50721/16000/71207/11947/12974/56012/103988/18293/211347/216739/15254/14923/20185/237823/14919/13808/216963/107476/18103/18102/18604/11951/104112/20848/71743/68087/71679/50773/14635/14104/13382/15251/19164/171210/11565/56421/66129/15357/78038/238871/208715/68263/71147/18950/105446/213484/20916/105787/17869/14904/11564/328572/18642/11512/14555/67942/11515/74147/5…	198
BP	GO:0072655	establishment of protein localization to mitochondrion	71/9512	94/23355	6.87E-12	1.15E-10	5.83E-11	15275/30055/69754/15525/20787/56322/17762/93757/30056/15519/11651/11774/69089/12177/66148/105787/22631/223696/12257/68653/66449/381038/28185/15482/17714/58801/11632/15510/68115/66821/75734/21854/641376/52838/30059/56428/67145/67713/67749/50754/54673/15502/68512/11983/68943/170731/73078/66169/17713/231430/75387/66437/15505/69923/15277/72170/12122/170770/53333/606496/56330/12028/29810/21856/78688/6…	71
BP	GO:0034401	chromatin organization involved in regulation of transcription	97/9512	140/23355	7.06E-12	1.18E-10	5.97E-11	15182/331623/52463/93759/17192/208266/50721/116848/52915/77605/58172/22210/319162/53892/22658/14055/21429/15081/30951/13435/320817/217827/192119/71963/319169/56702/319170/319168/319173/14957/319165/319164/50708/319172/80838/18676/26914/68675/328365/218850/218973/75339/239122/70472/14958/223828/381022/83797/12544/224826/74355/66310/14815/17191/15201/108989/15078/12151/107435/228536/98999/84505/319…	97
BP	GO:0010761	fibroblast migration	49/9512	58/23355	7.93E-12	1.32E-10	6.68E-11	83397/20397/71371/216190/18858/67338/16416/16413/319565/11651/72993/13829/18133/14083/50525/22084/14158/20541/18754/23942/22682/54132/21961/52392/74117/18214/72446/20971/14173/30953/83409/18720/108911/230917/23790/14673/19353/109880/68465/21803/29875/18479/16202/12752/14182/16412/18854/15587/171207	49
BP	GO:1900180	regulation of protein localization to nucleus	98/9512	142/23355	7.94E-12	1.32E-10	6.68E-11	16798/14360/93759/12534/20610/20869/16886/16878/18016/22433/18148/19052/18015/11640/80280/66612/16480/12189/19164/15519/11651/14634/18708/18753/218952/12159/50523/71844/72400/70572/106052/70790/11600/105844/328572/51812/83396/26413/11815/22042/209200/56637/11820/224647/26416/76936/12488/15516/12385/15183/66810/16452/226154/93679/19335/54354/19225/108989/14645/67459/21808/14061/228607/20779/18767/…	98
BP	GO:0033108	mitochondrial respiratory chain complex assembly	65/9512	84/23355	8.02E-12	1.33E-10	6.73E-11	21780/75406/544717/75530/52892/52469/70207/208501/93757/66272/66694/407785/75597/17993/69089/66218/67130/68653/100126824/12856/68342/67267/17991/225887/107197/67264/68002/227197/66821/67273/66359/20930/68375/56046/66046/229211/66377/76947/68493/230075/66928/67013/595136/70556/66278/231430/68033/68202/68198/72170/66091/66349/68332/66271/68472/68197/68185/70316/100503890/66916/235169/104130/54405/2…	65
BP	GO:0060491	regulation of cell projection assembly	128/9512	198/23355	8.14E-12	1.35E-10	6.81E-11	64009/11793/18483/216363/16886/12808/66713/108686/83431/216846/23879/18643/192197/103742/15114/353047/56699/53860/104943/11845/319565/27260/15519/56044/193385/67046/56320/14063/18708/18753/219103/21821/57784/13829/12224/66573/17909/72844/104445/19230/66061/67841/74201/106633/271457/14158/68767/72722/260409/213575/104215/11789/22240/225523/12631/104252/18011/29819/329165/76709/208727/74117/18286/5…	128
BP	GO:0010810	regulation of cell-substrate adhesion	140/9512	221/23355	8.20E-12	1.36E-10	6.85E-11	22288/110829/13144/16971/50932/12261/12928/18015/192197/12842/16400/16480/72349/16416/70450/18453/16413/110616/56349/18073/68732/105352/68750/14538/18081/56320/218397/13612/18708/268709/22330/218952/17387/19229/68813/13829/15117/14083/16852/110253/18591/11482/16402/13731/68606/12929/20440/12053/11815/56637/208177/12305/22339/13640/18754/19877/225341/24066/11854/58859/12631/17283/16452/19211/16825…	140
BP	GO:0072175	epithelial tube formation	112/9512	168/23355	8.85E-12	1.46E-10	7.37E-11	270685/17684/69718/74392/11783/12808/13543/18643/380718/18121/19401/57265/20682/19878/20666/20115/207304/20471/20474/15251/108156/56044/20677/19206/105278/15209/12159/56274/68588/105782/18141/140570/106042/19411/13544/73916/22084/14312/22339/71461/21815/225164/225876/12631/24069/19335/20353/12370/22420/11352/93840/13800/21808/14462/64930/11350/24136/14725/50884/22034/245866/58231/20971/14173/1364…	112
BP	GO:0006261	DNA-dependent DNA replication	99/9512	144/23355	8.90E-12	1.46E-10	7.39E-11	67141/71567/56200/216156/52679/117599/21853/12566/18972/18148/268465/23834/50776/170472/20892/209334/19819/217578/18974/97827/78903/218973/13134/382985/72107/72749/74351/83945/17217/12544/75826/106344/77782/22404/76781/225160/19290/69745/18969/57753/226153/17215/19076/54380/67444/226409/17219/98415/70024/68379/107951/19361/68142/18538/66634/69270/56045/66404/269400/12448/212377/66592/230709/69928…	99
BP	GO:1903828	negative regulation of cellular protein localization	84/9512	117/23355	9.04E-12	1.48E-10	7.49E-11	16798/94221/93759/22213/216169/216440/17846/19052/116891/19062/18015/67300/11640/17762/19878/16413/11845/18080/18222/193385/26914/50523/13829/68889/106052/11600/19387/11773/11815/56637/11820/224647/106522/104215/12385/15183/83814/226016/226154/18777/21749/19335/12021/69660/98496/226791/226849/72080/64436/17754/386649/12048/68728/18767/67890/229603/68053/15502/22166/230514/56374/57320/12568/231070…	84
BP	GO:0043523	regulation of neuron apoptotic process	166/9512	272/23355	9.28E-12	1.52E-10	7.67E-11	14360/56484/107449/93759/216150/16971/13867/67579/18148/26398/216869/18015/12569/14824/11799/112407/72183/20471/20474/15251/19164/211064/19141/15220/18105/108138/14062/109700/26419/73181/19229/66270/170719/11600/223649/11911/105827/26404/70620/56637/74185/11820/20655/16443/50873/20656/18607/15516/22339/19765/17685/19877/13653/15183/14815/58801/22340/16452/14102/18742/11757/15510/208727/51800/1204…	166
BP	GO:0048638	regulation of developmental growth	231/9512	403/23355	9.55E-12	1.56E-10	7.87E-11	16798/17684/15214/15182/14609/20397/93759/12534/14431/16000/216233/67603/216344/15364/12567/14632/16971/17938/13169/22778/17268/68585/20856/268396/213084/19377/29869/20185/22368/83431/94045/18472/12569/18121/70834/11951/20851/20848/11858/17762/217340/20403/11622/15982/64010/20471/20474/22095/19141/22632/11651/19766/13614/16468/20354/56320/15387/19206/105278/17755/382864/12166/12159/11546/50523/12…	231
BP	GO:0001838	embryonic epithelial tube formation	106/9512	157/23355	9.65E-12	1.57E-10	7.93E-11	270685/17684/69718/74392/11783/12808/13543/18643/380718/18121/19401/57265/20682/19878/20666/20115/207304/20471/20474/15251/108156/56044/20677/19206/105278/12159/56274/68588/105782/18141/140570/106042/19411/13544/73916/22084/14312/71461/21815/225164/225876/12631/24069/19335/20353/12370/22420/11352/93840/13800/21808/14462/64930/11350/24136/14725/50884/22034/245866/58231/20971/99683/16911/23908/1204…	106
BP	GO:0044282	small molecule catabolic process	188/9512	316/23355	1.03E-11	1.66E-10	8.40E-11	66253/71767/15275/103149/18641/216136/216188/108037/216456/22271/72129/17308/20425/11370/19062/104184/14635/11430/71562/71776/14245/171210/104776/19300/14874/13116/11651/56421/23986/109254/11992/75731/210009/78038/14661/18950/74551/105446/71891/213484/13885/66194/26912/20524/18642/246277/19125/74147/104015/109857/20975/110460/245847/13177/14651/68977/56409/19015/109801/51793/224794/319625/106861/…	188
BP	GO:0009416	response to light stimulus	186/9512	312/23355	1.03E-11	1.66E-10	8.40E-11	20393/19272/93759/27403/20869/12696/70335/12952/15574/13649/18148/26420/22210/319162/76293/20877/18626/18015/18121/11298/100038570/15902/15251/13665/17252/22632/11651/116870/20238/15466/213311/218461/27015/15357/18708/71991/320234/18753/319955/26419/30044/56335/73181/219158/50789/105787/20512/14042/30840/328572/18574/12914/14811/50505/11820/15312/26407/12018/12575/17691/50758/225028/17685/17688/1…	186
BP	GO:0030833	regulation of actin filament polymerization	114/9512	172/23355	1.03E-11	1.66E-10	8.40E-11	16798/73910/13169/66713/20742/11840/18643/17913/237860/56699/14784/108100/11845/20741/19720/68732/56320/218397/57748/544963/26401/18753/63985/75339/19229/13829/78757/223593/223601/104445/18693/19230/13383/56716/80880/14158/68767/268970/260409/18754/225115/225288/30948/319262/68166/23789/12631/104252/12333/27360/211673/17974/329165/76709/74117/67771/20739/20740/74192/50884/14260/59030/277360/18645…	114
BP	GO:0060562	epithelial tube morphogenesis	226/9512	393/23355	1.04E-11	1.67E-10	8.43E-11	270685/17684/52906/14609/69718/74392/12215/50721/16000/11783/15364/21853/216527/12808/19058/16568/13543/18643/380718/18121/19014/19401/18612/15184/57265/20682/11852/19878/20666/20115/11622/207304/20471/20474/15251/108156/19164/192119/14634/56044/20677/13614/19206/105278/71228/15209/12159/17387/73181/24064/56274/68588/11600/14042/211401/17869/105782/18141/140570/106042/11482/19411/13544/104156/152…	226
BP	GO:0036293	response to decreased oxygen levels	148/9512	237/23355	1.05E-11	1.68E-10	8.48E-11	17684/12484/74747/93759/15468/17846/68585/67579/268420/20528/18806/18015/387140/387160/19155/18453/19878/11491/112407/15251/12192/171210/11651/20677/13614/56085/11727/16475/12177/66214/723905/17869/17189/18693/328572/110213/18174/246154/15369/70186/12013/22084/67563/56424/19015/22339/20541/18754/13819/14465/13653/11555/17128/12015/22340/22359/19211/319594/12043/11931/22278/21808/12490/12946/64707…	148
BP	GO:0043534	blood vessel endothelial cell migration	85/9512	119/23355	1.07E-11	1.71E-10	8.63E-11	52014/93759/21390/16000/380664/11947/14172/26397/18015/16480/15184/26406/18750/16413/11491/15251/11651/109254/20620/105450/19229/13655/66214/11600/17886/105844/20401/18591/56233/11482/15370/20683/13731/19876/18607/13001/22339/240185/11946/381290/19225/23797/338366/18128/11350/18024/114715/18803/14173/50754/13636/16600/18710/13836/14181/20563/18438/20778/15507/13846/13197/14461/22346/101540/11816/…	85
BP	GO:0034728	nucleosome organization	95/9512	137/23355	1.07E-11	1.72E-10	8.68E-11	268281/22110/72480/66403/104248/20587/54387/67019/53605/68094/103554/18148/319162/57376/83796/207165/20682/319152/319186/319159/319160/56702/319153/100041230/319161/319158/260423/319157/14957/319151/319149/319156/68024/319155/50708/319148/319150/326620/326619/80838/66336/26914/54169/114741/75751/239364/14958/77044/83797/74763/170644/15260/66578/110749/213389/13163/14312/67155/19231/381280/69726/5…	95
BP	GO:0030010	establishment of cell polarity	101/9512	148/23355	1.10E-11	1.76E-10	8.88E-11	338362/14609/20869/215449/67588/103583/94176/70385/16897/83431/18472/12928/360013/14252/54141/192197/26941/217335/15223/19157/19325/11845/56217/76260/15519/193385/17755/19229/24064/78757/66629/223601/105782/17886/20401/78885/50525/12929/15205/56637/21648/18763/22084/15516/71461/67052/27060/12631/17826/13728/74998/211673/14048/17756/76707/93840/269152/209630/14462/72080/386649/15213/18759/24063/16…	101
BP	GO:0032204	regulation of telomere maintenance	63/9512	81/23355	1.13E-11	1.79E-10	9.04E-11	50721/12461/12464/19360/68964/20877/103677/56531/108138/30877/15381/28113/72400/106052/12465/17869/51812/52864/50505/74108/26413/12469/26407/21454/72836/70640/74493/108689/21749/22596/59125/51810/18005/98956/20779/269400/72162/12462/229512/16905/27354/11991/17165/101185/12468/13870/22594/59047/233789/26417/26400/21951/234344/19704/497652/57321/17535/11920/18854/12387/245474/22589/237107	63
BP	GO:0060606	tube closure	82/9512	114/23355	1.36E-11	2.16E-10	1.09E-10	270685/17684/74392/11783/12808/13543/18643/380718/18121/19401/57265/19878/20115/207304/108156/56044/19206/105278/12159/68588/105782/140570/106042/19411/13544/73916/22084/14312/71461/21815/225876/24069/19335/20353/11352/93840/13800/21808/64930/11350/24136/14725/50884/22034/20971/99683/16911/12042/18749/20460/100169/93760/230824/17769/20481/13542/14362/67661/231214/27428/170823/30841/56334/81896/22…	82
BP	GO:0048024	regulation of mRNA splicing, via spliceosome	78/9512	107/23355	1.42E-11	2.24E-10	1.13E-10	19205/12696/70248/16969/103284/18148/23879/12261/237859/13207/107817/20382/192170/67039/66354/15387/68675/218543/56215/72486/105559/67959/93686/67040/20462/20658/13548/19317/60532/19826/20383/225027/108013/19653/72289/22668/28000/17975/11758/51810/14007/227707/13046/170791/67996/22722/14359/56758/78784/107701/229700/28036/230257/17149/230753/20218/57317/14105/19712/231386/108014/68955/231769/1012…	78
BP	GO:0032436	positive regulation of proteasomal ubiquitin-dependent protein catabolic process	67/9512	88/23355	1.43E-11	2.25E-10	1.14E-10	268291/52551/56371/50721/17246/14694/26420/104318/217410/108089/19164/11651/56085/71816/20620/26419/30945/211770/27373/106042/70620/56637/50873/56424/12005/15511/56468/56736/269016/93687/17131/68034/77125/22218/56812/26374/19165/227693/77006/228775/20878/14466/269523/414872/12795/107995/75234/13542/70797/53312/231600/100494/66245/68077/606496/64383/76375/18817/66498/19358/64209/71999/23806/14629/…	67
BP	GO:1901992	positive regulation of mitotic cell cycle phase transition	67/9512	88/23355	1.43E-11	2.25E-10	1.14E-10	67141/12534/17246/12567/13649/72290/114714/11799/74370/11491/15512/19363/11651/218793/11792/19645/66214/105837/12914/208643/11820/11504/57261/66591/12445/116871/52563/12532/16906/67849/26554/20479/18514/76843/12531/68612/53317/108058/28036/229841/67628/116748/108911/27214/66993/52206/81702/12545/59008/231803/12034/12444/21803/12443/99375/21781/69957/67177/19684/20466/53869/50875/15586/12530/13205…	67
BP	GO:0099111	microtubule-based transport	129/9512	201/23355	1.43E-11	2.25E-10	1.14E-10	14609/20869/11776/216344/14533/19324/103583/16568/22187/83431/16562/18472/14252/15114/74407/17762/26941/12009/16570/109065/56444/15251/319565/16593/17828/94245/16553/76895/75050/67269/11774/17755/21821/50525/66061/73916/11820/20655/385668/106633/214952/100502766/50850/213575/16573/19290/11777/16594/19726/73689/226162/56350/100048534/29819/13518/17756/269209/71227/74019/68724/171567/51810/71435/68…	129
BP	GO:0071496	cellular response to external stimulus	170/9512	281/23355	1.47E-11	2.30E-10	1.16E-10	26408/140742/56484/11793/93759/12798/14797/77976/12905/270802/216443/74302/78926/22433/103988/67579/17168/216742/20787/11541/56486/18432/12842/18604/19014/56208/52639/20682/74370/192662/66840/17977/13665/217695/14281/66354/11651/218035/193385/56541/245269/268709/26419/100504663/66148/223255/105787/19219/223453/21847/69146/72027/18693/11911/20788/19082/26413/12846/208643/22042/56637/12575/18712/17…	170
BP	GO:0090287	regulation of cellular response to growth factor stimulus	174/9512	289/23355	1.50E-11	2.34E-10	1.18E-10	16798/17684/74048/93759/83554/20869/16969/320150/380664/12512/22433/14783/114716/14172/13855/17913/18121/22057/278507/16400/74499/66313/217342/15239/11491/20666/72183/19042/15251/56217/66354/20379/18570/14313/105083/171463/105450/12159/50523/219134/24064/11600/19245/18591/328572/11482/12914/246154/12667/15205/224109/14314/19876/13388/18607/56424/12005/224640/15516/21770/65960/50766/68010/240185/2…	174
BP	GO:0048041	focal adhesion assembly	64/9512	83/23355	1.53E-11	2.39E-10	1.21E-10	19272/110829/110279/13144/16971/192197/72349/16413/109711/105352/268709/22330/218952/17387/16475/19229/13829/14083/11482/68606/11815/208177/18607/22339/13640/77057/19877/11854/12631/19211/20411/16825/20874/26921/12043/76707/226352/64930/11350/16410/19271/14260/20779/20971/20194/18720/230661/11426/108911/23790/19303/19247/19353/29875/434204/381921/13043/50768/18186/21838/244895/235431/17127/76499	64
BP	GO:0048762	mesenchymal cell differentiation	145/9512	232/23355	1.54E-11	2.39E-10	1.21E-10	17684/15214/15182/14609/80294/17311/19058/114716/68585/15384/19052/11749/18121/12842/13207/12006/20682/192173/319530/20666/15251/192119/14538/13614/20354/18570/68675/71228/171463/218850/12166/218952/12159/66214/13618/24064/14042/15117/67040/246154/26413/15205/56637/207806/208177/21844/22084/18132/22339/66515/20359/106628/68010/12558/20358/21453/52662/17128/17131/17126/18018/12631/19211/18569/2141…	145
BP	GO:0060537	muscle tissue development	266/9512	477/23355	1.62E-11	2.52E-10	1.27E-10	22634/17684/15214/15182/11793/14609/93759/13654/12534/15353/50721/16000/17878/13008/327826/380664/14632/17938/17904/216459/13867/17268/17168/24052/103806/18858/26398/77579/216850/216869/18015/18121/19014/19401/15184/14615/13207/19084/20682/15902/20666/11622/15982/12632/26443/64010/20471/20474/14281/66354/192119/22632/193385/19766/13614/16468/105278/26556/15357/286940/353187/12166/12159/11546/2182…	266
BP	GO:0051053	negative regulation of DNA metabolic process	88/9512	125/23355	1.68E-11	2.59E-10	1.31E-10	14609/54427/117599/19360/68964/103677/170472/11622/68149/56702/14957/50708/80838/431706/108138/113002583/319955/75698/15381/28113/72400/13134/20024/70790/14958/51812/11482/52864/66449/50505/12053/77782/19252/12575/72836/74355/17685/17688/225160/65113/70640/17283/107260/74493/108689/21749/12168/22596/14897/226409/51810/14462/227737/98956/27223/73747/20779/269400/27354/69885/71890/66454/101185/7841…	88
BP	GO:0006520	cellular amino acid metabolic process	151/9512	244/23355	1.77E-11	2.73E-10	1.38E-10	18537/103149/216136/14431/50493/216443/108037/216456/13195/104458/18618/20425/237823/104184/69684/71562/71776/209027/18263/104923/108156/104776/14874/217830/11565/238505/105148/210009/78038/14661/20540/20512/110960/54375/66194/22117/26912/11911/246277/70120/19125/12846/52633/14450/22321/51793/68915/17850/107766/11789/15115/107045/70223/107272/56454/67432/14718/76187/14660/227095/212679/23874/2264…	151
BP	GO:0006163	purine nucleotide metabolic process	209/9512	360/23355	1.85E-11	2.86E-10	1.44E-10	18605/74747/15275/17319/18641/16969/50721/16000/71207/11947/12974/56012/103988/18293/211347/216739/15254/14923/212627/11541/20185/237823/14919/13808/216963/107476/18103/18102/18604/11951/104112/20848/71743/68087/71679/50773/14635/67763/14104/13382/328099/15251/108156/19164/171210/11565/56421/66129/15357/78038/238871/208715/68263/14198/71147/11534/18950/105446/213484/20916/105787/17869/14904/11564…	209
BP	GO:0031098	stress-activated protein kinase signaling cascade	155/9512	252/23355	1.90E-11	2.92E-10	1.47E-10	70097/26408/21987/237353/17873/26396/268373/13649/26420/26397/20185/26398/18626/56310/50932/18472/216965/22032/70834/17966/72349/26406/78943/20698/12192/338372/68339/22031/11651/66505/20379/105352/19766/23882/20963/14063/15357/26401/319955/26419/29820/19229/76108/19219/52521/56274/211770/14083/19094/266632/26404/224014/26413/13383/224105/11820/22350/26407/12005/19252/26416/22339/19106/15183/26901…	155
BP	GO:0007030	Golgi organization	89/9512	127/23355	1.92E-11	2.95E-10	1.49E-10	64009/209462/70297/12534/26396/104303/103694/19324/360013/192197/75909/67300/104318/217379/217449/68581/27277/22367/66890/67511/80289/27374/338337/66629/22631/78885/26413/27883/246738/74094/66515/56298/75964/93687/70361/69190/68505/109168/84095/53611/70675/211673/59041/76707/226422/58244/53330/71648/98910/71435/20932/70231/640524/386649/67231/228960/19338/54667/83679/68053/59021/67727/12795/12540…	89
BP	GO:0008630	intrinsic apoptotic signaling pathway in response to DNA damage	80/9512	111/23355	2.04E-11	3.12E-10	1.58E-10	74747/93759/17319/59004/69181/15248/12189/66354/15387/18708/319955/18950/12050/73181/219158/22070/17869/328572/29813/66626/20656/12018/12575/224727/17685/17688/58801/19367/12015/68539/12778/51800/12043/68428/27280/67991/57438/56428/12125/12048/13555/20613/20482/329679/17210/15257/22590/69807/55948/99982/13836/12371/21938/12190/15258/12366/17193/12122/21937/170770/12051/75736/12028/68048/27050/749…	80
BP	GO:0120032	regulation of plasma membrane bounded cell projection assembly	126/9512	196/23355	2.08E-11	3.18E-10	1.61E-10	64009/11793/18483/216363/16886/12808/66713/108686/83431/216846/23879/18643/192197/103742/15114/353047/56699/53860/11845/319565/27260/15519/56044/193385/67046/56320/14063/18708/18753/219103/21821/57784/13829/12224/66573/17909/72844/104445/19230/66061/67841/74201/106633/271457/14158/68767/72722/260409/213575/104215/11789/22240/225523/12631/104252/18011/29819/329165/76709/208727/74117/18286/50884/72…	126
BP	GO:0031397	negative regulation of protein ubiquitination	62/9512	80/23355	2.16E-11	3.29E-10	1.66E-10	67141/21929/14360/11793/12952/327799/268373/56310/216869/18230/65019/20115/19164/68149/11651/69237/20677/432763/12328/72400/24064/70790/671535/12257/75826/209200/18754/269016/17131/240518/107260/225896/213539/14897/117198/19165/11350/57438/80985/67490/15502/18786/67025/71890/56717/57320/12568/100503670/16885/56150/26903/18752/22185/71974/27050/109689/80750/14629/22258/270627/108155/237107	62
BP	GO:0014020	primary neural tube formation	85/9512	120/23355	2.20E-11	3.33E-10	1.68E-10	270685/17684/74392/11783/12808/13543/18643/380718/18121/19401/57265/19878/20115/207304/15251/108156/56044/19206/105278/12159/68588/105782/140570/106042/19411/13544/73916/22084/14312/71461/21815/225876/12631/24069/19335/20353/11352/93840/13800/21808/64930/11350/24136/14725/50884/22034/20971/99683/16911/12042/18749/20460/100169/93760/230824/269593/17769/20481/13542/14362/67661/231214/27428/170823/3…	85
BP	GO:0008637	apoptotic mitochondrial changes	81/9512	113/23355	2.42E-11	3.66E-10	1.85E-10	12484/71361/103172/16000/26420/380705/70310/216869/30954/11651/26401/22334/105675/66092/18950/12050/12177/219158/53357/12124/66449/93734/74006/381038/70186/56637/67841/50873/20656/22654/214952/12018/58801/12015/14297/14102/73689/75712/15510/227197/51800/12043/11909/56428/171543/12125/12048/16905/65111/23922/75778/56772/17210/14630/54673/16476/11983/55948/68943/68350/66437/110175/15277/12122/17077…	81
BP	GO:0010634	positive regulation of epithelial cell migration	104/9512	155/23355	2.69E-11	4.06E-10	2.05E-10	70097/52014/93759/12215/16000/11947/68585/14172/20692/26397/11541/18643/192197/16400/14824/16416/26406/18750/20682/11852/19878/16413/11491/11845/15251/19141/11651/68750/18570/20620/12159/19229/68813/11600/15117/18591/56233/20683/68606/18607/22339/18754/240185/212307/15200/14164/11946/26921/12168/76707/226352/19225/23797/21808/14462/11350/18024/74030/20779/18803/14173/13645/384009/54357/16476/6791…	104
BP	GO:0043967	histone H4 acetylation	54/9512	67/23355	2.72E-11	4.08E-10	2.06E-10	331623/11793/93759/20587/21423/64050/76901/94092/18626/74026/12189/76719/17977/328572/69612/51812/74763/57261/13831/73473/24074/70999/226976/66262/140858/107435/11909/228829/56456/269424/16842/108946/230709/13016/319974/100683/12190/71777/56505/101206/28019/68845/20174/109689/11785/67773/214162/21761/77853/382207/15161/108155/56397/17692	54
BP	GO:1905818	regulation of chromosome separation	54/9512	67/23355	2.72E-11	4.08E-10	2.06E-10	67141/52696/327799/70385/30939/20877/22680/83560/23834/11799/209334/74335/19645/19357/224023/67045/66591/67052/11789/52563/107047/70799/329152/26554/108989/59126/12236/17222/12995/68612/229841/66440/214444/21335/52206/231600/12704/59008/17120/56150/75430/101706/18817/30949/12237/234069/69957/13000/67177/26951/11920/22137/22038/235661	54
BP	GO:0030258	lipid modification	155/9512	253/23355	2.94E-11	4.40E-10	2.23E-10	71767/216136/50784/216190/216233/14421/13139/74302/72129/11370/19062/170749/56077/192157/20682/11430/12702/668212/67216/81535/19300/104718/11651/23986/11992/18708/19012/219024/239126/210376/13850/380921/105787/268783/20524/223920/12703/224020/74147/11815/104015/20975/110460/13177/19015/26416/27226/56468/225049/170459/15488/114663/54607/12894/19211/84095/20249/433256/16329/11363/16367/13167/240752…	155
BP	GO:0016575	histone deacetylation	60/9512	77/23355	3.03E-11	4.54E-10	2.29E-10	15182/93759/50721/116848/20787/20185/18626/217031/18673/15184/14245/52592/238317/81703/217864/116870/71175/170787/56233/12053/80748/56399/54194/22339/224829/116871/15183/107392/104383/23942/208727/13714/214742/81004/22724/99890/71148/71514/433759/68943/13016/19712/71954/13990/70779/232232/101206/214899/101540/21803/64383/69260/20467/20466/18854/21761/15185/21372/56397/17692	60
BP	GO:0048661	positive regulation of smooth muscle cell proliferation	78/9512	108/23355	3.06E-11	4.57E-10	2.31E-10	26408/14609/16000/327826/17246/13649/18673/20851/16416/78943/18750/15902/59027/17420/15251/11651/18105/13614/15357/12166/12159/239273/27401/17869/14083/18591/266632/56637/11504/18131/53817/22339/271457/13653/15200/18596/110355/14682/16452/20846/16011/208727/19225/22034/21817/18706/14173/17261/20416/16194/14679/13609/108058/18124/16476/100017/170731/56717/19664/11677/60611/16001/18479/233571/20841…	78
BP	GO:0032006	regulation of TOR signaling	74/9512	101/23355	3.14E-11	4.67E-10	2.36E-10	140742/74747/93759/20869/270802/71962/22433/17168/216742/74370/15251/83924/67046/18570/268706/219024/105787/78757/66629/224023/56637/56716/22084/71718/224826/66443/15183/107045/72124/107173/98402/226419/23797/64930/22222/71878/83409/14466/68576/56692/52187/73205/68441/108079/230709/54170/230784/83557/19744/277854/231510/110524/17165/80909/66096/14673/11987/252875/101148/101142/70394/606496/67605/…	74
BP	GO:0010976	positive regulation of neuron projection development	138/9512	220/23355	3.25E-11	4.82E-10	2.44E-10	52906/14360/103199/54198/12484/93759/17319/19205/16971/16878/13169/12323/52513/12808/66713/68585/216739/83431/18472/18015/18103/18102/16400/15114/14824/17762/20698/108100/16570/14226/11491/77480/56320/15387/11881/13803/12159/19229/223255/223593/328572/140570/19230/11908/106298/70620/74006/545156/11504/21844/21648/19317/22084/18010/71461/21770/18519/22240/107035/225849/13660/13728/22359/29819/1263…	138
BP	GO:0048008	platelet-derived growth factor receptor signaling pathway	52/9512	64/23355	3.56E-11	5.27E-10	2.66E-10	20397/71371/110279/16971/16416/26941/15239/93692/18591/11815/208650/22339/14158/77057/18596/19255/22682/16452/19211/414758/11352/107746/11350/19271/20779/30953/54635/56338/269473/14066/18124/18595/19247/215114/18590/231887/75725/19222/29875/16332/101476/18791/14388/58994/12927/18186/71785/12402/121021/71602/76499/215418	52
BP	GO:0070936	protein K48-linked ubiquitination	52/9512	64/23355	3.56E-11	5.27E-10	2.66E-10	21929/68031/209462/216080/22213/216150/70294/268373/67245/22210/21402/108660/67128/67338/22194/218793/27401/223455/70790/56438/67118/209200/22129/50873/106014251/54197/56550/107035/83814/74126/12234/67196/64685/22193/80985/16396/68612/67845/67615/69807/19822/53323/80751/108086/22214/26965/22215/170737/11797/109161/23807/22209	52
BP	GO:0051492	regulation of stress fiber assembly	71/9512	96/23355	3.77E-11	5.57E-10	2.81E-10	18016/108686/268396/30794/18643/19062/19878/16413/76260/68732/18708/68760/218952/20410/66214/19219/223864/68606/224105/208177/16423/80880/268970/104027/76707/16456/64930/11350/59030/20971/18645/20194/11853/13609/21754/21812/14745/242553/242687/16765/230837/72754/56717/19303/16885/19353/243725/17295/109880/21872/50490/18479/22411/69710/233977/102098/234094/50768/18709/234686/18186/235041/11806/102…	71
BP	GO:0060996	dendritic spine development	89/9512	128/23355	3.79E-11	5.58E-10	2.82E-10	15182/18483/66225/13169/12323/66713/11840/216856/13385/18472/216963/12569/14824/77097/108100/11845/217692/19164/94245/56320/15387/20620/71228/11843/13196/11838/74006/13845/224105/545156/67102/21844/16443/239985/22084/19280/14815/68166/12631/19211/208922/18011/29819/17974/329165/13838/74117/53872/241638/228880/67414/72162/13636/56376/14745/16975/329934/13844/12540/56717/13542/12568/231380/17165/19…	89
BP	GO:0071456	cellular response to hypoxia	75/9512	103/23355	3.81E-11	5.60E-10	2.83E-10	17684/93759/17846/68585/20528/19155/18453/19878/112407/15251/12192/11651/56085/16475/12177/66214/17869/110213/246154/70186/12013/56424/19015/22339/18754/13819/14465/13653/11555/12015/22359/19211/319594/12043/12490/12946/64707/18128/228026/18024/67749/66568/12795/20544/15441/68943/56717/14688/231207/19664/14004/27368/14080/22346/319801/68077/53417/112406/64383/12877/12176/11501/13685/78688/112405/…	75
BP	GO:0009165	nucleotide biosynthetic process	129/9512	203/23355	3.91E-11	5.73E-10	2.89E-10	237336/11947/211347/216739/14923/20425/212627/11541/237823/14919/18103/18102/18604/11951/104112/20848/71743/68087/71679/67763/20135/22169/13382/59027/328099/108156/11565/68263/11534/18950/68646/382985/17869/11564/11512/67942/11515/26413/22247/11957/14450/28080/55951/50873/214917/107766/11946/107197/54391/56248/23972/75735/433256/108147/98496/21915/226518/171567/70456/80914/11566/11949/11636/22802…	129
BP	GO:0090559	regulation of membrane permeability	55/9512	69/23355	4.04E-11	5.90E-10	2.98E-10	56016/103172/380705/12799/20848/30954/22334/105675/12050/12177/114128/93734/77446/56637/22654/214952/12018/66400/58801/12015/21873/73689/75712/51800/12043/16456/11909/56428/12125/12048/16803/75778/54673/16792/11983/20544/68350/56717/15277/12122/170770/606496/72287/12028/69903/12176/11739/17751/78688/234847/83964/15481/14629/18571/11740	55
BP	GO:0060828	regulation of canonical Wnt signaling pathway	148/9512	240/23355	4.08E-11	5.95E-10	3.01E-10	16798/68031/15182/56484/20869/23805/103236/13144/14797/114606/213326/14632/84035/407821/13649/17847/22210/27041/380718/18121/12842/21833/74499/12006/20682/26941/104318/19042/19164/68339/66787/14634/20379/20677/621976/72114/67772/50523/219158/68889/432940/56274/70790/68588/16469/27373/73739/106042/74775/16646/56637/11820/114604/50873/12005/26416/71461/19043/68010/67974/12558/11789/13653/328949/704…	148
BP	GO:0000079	regulation of cyclin-dependent protein serine/threonine kinase activity	58/9512	74/23355	4.22E-11	6.14E-10	3.10E-10	16798/21929/69754/13649/12450/103844/80280/23834/192231/71059/11491/17420/11651/69237/66671/218630/50523/66214/18591/83383/12449/18763/12575/18712/12445/18519/67974/11789/17283/19211/240665/227210/69171/66971/20779/12428/56706/12448/214444/12579/12580/20460/55948/100732/12453/12452/18764/11461/12444/12576/12447/11819/12144/18817/12443/12367/12581/12442	58
BP	GO:1903321	negative regulation of protein modification by small protein conjugation or removal	68/9512	91/23355	4.43E-11	6.42E-10	3.25E-10	67141/21929/14360/11793/15353/12952/327799/268373/56310/216869/18230/65019/20115/19164/68149/11651/69237/20677/432763/12328/72400/24064/70790/671535/12257/75826/209200/18754/269016/17131/240518/19697/107260/225896/213539/56812/14897/117198/19165/11350/57438/80985/229615/67490/15502/18786/67025/71890/56717/57320/12568/100503670/16885/56150/26903/18752/22185/71974/27050/109689/233805/80750/14629/22…	68
BP	GO:0042542	response to hydrogen peroxide	85/9512	121/23355	4.43E-11	6.42E-10	3.25E-10	21929/26408/68031/15182/14360/56484/19156/93759/69754/20852/14694/23939/216850/18806/12928/22658/20698/209027/11852/56349/19766/93692/21974/105675/18753/26419/11792/19229/223255/105787/17189/68015/20655/20656/13078/16210/18596/12631/19697/12333/14297/11757/59041/12043/108954/69367/269254/13804/11350/18024/12359/19261/20779/13605/16649/12368/66408/18391/18124/22166/68943/57320/15505/17295/14763/11…	85
BP	GO:0000077	DNA damage checkpoint	76/9512	105/23355	4.59E-11	6.63E-10	3.35E-10	12534/208266/56371/12952/12905/17246/107829/15574/12450/68067/216965/268465/80280/12189/20677/218294/319955/67153/219158/106052/19355/26416/12575/53817/79263/17685/225131/225160/19367/28000/227331/226591/18611/76843/11909/104418/27103/27223/241627/13555/56190/27354/19891/68592/72772/107976/70681/330177/19247/231724/12366/22591/17193/72440/68077/77011/12144/18817/381921/57913/12443/99375/18004/682…	76
BP	GO:0031146	SCF-dependent proteasomal ubiquitin-dependent protein catabolic process	43/9512	50/23355	4.62E-11	6.66E-10	3.37E-10	319701/103583/21402/72194/70611/213311/56291/50789/106052/27401/30840/56438/12449/50758/71745/107035/12234/30838/68431/381293/30839/97064/50754/269514/50762/230903/320118/242960/231863/26965/101358/232566/66349/50760/99375/50788/234684/76454/30843/75717/74165/72179/72584	43
BP	GO:0006998	nuclear envelope organization	37/9512	41/23355	4.78E-11	6.87E-10	3.47E-10	28193/380664/210035/194974/83431/18472/217379/319565/105513/72549/170762/224640/54194/50850/208263/30934/30931/68968/386649/75608/245865/16905/68053/230709/230908/230917/71782/77053/13191/74122/101187/68953/13400/18817/71805/66817/13726	37
BP	GO:0046488	phosphatidylinositol metabolic process	97/9512	143/23355	4.80E-11	6.89E-10	3.48E-10	103199/18717/216233/117150/74302/19062/276846/170749/56077/192157/320655/71795/12702/668212/110417/104718/18708/219024/210376/268783/14731/18591/12703/224020/239827/104015/20975/14755/225010/18701/56468/225049/18596/225651/114663/54607/18797/18719/19211/84095/16329/241062/240752/67292/67556/320404/23827/226856/18718/64436/66461/18803/78928/55980/18706/14173/68563/107650/18720/194126/329777/242291…	97
BP	GO:2001235	positive regulation of apoptotic signaling pathway	104/9512	156/23355	4.84E-11	6.94E-10	3.50E-10	72567/21987/107449/93759/59004/13144/21859/11783/12905/18413/12323/14694/26420/22187/21944/103844/18015/18952/20747/56208/26941/20115/19766/66143/18753/26419/73181/56274/17869/74006/224105/20655/51792/27279/224619/13163/79263/19765/12385/19255/19367/12015/16452/19211/14102/17974/12370/64294/51800/66262/68428/18611/19165/21808/11910/14373/22030/67991/69601/23992/56428/171543/14827/12125/24105/2694…	104
BP	GO:0010769	regulation of cell morphogenesis involved in differentiation	82/9512	116/23355	5.83E-11	8.34E-10	4.21E-10	20393/110829/216344/13169/12323/66713/26420/213084/12261/18472/12928/16416/70450/108100/18453/16413/18222/56349/68732/68750/56320/218952/68813/13829/15117/14083/110253/74006/12929/20440/545156/21844/22129/224617/66515/13640/225341/24066/17344/29819/76709/13838/74117/11350/53872/277360/67414/72162/20194/211556/54673/21754/19266/16975/19268/108911/14726/23790/13047/11423/19353/17295/109880/232560/5…	82
BP	GO:1901293	nucleoside phosphate biosynthetic process	131/9512	208/23355	6.81E-11	9.71E-10	4.90E-10	237336/11947/211347/216739/14923/20425/212627/11541/237823/14919/18103/18102/18604/11951/104112/20848/71743/68087/71679/67763/20135/22169/13382/59027/328099/108156/11565/68263/11534/18950/68646/382985/17869/11564/11512/67942/11515/26413/22247/11957/14450/28080/55951/50873/214917/107766/11946/107197/54391/56248/23972/75735/433256/108147/98496/21915/226518/171567/70456/80914/11566/11949/68870/11636…	131
BP	GO:0031058	positive regulation of histone modification	74/9512	102/23355	6.87E-11	9.75E-10	4.93E-10	52463/93759/20587/93765/16878/22433/20787/20185/217031/12189/22378/14245/81703/66354/73086/16468/71175/328572/214669/12053/11820/67367/213389/21652/80748/56399/54194/13163/22339/18519/17128/225876/17283/56613/212391/20874/14462/140858/107951/74016/76246/16905/22724/109331/99982/68943/55982/13016/24116/231151/17765/53890/319974/101540/21803/54624/68845/20174/13626/109689/22083/26417/234135/69260/2…	74
BP	GO:0036503	ERAD pathway	74/9512	102/23355	6.87E-11	9.75E-10	4.93E-10	56709/22213/216157/52551/216440/193670/116891/20316/76892/217069/72053/67163/104771/20338/110616/76577/56085/218544/59007/67089/66597/66435/68889/223455/67819/75841/64136/224109/56424/54197/224727/66530/59025/74126/225896/226144/320011/56812/76867/67812/227619/30931/14828/66861/14950/108687/72607/70604/329795/269523/230249/50762/230903/63958/140499/64295/22393/67604/13666/22644/11993/192193/50760…	74
BP	GO:0051304	chromosome separation	70/9512	95/23355	6.91E-11	9.78E-10	4.94E-10	67141/52696/327799/70385/30939/21975/20877/22680/83560/268465/23834/21973/170472/11799/20892/209334/74335/21974/19645/19357/52683/52864/50505/224023/67045/51792/66591/67052/11789/52563/107047/70799/329152/26554/108989/59126/12236/215387/17222/12995/68612/229841/55993/66440/214444/69928/21335/52206/231600/12704/59008/17120/13990/56150/110958/75430/101706/18817/30949/12237/234069/69957/13000/67177/…	70
BP	GO:0016331	morphogenesis of embryonic epithelium	119/9512	185/23355	7.03E-11	9.93E-10	5.02E-10	270685/17684/69718/74392/11783/12808/13543/18643/380718/18121/19401/57265/20682/19878/20666/20115/207304/20471/20474/15251/108156/16450/56044/20677/19206/105278/12159/56274/68588/105782/18141/140570/106042/19411/13544/73916/22084/14312/71461/21815/225164/225876/12631/24069/240725/98711/19335/20353/12370/22420/14633/226352/11352/93840/13800/21808/14462/64930/11350/24136/14725/50884/22034/245866/58…	119
BP	GO:0070828	heterochromatin organization	46/9512	55/23355	7.13E-11	1.00E-09	5.08E-10	15182/331623/52463/93759/17192/50721/116848/22210/14055/21429/15081/13435/217827/192119/18676/68675/218850/218973/75339/239122/223828/74355/17191/15201/108989/15078/228536/98999/20613/14013/84505/433759/93760/15441/17769/70673/11810/54343/67246/21849/101867/93762/13433/20586/20937/320595	46
BP	GO:0051306	mitotic sister chromatid separation	51/9512	63/23355	7.15E-11	1.01E-09	5.08E-10	67141/52696/327799/70385/30939/20877/22680/83560/23834/11799/209334/74335/19645/19357/52683/224023/67045/51792/66591/67052/11789/52563/107047/70799/329152/26554/108989/59126/12236/17222/68612/229841/66440/214444/21335/52206/12704/59008/17120/56150/75430/18817/30949/12237/234069/69957/67177/26951/11920/22137/235661	51
BP	GO:0048588	developmental cell growth	162/9512	269/23355	7.24E-11	1.02E-09	5.14E-10	93759/15468/20869/50721/16000/216344/66225/16971/13169/12808/68585/76901/213084/14566/29869/22368/26398/83431/18472/12569/70834/11951/11858/17762/20682/217340/20403/15982/18080/22632/15519/13614/20354/56320/15387/17755/22330/11546/12934/328572/381022/239667/19411/50525/56637/28185/11820/21844/50873/27279/240058/53817/12305/15516/22339/20359/19280/106628/13640/16210/225348/14815/20358/83814/240396…	162
BP	GO:0046474	glycerophospholipid biosynthetic process	89/9512	129/23355	7.34E-11	1.03E-09	5.20E-10	18717/212862/117150/13139/18618/216820/70310/18806/276846/56077/320655/74451/110417/19210/210992/105501/16475/380921/14731/53357/18591/116939/239827/13026/14755/18701/225651/12660/14705/18719/84095/14732/241062/74205/240752/67292/67556/12334/18718/67512/66461/104418/110911/66586/78928/16592/55980/18805/18706/14173/68563/18720/54673/329777/56703/14077/230801/18784/18707/28042/320951/433931/110524/…	89
BP	GO:0031570	DNA integrity checkpoint	79/9512	111/23355	7.59E-11	1.06E-09	5.35E-10	12534/208266/56371/12952/12905/17246/21853/107829/15574/12450/68067/216965/268465/80280/23834/12189/20677/218294/319955/67153/219158/106052/19355/26416/12575/53817/79263/17685/225131/225160/19367/28000/227331/226591/18611/76843/11909/104418/27103/27223/241627/13555/56190/27354/19891/68592/72772/107976/70681/330177/19247/231724/12366/22591/17193/72440/68077/77011/12144/18817/381921/57913/12443/993…	79
BP	GO:0032231	regulation of actin filament bundle assembly	79/9512	111/23355	7.59E-11	1.06E-09	5.35E-10	18016/108686/268396/30794/18643/19062/19878/16413/76260/68732/56320/18708/68760/218952/20410/66214/19219/211401/223864/68606/224105/208177/16423/50873/80880/268970/104027/12631/76707/16456/64930/11350/59030/15901/20971/18645/20194/11853/13609/21754/21812/14745/242553/242687/16765/230837/72754/56717/19303/16885/19353/243725/17295/109880/21872/50490/18479/22411/69710/20947/233977/102098/234094/5076…	79
BP	GO:0014706	striated muscle tissue development	252/9512	453/23355	7.70E-11	1.07E-09	5.41E-10	22634/17684/15214/15182/11793/14609/93759/13654/12534/15353/50721/16000/17878/327826/380664/14632/17938/17904/216459/13867/17268/17168/24052/103806/18858/26398/77579/216850/216869/18015/18121/19014/19401/15184/14615/13207/19084/15902/20666/15982/12632/26443/64010/20471/20474/14281/66354/192119/22632/193385/19766/13614/16468/105278/26556/15357/286940/353187/12166/12159/11546/21821/57784/19645/1222…	252
BP	GO:0072332	intrinsic apoptotic signaling pathway by p53 class mediator	60/9512	78/23355	7.91E-11	1.09E-09	5.53E-10	74747/93759/17319/108705/20869/17246/69181/15254/22187/18432/18604/13207/20115/66354/12062/21981/15387/57748/14198/382985/328572/29813/66626/106298/50873/12575/224727/17685/58801/68539/51800/68428/17248/27280/209456/57438/13555/15257/54673/67025/242705/99982/17701/12190/15258/170770/12051/75736/12028/68048/101867/56312/66824/80707/235323/18854/67941/28135/66940/245527	60
BP	GO:1903363	negative regulation of cellular protein catabolic process	60/9512	78/23355	7.91E-11	1.09E-09	5.53E-10	52551/52892/80280/65019/24086/20115/19164/15216/12328/108143/14198/56291/219158/114128/68135/17309/223870/252870/224650/224727/79263/15516/225131/59025/225896/226089/24069/68833/13838/19165/69601/57438/17754/77006/12995/13636/53378/17025/67025/57320/100503670/15258/18752/68077/75744/18550/66333/67903/80750/102122/13000/93739/18854/12306/71472/20588/17772/94190/270627/108155	60
BP	GO:1904029	regulation of cyclin-dependent protein kinase activity	60/9512	78/23355	7.91E-11	1.09E-09	5.53E-10	16798/21929/69754/13649/12450/103844/80280/23834/192231/71059/11491/17420/11651/69237/66671/218630/50523/66214/18591/83383/12449/18763/12575/18712/15516/12445/18519/67974/11789/17283/19211/240665/227210/69171/66971/20779/12428/56706/12448/214444/12579/12580/20460/55948/66259/100732/12453/12452/18764/11461/12444/12576/12447/11819/12144/18817/12443/12367/12581/12442	60
BP	GO:1905475	regulation of protein localization to membrane	124/9512	195/23355	8.69E-11	1.20E-09	6.05E-10	53331/14360/94221/11735/16971/12323/13649/17846/20742/14694/55943/216856/13385/19062/17913/12569/67300/217124/16400/217154/16413/11845/53612/18222/11651/56320/18708/72993/16854/17387/13829/23888/12297/12929/11773/13383/545156/56637/22350/50873/18607/68617/106522/104215/16573/12558/58801/20908/20411/74998/18777/76709/69660/74205/98496/14733/74117/381290/53330/226744/226791/226849/13830/56508/22813…	124
BP	GO:0046822	regulation of nucleocytoplasmic transport	85/9512	122/23355	8.78E-11	1.21E-09	6.09E-10	12534/17931/432508/17246/107829/22433/103573/19052/22627/18015/11640/16480/12189/217378/19164/217827/15519/14634/218210/18708/18753/12159/57258/71844/70572/70790/11600/328572/19387/223864/26413/11815/56637/67045/26416/54194/15516/73473/15183/66810/19653/16452/21416/19335/12021/19225/108989/13211/19250/227720/215280/228607/18767/13605/67890/22166/230738/20218/55948/230908/57320/12568/269113/19247/…	85
BP	GO:0051101	regulation of DNA binding	85/9512	122/23355	8.78E-11	1.21E-09	6.09E-10	15214/15182/93759/20610/208266/16969/16000/16878/15525/16859/18102/278507/15902/20666/19164/12313/18193/56541/26419/72400/19645/17869/14958/328572/208258/83383/50505/15205/50873/224647/57261/207259/16452/22218/381280/74019/18005/14462/59022/227737/22034/15259/77006/15901/13555/15213/50754/15257/68576/18741/13645/16842/229906/12395/242466/16600/22166/18028/16476/230709/68040/71890/57320/20481/1095…	85
BP	GO:0030307	positive regulation of cell growth	125/9512	197/23355	9.02E-11	1.24E-09	6.24E-10	20393/338359/93759/16000/16971/13169/13649/68585/22368/83431/116891/18472/12928/387140/11951/11858/17762/217340/20698/74370/20403/11491/11651/13614/20354/56320/15387/17755/11546/17387/54616/19229/14083/109075/328572/224023/208643/56637/67768/75296/50873/27279/240058/70129/53817/22339/381101/15193/106628/13640/15200/14815/83814/17131/240442/12631/14297/68034/319740/12168/12043/12767/21808/227715/1…	125
BP	GO:0010965	regulation of mitotic sister chromatid separation	49/9512	60/23355	9.29E-11	1.27E-09	6.41E-10	67141/52696/327799/70385/30939/20877/22680/83560/23834/11799/209334/74335/19645/19357/224023/67045/66591/67052/11789/52563/107047/70799/329152/26554/108989/59126/12236/17222/68612/229841/66440/214444/21335/52206/12704/59008/17120/56150/75430/18817/30949/12237/234069/69957/67177/26951/11920/22137/235661	49
BP	GO:0051403	stress-activated MAPK cascade	145/9512	236/23355	9.38E-11	1.28E-09	6.46E-10	70097/26408/21987/237353/17873/26396/268373/13649/26420/26397/20185/26398/18626/56310/50932/18472/216965/22032/70834/17966/72349/26406/78943/20698/12192/338372/22031/11651/66505/20379/105352/19766/23882/20963/14063/15357/26401/319955/26419/29820/19229/76108/19219/52521/56274/211770/14083/19094/266632/26404/224014/26413/13383/11820/22350/26407/12005/19252/26416/22339/19106/15183/269016/16906/14870…	145
BP	GO:0043648	dicarboxylic acid metabolic process	64/9512	85/23355	9.44E-11	1.28E-09	6.49E-10	270685/216188/108037/216456/12974/18293/17449/20425/104112/13382/108156/78920/217830/11565/210009/66945/13361/66128/14661/74551/20916/19125/52633/107766/11789/107029/18563/56454/67432/14718/76187/14660/15926/108147/14645/14194/11566/16922/14417/11898/14287/170718/170789/26570/14630/229905/76238/212647/67680/15194/665563/109900/17448/56451/107747/20917/18242/76615/108682/14719/67834/14629/17436/15…	64
BP	GO:0040029	regulation of gene expression, epigenetic	106/9512	161/23355	9.89E-11	1.34E-09	6.79E-10	15182/93759/208266/50721/21665/52915/77605/58172/22210/319162/53892/22658/20918/14055/12189/15184/22378/30951/13435/320817/238247/71963/116870/19720/319169/56702/319170/319168/319173/14957/319165/319164/50708/319172/80838/12593/218214/26914/328365/218850/218973/56335/75339/70472/14958/328572/223828/381022/83797/12544/56637/104103/22715/224826/74355/66310/13831/14815/76073/15201/208727/51810/12151…	106
BP	GO:0090630	activation of GTPase activity	72/9512	99/23355	1.03E-10	1.39E-09	7.03E-10	110279/70719/23805/66687/103724/76795/83431/380711/97761/12928/109934/192197/217201/15223/207592/217692/217869/67046/218397/239027/19229/210789/105782/19387/223754/12929/21844/24001/381085/72238/108995/20469/209478/54610/29809/98910/64930/107746/26569/70296/99326/227800/241694/228850/13605/18720/381605/110351/108911/213649/13836/100855/57915/231532/14020/23790/11652/74206/233204/56212/68449/21302…	72
BP	GO:0019080	viral gene expression	52/9512	65/23355	1.07E-10	1.45E-09	7.33E-10	20587/19205/94091/18643/19062/192231/66354/19720/69019/66597/55944/223691/328572/20683/18521/21357/83383/12648/68776/72462/67655/93679/13669/16865/98415/13211/22278/18128/20823/19182/27103/67778/229663/28036/16842/229906/69807/16476/433759/230908/19712/68184/27979/16543/15451/233532/66085/66141/270096/53356/20586/68995	52
BP	GO:0031345	negative regulation of cell projection organization	131/9512	209/23355	1.09E-10	1.47E-09	7.45E-10	23924/15182/14360/216363/17246/16971/16886/84035/68585/213084/29869/18858/380711/18472/237847/12569/16400/11491/15982/11845/19164/67046/94245/218203/20354/19270/18753/73181/668253/24064/14083/16852/11512/239667/15205/56637/74201/22084/14972/20359/19280/22240/20358/23789/12631/19211/20353/26921/17756/13838/64294/74117/226422/16169/22352/64930/13427/269295/228357/12010/15901/64138/20257/229285/1864…	131
BP	GO:0019216	regulation of lipid metabolic process	206/9512	359/23355	1.09E-10	1.47E-09	7.45E-10	19156/71767/93759/27403/20869/216190/16000/12567/117150/216505/74302/26420/11840/20787/11541/20185/56310/11370/170749/18604/18023/66612/21833/217166/20851/12189/20682/20698/14245/15902/11651/26914/105348/210992/218461/66082/21834/353187/18753/100504663/210376/13850/19229/271221/66148/52023/105787/53357/18591/20788/12257/12724/11815/100502698/56490/11820/20655/27410/76483/56424/19015/17691/57875/6…	206
BP	GO:0044782	cilium organization	205/9512	357/23355	1.11E-10	1.50E-09	7.55E-10	64009/52906/11793/544696/18541/110012/71137/380654/216274/71769/216363/16886/209586/66713/103765/73873/108686/22210/16568/27078/66910/216846/280408/380718/68097/15114/74407/432611/26941/217335/15223/53860/69926/12009/71276/104318/109065/319565/217705/320244/76260/67046/69672/75050/218294/218630/105428/320234/77945/219103/21821/52023/239273/66573/73692/13196/72844/73739/54138/68708/66086/50525/669…	205
BP	GO:0110020	regulation of actomyosin structure organization	77/9512	108/23355	1.15E-10	1.54E-09	7.77E-10	15182/18016/108686/268396/30794/18643/19062/19878/16413/76260/68732/13614/18708/68760/218952/20410/66214/19219/328572/223864/68606/224105/208177/16423/80880/268970/104027/17128/76707/16456/64930/11350/59030/20971/13605/18645/20194/11853/13609/21754/21812/14745/242553/242687/16765/230837/72754/56717/19303/16885/19353/243725/17295/109880/21872/75547/50490/18479/22411/69710/233977/102098/234094/5076…	77
BP	GO:1902749	regulation of cell cycle G2/M phase transition	73/9512	101/23355	1.23E-10	1.65E-09	8.34E-10	67141/12534/56371/12567/12566/15574/18148/12450/68067/68964/216965/114714/80280/23834/12189/15512/19363/26914/218294/67153/72400/19357/11820/12575/57261/79263/116871/12532/16906/68034/109019/20479/226419/381293/18514/108000/76843/30963/74268/12531/18767/229543/108058/27354/68592/108911/72772/66993/55982/107976/70681/12545/330177/17193/68077/77011/12144/74996/18817/381921/67278/12443/68251/116733/…	73
BP	GO:2000278	regulation of DNA biosynthetic process	83/9512	119/23355	1.34E-10	1.78E-09	9.02E-10	14609/12461/56351/12464/18148/68964/20877/216853/216869/50776/11622/15519/15381/28113/72400/19229/13134/106052/12465/72107/17869/18591/51812/11482/74108/26413/106344/56637/12469/26407/21454/19252/12575/53817/15516/22339/72836/13078/70640/18596/17283/108689/21749/12168/22596/59125/51810/67459/18005/227737/98956/18538/20779/14173/12462/108058/13645/16600/231440/11991/72151/17165/19718/101185/12468/…	83
BP	GO:0032273	positive regulation of protein polymerization	89/9512	130/23355	1.40E-10	1.86E-09	9.42E-10	13494/66713/11840/18643/17913/17762/56699/14784/108100/328108/11845/18080/15519/19720/68732/72948/57748/544963/17755/26401/26419/63985/19229/78757/223593/104445/18693/13383/56716/14158/68767/260409/18754/30948/11789/319262/68166/23789/104252/56327/17974/329165/76709/74117/67771/74192/50884/75786/14260/13589/18645/99889/170643/83679/211556/242253/214444/242687/56717/242894/75991/56430/19353/56443/…	89
BP	GO:0043966	histone H3 acetylation	50/9512	62/23355	1.43E-10	1.90E-09	9.60E-10	93759/20587/21423/16878/76901/94092/18626/217031/12189/22378/217588/108143/54169/328572/74763/208146/268936/57261/109115/18519/17128/225895/16825/226182/98403/66262/27878/14462/140858/228714/269424/74343/16842/66464/13486/12190/75725/78783/101206/28019/68845/24075/75565/244349/102162/20586/12649/214162/20466/382207	50
BP	GO:0042770	signal transduction in response to DNA damage	66/9512	89/23355	1.51E-10	2.00E-09	1.01E-09	56484/93759/17319/108705/56371/12905/52679/17246/114716/18148/15248/53892/12189/13207/14784/20677/66143/218294/29813/83383/75826/13548/26416/12575/58801/81601/28000/226419/226830/76843/11350/57438/18779/114715/20613/56190/27354/230379/230709/230784/99982/12371/71890/72772/107976/70681/67956/12190/15258/12366/13197/12122/28019/14235/12051/101809/18817/57913/68251/12649/11920/18854/67941/17920/5909…	66
BP	GO:0006898	receptor-mediated endocytosis	149/9512	245/23355	1.52E-10	2.01E-09	1.01E-09	64009/19707/52906/18717/213326/216344/16971/11947/12512/13169/19058/12330/16568/11840/13385/216869/18806/268445/22248/67300/15114/544817/18195/16416/18750/14784/20403/18222/217835/20379/15216/80838/94245/20963/74325/15387/218503/23894/11766/11600/11838/105782/27008/18693/74775/11773/22042/51789/11820/104015/16443/17858/22350/13388/14251/12488/22339/72238/271457/106572/12475/11555/68423/110355/223…	149
BP	GO:0048659	smooth muscle cell proliferation	114/9512	177/23355	1.56E-10	2.05E-09	1.04E-09	21929/26408/14609/16000/327826/17246/13649/18673/20851/16416/78943/18750/15902/59027/17420/15251/11651/18105/13614/15357/18708/12166/12159/11727/29811/239273/27401/18162/18133/211770/17869/14083/18591/14375/106014/266632/12846/11815/545156/56637/11504/20656/19015/12575/18131/53817/22339/271457/19765/13653/15200/18596/387163/387161/110355/58859/22668/14682/16452/19091/19211/18569/21416/20846/22596…	114
BP	GO:0033045	regulation of sister chromatid segregation	53/9512	67/23355	1.56E-10	2.05E-09	1.04E-09	67141/52696/327799/70385/30939/20877/22680/83560/23834/56208/11799/209334/74335/19645/19357/224023/67045/66591/67052/11789/52563/107047/70799/329152/26554/108989/51810/59126/12236/17222/68612/229841/66440/214444/21335/52206/231600/12704/59008/17120/56150/75430/101706/18817/30949/12237/234069/69957/67177/26951/11920/22137/235661	53
BP	GO:0090307	mitotic spindle assembly	53/9512	67/23355	1.56E-10	2.05E-09	1.04E-09	13494/20877/22680/67300/16211/328108/193385/16563/218850/76789/52023/16581/26934/212514/74201/68942/16580/100502766/15511/67064/70799/16551/13006/20479/76707/108989/51810/18005/72119/16569/75608/17865/213582/107995/100088/70681/68953/232933/67070/233406/18817/109359/234094/234852/73420/71819/53869/20842/11848/76499/20843/192176/24061	53
BP	GO:1903051	negative regulation of proteolysis involved in cellular protein catabolic process	53/9512	67/23355	1.56E-10	2.05E-09	1.04E-09	52551/52892/65019/24086/20115/19164/15216/12328/108143/14198/56291/219158/68135/223870/252870/224650/224727/79263/15516/225131/59025/225896/24069/68833/13838/19165/57438/17754/77006/12995/13636/53378/17025/67025/57320/100503670/15258/18752/68077/75744/66333/67903/80750/102122/13000/93739/18854/71472/20588/17772/94190/270627/108155	53
BP	GO:0062012	regulation of small molecule metabolic process	202/9512	352/23355	1.64E-10	2.15E-09	1.09E-09	18605/19386/74747/71767/93759/17319/20869/59090/16969/50721/216190/12952/16000/69181/103988/14783/104570/26420/20787/11541/20185/11370/19062/216963/18604/18023/217166/16010/20848/12189/20682/15251/19164/11651/68346/66129/21834/20540/105651/13850/19229/271221/52023/69634/105787/17869/76282/328572/20788/14555/252870/12846/12724/56490/11820/20655/50873/67078/76483/214917/19015/17691/54219/18519/1875…	202
BP	GO:0031333	negative regulation of protein-containing complex assembly	98/9512	147/23355	1.73E-10	2.27E-09	1.15E-09	20393/20742/18643/327959/237860/21833/74499/20682/217356/108903/19042/20741/68732/22334/18753/75339/13829/66148/19219/223601/328572/19230/56637/13548/80880/225115/66878/16210/225288/52662/12631/12333/27360/211673/17756/76709/74019/381293/20739/19165/108909/20740/20910/59030/13589/20779/65112/20257/18645/24088/16800/14466/12340/16911/26409/242553/16765/12345/11518/20563/22241/54723/231637/12343/14…	98
BP	GO:0006405	RNA export from nucleus	63/9512	84/23355	1.76E-10	2.29E-09	1.16E-09	353258/54387/20054/432508/103468/73192/66118/107829/103573/18148/268420/276770/19069/445007/217827/218210/66231/54196/170762/223527/73826/224092/67045/20383/54194/53817/72322/225160/69241/73473/56698/53319/59014/70579/108989/13211/64930/74412/227699/227720/20823/59015/56488/16418/66679/97112/230082/20218/231386/231452/19384/107939/20422/19428/234069/24015/68278/71805/13680/234733/234865/235626/33…	63
BP	GO:0007091	metaphase/anaphase transition of mitotic cell cycle	48/9512	59/23355	1.87E-10	2.44E-09	1.23E-09	67141/52696/327799/70385/20877/22680/83560/23834/11799/209334/74335/19645/19357/224023/67045/66591/67052/11789/52563/107047/70799/329152/26554/108989/59126/12236/17222/68612/229841/66440/214444/21335/52206/12704/59008/17120/56150/75430/18817/30949/12237/234069/69957/67177/26951/11920/22137/235661	48
BP	GO:0010821	regulation of mitochondrion organization	86/9512	125/23355	1.92E-10	2.49E-09	1.26E-09	215999/103172/69754/16000/20847/67588/22333/20787/380705/70310/216869/66196/17762/15251/72113/70435/30954/11651/554327/105675/66092/114874/12050/12177/66629/223601/53357/239555/328572/12124/12257/66449/93734/74006/381038/22042/70186/56637/50873/22654/214952/12018/58801/68166/12015/14297/14102/75712/75734/51800/171543/12125/67414/67749/50754/16905/56772/99890/54673/67013/11983/68943/68350/230895/1…	86
BP	GO:0060271	cilium assembly	188/9512	324/23355	2.00E-10	2.59E-09	1.31E-09	64009/52906/11793/544696/18541/110012/71137/380654/216274/71769/216363/16886/209586/66713/103765/73873/108686/22210/16568/27078/66910/216846/280408/380718/68097/15114/74407/432611/217335/15223/53860/69926/12009/71276/104318/109065/319565/320244/76260/67046/69672/75050/218294/218630/105428/320234/77945/219103/21821/52023/239273/66573/73692/13196/72844/73739/54138/68708/66086/50525/66994/66061/6784…	188
BP	GO:0043112	receptor metabolic process	121/9512	191/23355	2.08E-10	2.69E-09	1.36E-09	64009/52906/18717/213326/12512/407821/19058/11840/13385/216869/18806/268445/216963/67300/15114/56208/18195/16416/14784/207592/53618/19164/18222/217835/19141/20379/94245/218203/20963/12328/23894/11600/11838/105782/18693/338368/11773/22042/209200/11820/104015/17858/22350/19326/14251/22339/72238/271457/106572/68423/110355/12333/67979/68421/74018/12778/226422/19165/71648/16558/17957/16396/99371/21155…	121
BP	GO:0010833	telomere maintenance via telomere lengthening	57/9512	74/23355	2.14E-10	2.77E-09	1.40E-09	12461/56351/12464/52530/19360/68964/20877/216853/15519/15381/28113/72400/106052/12465/51812/52864/50505/74108/26413/12469/26407/21454/71718/15516/72836/70640/74493/108689/21749/22596/59125/51810/18005/98956/66181/19361/20779/269400/72162/12462/140917/100090/17165/101185/12468/59047/26417/26400/21951/234344/497652/57321/11920/18854/12387/245474/237107	57
BP	GO:0060249	anatomical structure homeostasis	237/9512	426/23355	2.77E-10	3.57E-09	1.80E-09	12215/20869/27375/50721/216274/71769/12461/17245/56351/15574/13649/245944/12464/52530/19360/20520/68964/20877/216853/50932/103677/216965/18015/19364/107476/114714/380718/353047/16416/18750/20682/14387/12516/67241/12632/15251/56531/104871/12062/15519/74335/83924/14538/20963/210992/108138/26556/14062/30877/319955/21745/11792/15381/28113/72400/19229/19645/106052/105787/19219/12465/11600/14042/17869/…	237
BP	GO:0048660	regulation of smooth muscle cell proliferation	110/9512	171/23355	3.62E-10	4.64E-09	2.35E-09	21929/26408/14609/16000/327826/17246/13649/18673/20851/16416/78943/18750/15902/59027/17420/15251/11651/18105/13614/15357/18708/12166/12159/11727/29811/239273/27401/18162/211770/17869/14083/18591/14375/106014/266632/12846/11815/56637/11504/20656/19015/12575/18131/53817/22339/271457/19765/13653/15200/18596/387163/387161/110355/58859/22668/14682/16452/19091/19211/18569/21416/20846/22596/16011/208727…	110
BP	GO:0008286	insulin receptor signaling pathway	86/9512	126/23355	3.62E-10	4.64E-09	2.35E-09	18605/13688/93759/237542/12567/117150/14783/20787/83431/19062/20913/18604/192157/18750/14784/12702/11651/56278/18708/72993/18753/213053/105787/209039/12703/56637/22084/20383/12445/14158/104215/11789/69816/387161/19255/19653/19697/20411/68421/16367/98496/98415/72674/18718/64930/26569/56017/50915/19271/20402/69178/20779/228869/56458/22724/20416/29815/18710/19268/22608/19247/23921/27273/232339/74741…	86
BP	GO:0097549	chromatin organization involved in negative regulation of transcription	86/9512	126/23355	3.62E-10	4.64E-09	2.35E-09	15182/331623/52463/93759/17192/208266/50721/116848/77605/22210/319162/53892/22658/14055/21429/15081/30951/13435/320817/217827/192119/319169/56702/319170/319168/319173/14957/319165/319164/50708/319172/80838/18676/26914/68675/218850/218973/75339/239122/70472/14958/223828/381022/12544/224826/74355/66310/17191/15201/108989/15078/12151/107435/228536/98999/84505/319176/51788/71148/433759/93760/99982/17…	86
BP	GO:0032092	positive regulation of protein binding	71/9512	99/23355	3.93E-10	5.03E-09	2.54E-09	16971/19052/15525/19164/17169/15216/20620/12159/56274/68588/67819/328572/209200/56637/11820/21844/50873/18763/14251/15516/224860/106759/68010/107975/17283/21416/64143/226352/74117/11352/20739/67459/11350/12064/12010/14225/228775/13589/58231/97112/76089/170822/192656/67490/433700/269587/67025/11603/12568/100732/11518/74585/19384/16848/67238/109624/15258/13848/13666/67784/232560/11816/109689/54126/…	71
BP	GO:1903844	regulation of cellular response to transforming growth factor beta stimulus	81/9512	117/23355	3.97E-10	5.07E-09	2.56E-09	16798/17684/93759/20869/16969/380664/22433/114716/278507/16400/66313/11491/72183/19042/56217/66354/171463/50523/24064/328572/12914/246154/224109/18607/56424/12005/15516/68010/21417/27528/52662/17128/17131/17126/17826/17283/14718/98403/12633/241226/13805/14828/13390/114715/65112/20482/24063/94093/114249/53378/12579/230597/70673/20481/100952/68939/21814/75788/170676/15258/20901/21803/101809/18550/2…	81
BP	GO:0061912	selective autophagy	50/9512	63/23355	4.18E-10	5.32E-09	2.69E-09	11793/56480/67588/22333/56208/20773/56048/56085/100504663/66270/50873/11555/329015/12421/77040/66155/71648/381375/51897/228361/77006/67890/24088/192656/67490/230784/68943/230895/170731/66169/15194/72145/22241/80888/74781/75788/107607/11993/19349/12034/319801/26417/29810/257632/67443/12539/320528/21767/15185/59026	50
BP	GO:0000726	non-recombinational repair	53/9512	68/23355	4.26E-10	5.42E-09	2.74E-09	16969/54125/68067/216853/110052/108138/113002583/71991/21974/319955/75698/14375/52864/50505/209200/77782/74355/225182/56515/225888/225876/28000/55947/22596/54380/14194/227525/227656/59029/27223/73747/140917/69885/71890/107823/101185/78412/232210/18294/19365/320678/232811/16881/13870/22594/59047/78610/319583/18970/17535/235587/17350/18968	53
BP	GO:0070302	regulation of stress-activated protein kinase signaling cascade	116/9512	183/23355	4.63E-10	5.87E-09	2.97E-09	70097/26408/21987/237353/17873/26396/268373/13649/26420/20185/18626/56310/50932/18472/216965/22032/17966/72349/26406/20698/22031/11651/66505/20379/105352/19766/23882/14063/15357/29820/19229/76108/52521/56274/26413/13383/11820/22350/26407/12005/19252/22339/19106/15183/269016/16906/14870/17283/26412/14102/12421/20353/26921/59041/98432/67313/14130/108909/63953/21808/22030/107746/22029/69601/68082/19…	116
BP	GO:0006790	sulfur compound metabolic process	172/9512	294/23355	4.85E-10	6.14E-09	3.10E-09	18537/18605/212898/171580/53374/14871/14872/625249/14431/12974/211389/18293/68044/108645/216739/216792/18618/54710/67493/104184/107476/217119/18604/18023/104112/20851/74008/14104/104923/13382/108156/171210/14874/238505/380840/69046/210009/208715/68263/71147/26363/105663/20916/11600/14042/75475/22117/246277/20683/26425/12846/74147/20655/55951/20656/14651/26426/67563/109801/17850/15526/15488/78923/…	172
BP	GO:0032648	regulation of interferon-beta production	45/9512	55/23355	4.89E-10	6.18E-09	3.12E-09	70312/70428/56480/19696/16362/71956/80861/22632/15519/22031/67486/218832/67065/12914/56490/28185/15975/14251/106759/19280/19043/66878/245860/74019/13211/64685/71586/19261/228607/22722/24088/230073/19247/108086/15289/78781/19698/54131/66824/54123/142980/97165/117149/22036/13205	45
BP	GO:0060485	mesenchyme development	169/9512	288/23355	4.97E-10	6.27E-09	3.17E-09	17684/15214/15182/14609/80294/17311/17246/13867/19058/114716/68585/15384/19052/11749/18121/12842/13207/12006/20682/192173/319530/20666/20471/20474/15251/12192/192119/14538/13614/20354/18570/68675/71228/171463/218850/12166/218952/12159/66214/13618/24064/14042/15117/17869/67040/11482/246154/26413/15205/56637/207806/208177/73703/19876/21844/22084/18132/22339/71461/66515/20359/106628/68010/12558/2035…	169
BP	GO:0032922	circadian regulation of gene expression	54/9512	70/23355	5.81E-10	7.31E-09	3.69E-09	15182/93759/12952/19377/20185/18626/18432/217166/104318/15902/59027/11622/116870/27374/105689/27373/11911/268903/12916/13653/15183/225876/66704/19653/17978/18143/51810/12953/107515/15901/21969/12457/19885/229599/433759/15903/19046/19047/14583/20893/214899/79362/19698/109042/11865/77035/11906/53376/214162/18854/19883/94275/108155/59026	54
BP	GO:1903313	positive regulation of mRNA metabolic process	69/9512	96/23355	5.92E-10	7.44E-09	3.76E-09	12696/70248/237400/74203/71701/69125/67493/22057/217351/192170/19878/12192/66354/56335/72486/15473/18458/239528/14904/213988/20462/19317/16549/12193/19877/108013/67710/28000/208922/17975/227331/12227/214498/381305/11758/13046/72446/22722/228994/229096/72162/78784/107701/17454/210529/230738/230753/80912/74326/230908/231002/231464/11991/78781/101214/11810/54624/20637/12877/233833/18983/19704/19656/…	69
BP	GO:0017015	regulation of transforming growth factor beta receptor signaling pathway	79/9512	114/23355	6.06E-10	7.59E-09	3.83E-09	16798/17684/93759/20869/16969/380664/22433/114716/278507/16400/66313/11491/72183/19042/56217/66354/171463/50523/24064/328572/12914/246154/224109/18607/56424/12005/15516/68010/21417/27528/52662/17128/17131/17126/17826/17283/14718/98403/241226/13805/14828/114715/65112/20482/24063/94093/114249/53378/12579/230597/70673/20481/100952/68939/21814/75788/170676/15258/20901/21803/101809/18550/244152/21804/…	79
BP	GO:0007032	endosome organization	43/9512	52/23355	6.21E-10	7.77E-09	3.92E-09	54198/319277/19344/280408/19345/11752/114128/223593/338368/68942/104015/50873/271457/68767/84095/74018/20479/66241/58244/228545/84092/99371/67073/23790/231717/71982/330401/72287/233405/66333/66508/74349/320191/170833/14339/116733/102058/213211/71732/235406/53869/11891/235567	43
BP	GO:0001503	ossification	226/9512	406/23355	6.66E-10	8.31E-09	4.20E-09	67141/18605/66403/14609/12817/19073/13654/83554/216161/16000/67972/14632/17937/84035/60530/268396/14172/216963/18015/18121/22057/12842/237928/21833/17966/74499/15184/13207/12006/26399/20682/67671/15081/15902/20666/11622/15251/13877/11651/14634/20354/67399/17129/19206/16195/21834/26419/12166/218952/12159/17387/19229/19219/71175/11732/107587/21847/68588/14042/211401/14083/11911/57259/19094/105722/5…	226
BP	GO:0046390	ribose phosphate biosynthetic process	102/9512	157/23355	6.87E-10	8.56E-09	4.33E-09	11947/211347/216739/14923/212627/237823/14919/18103/18102/18604/11951/104112/20848/71743/68087/71679/67763/13382/328099/110095/11565/68263/21881/18950/17869/11564/11512/67942/11515/22247/11957/14450/28080/55951/50873/214917/11946/107197/54391/56248/23972/75735/433256/108147/98496/171567/70456/80914/11566/11949/11636/228026/228033/27402/74450/12048/60525/67126/229363/11950/109674/23971/269523/6659…	102
BP	GO:0035264	multicellular organism growth	133/9512	217/23355	6.95E-10	8.65E-09	4.37E-09	20397/71371/18541/14431/16000/216233/15364/12567/114679/216527/22778/20856/268396/19377/20185/18858/68964/78912/19401/20851/20848/15081/12192/22095/76260/19141/192119/19206/407785/238871/15209/319955/71175/328572/209039/19411/21357/13383/77446/11820/20655/22350/13163/20662/106522/15183/20496/11555/69597/225876/20743/319924/14297/74493/14732/21416/414758/22592/12912/227331/12043/13798/11352/15078/…	133
BP	GO:0010770	positive regulation of cell morphogenesis involved in differentiation	70/9512	98/23355	6.98E-10	8.65E-09	4.37E-09	20393/110829/216344/13169/12323/66713/26420/213084/12261/18472/12928/16416/70450/108100/18453/18222/56349/68732/68750/56320/218952/68813/13829/15117/110253/74006/12929/545156/21844/224617/66515/225341/17344/29819/76709/13838/74117/11350/53872/277360/67414/72162/20194/54673/21754/19266/16975/19268/13047/11423/19353/17295/109880/232560/50918/18223/23991/16202/13631/330662/12317/76454/18186/13430/11…	70
BP	GO:0043502	regulation of muscle adaptation	70/9512	98/23355	6.98E-10	8.65E-09	4.37E-09	56484/93759/16000/11640/56208/18750/19878/22632/13614/16468/17993/11534/11546/67731/14083/328572/19230/106393/56637/28185/53817/106628/19877/14815/17128/67655/18018/11474/76055/16011/208727/381290/17928/21952/19735/18128/107951/56458/16905/110196/242202/108058/19055/18124/16600/20544/433766/230857/21938/56717/11938/18438/114674/14886/57080/14489/108655/21937/21955/232854/606496/17258/18479/21676/…	70
BP	GO:0034620	cellular response to unfolded protein	66/9512	91/23355	7.46E-10	9.22E-09	4.66E-09	27403/22433/20856/12330/18858/116891/80280/78943/71853/15512/18708/50527/72661/100037258/70551/67819/11911/328572/110213/67118/110920/56424/77128/12018/13163/12915/15511/15482/19106/15526/19255/226090/17974/15510/76867/51800/226641/11910/71648/14828/18024/27103/77006/229317/67490/12913/108802/22393/67878/231630/80888/56334/27368/208647/13666/12028/17872/109815/29810/12443/12317/64209/80517/15481/…	66
BP	GO:0032608	interferon-beta production	46/9512	57/23355	7.54E-10	9.28E-09	4.69E-09	70312/70428/56480/19696/16362/71956/80861/22632/15519/22031/67486/218832/67065/12914/56490/28185/15975/14251/106759/19280/19043/66878/245860/74019/13211/64685/71586/19261/228607/22722/24088/230073/19247/384309/108086/15289/78781/19698/54131/66824/54123/142980/97165/117149/22036/13205	46
BP	GO:0070534	protein K63-linked ubiquitination	46/9512	57/23355	7.54E-10	9.28E-09	4.69E-09	70097/70294/93765/67245/22210/56310/67128/22032/71956/217342/207304/68149/22031/19720/218793/70790/671535/67118/70620/50873/56424/106014251/54197/240518/107260/28000/109910/14897/67196/22030/22029/22193/22034/16396/66589/67845/18786/19822/384309/77891/257632/66894/11797/17999/23807/13205	46
BP	GO:0051147	regulation of muscle cell differentiation	95/9512	144/23355	7.73E-10	9.50E-09	4.80E-09	93759/19205/16000/17878/327826/17246/17938/22433/103806/276770/216869/21833/15184/15902/22632/13614/12166/12159/11546/17387/12224/18133/18591/328572/21357/56637/28185/20656/13388/26416/17691/13163/53817/106628/21417/13831/15183/14815/17128/67655/18018/19653/11474/58859/18569/14369/208727/12043/667118/17928/19735/18128/13805/107951/12064/18019/56190/110196/107869/69807/22608/56717/66993/17701/6699…	95
BP	GO:0044784	metaphase/anaphase transition of cell cycle	49/9512	62/23355	8.19E-10	1.01E-08	5.08E-09	67141/52696/327799/70385/20877/22680/83560/23834/11799/209334/74335/19645/19357/224023/67045/66591/67052/11789/52563/107047/70799/329152/26554/108989/59126/12236/17222/68612/229841/66440/214444/21335/52206/231600/12704/59008/17120/56150/75430/18817/30949/12237/234069/69957/67177/26951/11920/22137/235661	49
BP	GO:0045927	positive regulation of growth	180/9512	312/23355	9.00E-10	1.10E-08	5.57E-09	52906/20393/15214/338359/93759/12534/16000/15364/14632/16971/17938/13169/22778/13649/68585/268396/22368/83431/116891/18472/12928/387140/11951/20851/11858/17762/217340/20698/74370/20403/11491/11622/22095/11651/13614/20354/56320/15387/105278/17755/12166/11546/17387/54616/19229/19219/71175/14083/109075/328572/68606/26413/224023/208643/13383/56637/67768/22350/75296/50873/13388/27279/19015/26416/24005…	180
BP	GO:0009991	response to extracellular stimulus	213/9512	380/23355	9.14E-10	1.12E-08	5.65E-09	237253/26408/140742/56484/11793/93759/14797/216190/77976/270802/216443/211389/74302/78926/22433/103988/67579/17168/216742/73158/18618/20787/29869/11541/56486/18432/192197/18604/19014/56208/17762/52639/74370/66840/17977/13665/217695/14281/66354/11651/218035/15216/11881/245269/268709/26419/100504663/74551/66148/223255/105787/223453/21847/69146/18810/72027/18693/11911/11564/20788/116939/19082/26413/…	213
BP	GO:0030308	negative regulation of cell growth	124/9512	200/23355	9.27E-10	1.13E-08	5.71E-09	18605/140742/14609/93759/20869/12696/72843/18016/78926/58172/68585/14694/213084/14566/29869/54394/12569/70834/217124/18673/15982/22632/14706/20354/14451/68755/219158/19645/18133/239667/11482/11479/12053/106389/28185/73379/19015/12575/20359/19280/20358/17128/67655/240514/12631/67155/20353/12168/17756/56812/98402/12043/74117/72674/19735/21808/69601/20378/19271/100042784/22401/229285/20351/360213/11…	124
BP	GO:0061014	positive regulation of mRNA catabolic process	44/9512	54/23355	9.88E-10	1.20E-08	6.08E-09	237400/74203/71701/69125/67493/22057/217351/19878/12192/56335/15473/18458/239528/14904/213988/19317/16549/12193/19877/67710/208922/227331/12227/381305/13046/72446/228994/229096/72162/17454/210529/230738/80912/74326/230908/231002/231464/11991/78781/233833/18983/19704/244551/234594	44
BP	GO:0006006	glucose metabolic process	130/9512	212/23355	1.03E-09	1.25E-08	6.32E-09	18605/19386/15275/93759/18641/20869/59090/12952/16000/69181/56012/103988/14783/104570/11541/19062/18604/18023/16010/68401/67880/12409/15251/11651/56421/14120/18708/68263/105651/74551/213053/271221/105787/17869/76282/11911/328572/18642/14555/252870/11815/50873/67078/26416/17691/18519/319625/14815/387161/19255/12894/16973/18563/11474/12015/13194/20411/21416/17978/16367/269224/18640/72674/80915/2227…	130
BP	GO:1901657	glycosyl compound metabolic process	73/9512	104/23355	1.09E-09	1.32E-08	6.66E-09	18537/66848/103149/14431/22271/14923/18618/212627/18103/18102/67763/21877/11534/18950/105446/71891/213484/66194/14904/17939/22247/213012/224794/106821/104215/107227/56248/93685/76952/19335/108147/171567/11636/76654/329504/72899/269378/11486/68556/67414/229363/14466/109674/14679/99586/230101/66902/58810/71665/57295/13178/19384/110006/100929/23917/11677/14187/107569/26357/27369/232449/101592/11717/…	73
BP	GO:0051881	regulation of mitochondrial membrane potential	60/9512	81/23355	1.11E-09	1.34E-08	6.78E-09	56016/14694/22187/11951/17762/209027/59032/11651/17993/12177/17869/12257/56637/20655/50873/20656/12018/114584/74011/18754/58801/12015/14718/76055/11757/227197/98496/51800/12043/56428/67885/74450/12048/20779/67414/229285/56772/14630/74776/269523/66592/11983/68943/68350/70556/57320/18439/65106/12122/11652/12028/72759/68197/22228/12176/68867/14629/192287/80385/11666	60
BP	GO:0043401	steroid hormone mediated signaling pathway	79/9512	115/23355	1.16E-09	1.41E-08	7.10E-09	16798/20393/66521/93759/15468/16969/12952/16000/72068/15364/56351/20185/18626/18673/19014/12189/13207/22378/94186/328365/12159/27401/70790/93686/67040/328572/381022/67488/22196/77128/13163/224829/224902/24074/56736/14815/170826/17344/16601/16452/17978/12953/12064/228545/77006/20779/17979/67890/67490/15502/433759/93760/18600/57320/22629/20602/104263/232286/12034/14228/19060/22215/75547/54608/18479…	79
BP	GO:0007178	transmembrane receptor protein serine/threonine kinase signaling pathway	213/9512	381/23355	1.24E-09	1.50E-08	7.57E-09	16798/17684/432442/19272/74048/93759/83554/20869/16969/216190/74007/380664/14479/22433/114716/20742/76901/14566/216869/18099/16859/170749/18121/22057/278507/16400/74499/13207/66313/217342/11491/20666/72183/19042/53618/56217/14281/66354/20379/15216/105352/14538/110521/17129/26401/14313/105083/328365/72993/171463/75901/12166/218952/12159/50523/24064/20024/14042/18133/14083/223642/66513/328572/11482…	213
BP	GO:0045739	positive regulation of DNA repair	57/9512	76/23355	1.30E-09	1.56E-08	7.87E-09	93759/93765/21853/13649/66713/68067/216853/12189/30951/105377/113002583/71991/21974/26430/319955/75698/18950/170787/77044/70620/224008/209200/74355/68166/225888/226151/14048/18143/13211/14194/18538/73747/14050/71890/107976/70681/19362/319801/14235/18752/232811/21849/22594/12611/59047/12144/27050/319604/11785/17314/234371/68251/234857/75686/235587/67561/237211	57
BP	GO:0051865	protein autoubiquitination	57/9512	76/23355	1.30E-09	1.56E-08	7.87E-09	70097/68031/237353/17246/67588/193670/76901/22210/108660/76892/68729/12189/217340/207304/116870/71991/66597/72486/67118/75785/209200/78913/50873/56424/18140/56550/269016/109113/26554/67196/22030/57438/107986/22034/16396/24017/67845/74164/29864/66743/75234/63958/19822/50849/65255/53621/66510/58186/22215/101700/67150/68867/59009/66894/70348/22209/270627	57
BP	GO:0031667	response to nutrient levels	197/9512	348/23355	1.30E-09	1.56E-08	7.88E-09	237253/26408/140742/56484/11793/93759/216190/77976/270802/216443/211389/74302/78926/22433/103988/67579/17168/216742/73158/18618/20787/29869/56486/18432/192197/18604/19014/56208/17762/52639/74370/66840/17977/13665/217695/66354/11651/218035/15216/11881/245269/268709/26419/100504663/74551/66148/223255/105787/223453/21847/18810/72027/18693/11911/11564/20788/116939/19082/26413/12846/208643/20655/11094…	197
BP	GO:0045785	positive regulation of cell adhesion	242/9512	442/23355	1.37E-09	1.64E-08	8.26E-09	22288/17684/12484/110829/74048/11735/50723/83554/11776/16000/83430/12512/16878/22433/22778/11492/16362/380705/18806/12261/12928/14252/16859/16400/19401/16480/20851/16416/18750/70450/18453/16413/15519/56349/56048/18073/14634/68732/20677/68750/14538/18081/20963/56320/13612/11774/16195/11534/328365/211922/80795/218952/18950/19229/68813/13655/13829/19219/17909/11600/15117/223601/14083/16852/110253/18…	242
BP	GO:0050000	chromosome localization	61/9512	83/23355	1.37E-09	1.64E-08	8.26E-09	69654/66713/69556/70385/22210/83431/20877/54141/16211/56208/11799/208092/217449/72400/105513/52023/212514/68942/67052/78798/52563/67064/72124/67849/16319/59014/21749/26554/20479/74117/381293/66977/51810/108000/228421/69737/75608/71878/26972/16905/229841/73804/18221/12617/77053/17120/12190/320678/68953/101706/110033/54204/101994/116733/67177/234852/26951/11920/53869/28135/17350	61
BP	GO:0009141	nucleoside triphosphate metabolic process	75/9512	108/23355	1.41E-09	1.67E-08	8.46E-09	237336/18605/209558/57319/11947/14923/18103/18102/11951/20848/71679/22169/11534/18950/382985/17869/14904/67942/11957/28080/50873/214917/104215/11946/107197/56248/93685/76055/19335/98496/21915/171567/11949/68870/11636/228033/110074/16434/12048/56045/11486/67126/67414/11950/109674/14679/229949/269523/66592/66588/51797/11637/69719/11958/19384/57423/50799/23917/27369/21803/101592/68197/11717/11674/66…	75
BP	GO:0034446	substrate adhesion-dependent cell spreading	75/9512	108/23355	1.41E-09	1.67E-08	8.46E-09	110829/57764/19324/12261/12928/16416/70450/18453/16413/16777/56349/68732/68750/56320/218952/68813/13829/15117/14083/110253/170736/16421/12929/13845/20440/13640/14158/225341/24066/107321/226255/14369/76709/381293/226519/16780/241226/171171/11350/16410/17289/11990/20779/277360/16776/72007/13636/20194/211556/21754/230316/108911/14726/22319/23790/19303/231858/19353/109880/50918/60595/23991/14366/1620…	75
BP	GO:0050769	positive regulation of neurogenesis	169/9512	291/23355	1.47E-09	1.75E-08	8.85E-09	20393/15182/13654/20869/26396/114606/16000/54712/53605/216344/16971/16878/13169/12323/13649/66713/68585/76901/213084/22368/83431/11484/18472/18121/11951/15114/11858/17762/108100/15902/20666/18080/15251/18222/66354/192119/14634/20238/20354/56320/108138/17755/16195/26419/27374/17869/14083/328572/14375/12257/140570/74006/104156/15205/545156/56637/19876/21844/104015/24001/19317/27279/224617/22339/665…	169
BP	GO:0030071	regulation of mitotic metaphase/anaphase transition	45/9512	56/23355	1.50E-09	1.78E-08	9.00E-09	67141/52696/327799/70385/20877/22680/83560/23834/11799/209334/74335/19645/19357/224023/67045/66591/67052/11789/52563/107047/70799/329152/26554/108989/59126/12236/68612/229841/66440/214444/52206/59008/17120/56150/75430/18817/30949/12237/234069/69957/67177/26951/11920/22137/235661	45
BP	GO:0060560	developmental growth involved in morphogenesis	162/9512	277/23355	1.58E-09	1.88E-08	9.47E-09	20869/50721/216344/66225/16971/13169/12808/68585/76901/213084/29869/22368/83431/18472/12569/70834/11951/19014/11858/17762/20682/217340/20403/11622/15982/18080/20471/20474/15519/20354/56320/15387/17755/22330/12159/12934/57784/24064/14042/328572/239667/19411/50525/56637/19876/11820/21844/50873/27279/240058/12305/15516/22339/71461/20359/19280/13640/16210/225348/14164/20358/20496/83814/12631/14297/31…	162
BP	GO:0032606	type I interferon production	66/9512	92/23355	1.59E-09	1.88E-08	9.48E-09	11776/70312/70428/56480/19696/16362/27041/216877/71956/80861/22632/15519/22031/20963/67486/11774/218832/16391/67065/12914/56490/28185/15975/224647/14251/106759/19280/19043/66878/12475/240518/12675/20846/15510/245860/74019/13211/64685/71586/19261/228607/22722/72162/24088/230073/242691/19247/384309/108086/15289/27056/78781/19698/54131/66824/54123/142980/97165/117149/213211/22036/235626/27215/13205/…	66
BP	GO:0006893	Golgi to plasma membrane transport	48/9512	61/23355	1.60E-09	1.89E-08	9.53E-09	94221/11735/17846/20742/14694/16897/22318/54189/19376/18195/260302/19325/217517/66482/16553/66629/106039/328778/106572/106522/213760/107371/56350/18777/74205/70829/53330/226744/226791/71648/66460/99371/22319/74051/74277/69940/20336/53620/71517/74105/12752/57437/67378/234678/102058/13430/12988/54214	48
BP	GO:0006066	alcohol metabolic process	185/9512	324/23355	1.64E-09	1.93E-08	9.73E-09	52014/69718/16987/50784/71207/16971/20787/11671/18858/11370/19062/18559/18023/14149/14635/20698/81535/17252/67963/20773/217837/13116/75678/72562/13361/15357/19012/208715/21834/14528/219024/105501/28200/74551/14137/13850/19229/105787/20775/11429/20788/109754/14555/65970/223920/12724/11820/20655/104015/20975/67078/76483/56409/13078/18145/14164/14151/114663/16973/12660/18797/22359/19091/19211/226101…	185
BP	GO:0010389	regulation of G2/M transition of mitotic cell cycle	62/9512	85/23355	1.67E-09	1.96E-08	9.90E-09	67141/12534/12567/12566/15574/12450/68067/68964/216965/114714/80280/23834/12189/15512/19363/67153/72400/19357/11820/12575/57261/79263/116871/12532/16906/68034/109019/20479/381293/18514/108000/76843/30963/74268/12531/18767/229543/108058/27354/68592/108911/72772/66993/12545/330177/17193/68077/77011/12144/74996/381921/12443/116733/17535/12649/11920/20466/53869/12530/14199/17257/54601	62
BP	GO:0048738	cardiac muscle tissue development	154/9512	261/23355	1.68E-09	1.97E-08	9.93E-09	17684/15214/15182/11793/14609/93759/12534/50721/16000/327826/14632/13867/17268/17168/24052/103806/26398/77579/216850/216869/18121/19014/19401/14615/19084/15902/64010/192119/22632/19766/13614/16468/105278/12166/12159/11546/21821/11600/17069/73739/328572/19094/77044/239719/67451/26413/77446/56637/64082/28185/13388/26416/18712/17691/20182/53817/22339/106628/72900/20541/14465/225288/11789/15183/14164…	154
BP	GO:0019058	viral life cycle	139/9512	231/23355	1.70E-09	1.99E-08	1.00E-08	54198/11793/20587/12215/216238/268373/19324/19360/73158/94091/19062/217069/18673/27681/21973/16416/13207/16647/208092/18453/19878/192119/19720/238722/21974/218850/69019/75339/66597/13030/66854/18458/17069/671535/16852/80287/18521/21357/224020/67846/68942/50873/22670/15516/271457/30960/19106/18145/240255/67064/110355/18563/23825/13194/93679/77040/12043/20479/226422/98415/24014/98910/18128/72543/13…	139
BP	GO:0032872	regulation of stress-activated MAPK cascade	113/9512	180/23355	1.78E-09	2.08E-08	1.05E-08	70097/26408/21987/237353/17873/26396/268373/13649/26420/20185/18626/56310/50932/18472/216965/22032/17966/72349/26406/20698/22031/11651/66505/20379/105352/19766/23882/14063/15357/29820/19229/76108/52521/56274/26413/13383/11820/22350/26407/12005/19252/22339/19106/15183/269016/16906/14870/17283/26412/14102/12421/20353/26921/59041/98432/67313/14130/108909/63953/21808/22030/107746/22029/69601/68082/19…	113
BP	GO:1900182	positive regulation of protein localization to nucleus	67/9512	94/23355	1.87E-09	2.18E-08	1.10E-08	14360/12534/20869/16886/16878/22433/18148/80280/66612/16480/12189/19164/15519/11651/14634/18708/18753/218952/72400/70572/70790/105844/328572/51812/83396/26413/22042/209200/26416/76936/12488/15516/15183/66810/16452/93679/19225/108989/21808/14061/228607/20779/13605/97064/97112/68576/28036/21754/230738/230784/230908/57320/19384/231803/13666/21937/21849/21803/29810/18709/68051/22601/22687/72565/15587…	67
BP	GO:0042149	cellular response to glucose starvation	38/9512	45/23355	1.92E-09	2.24E-08	1.13E-08	140742/56484/77976/270802/74302/22433/103988/67579/18432/56208/245269/100504663/105787/18693/11911/19082/17691/16210/12043/74137/14828/18024/54673/108079/20525/230738/230784/108099/27368/27053/13666/101142/70394/101867/75747/235344/75669/56295	38
BP	GO:0034644	cellular response to UV	63/9512	87/23355	2.01E-09	2.33E-08	1.18E-08	19272/93759/20869/18148/26420/319162/76293/20877/13665/22632/27015/18708/18753/56335/73181/328572/12914/50505/12018/12575/16210/26447/13194/76867/13603/208768/107986/27103/171543/68142/18538/72162/67738/50754/60599/22590/99982/12371/57741/213990/12057/22591/13870/18971/20174/12028/66647/67967/20597/74996/234371/80750/17390/12649/235323/15587/15586/109685/12530/21857/72584/14265/270627	63
BP	GO:0032507	maintenance of protein location in cell	52/9512	68/23355	2.11E-09	2.44E-08	1.23E-08	64009/14609/15275/19073/11735/103172/216440/108686/21402/18643/11651/56320/66629/105785/19387/12257/19230/11512/338467/63856/15183/110355/56327/271564/12021/72999/51810/209361/68379/14828/433667/22166/68943/230895/57320/67830/12568/231070/231225/77053/66913/19240/15277/68137/233833/20660/18854/102774/320528/23999/399591/19241	52
BP	GO:0150116	regulation of cell-substrate junction organization	52/9512	68/23355	2.11E-09	2.44E-08	1.23E-08	110829/13144/16971/192197/72349/16413/11845/105352/18708/268709/22330/218952/17387/13829/14083/11482/68606/11815/208177/22339/13640/19877/212307/11854/12631/19211/16825/20874/26921/76707/226352/64930/11350/19271/14260/20779/20971/83409/20194/11426/108911/23790/19247/19353/232227/29875/50768/18186/21838/244895/17127/76499	52
BP	GO:0016239	positive regulation of macroautophagy	49/9512	63/23355	2.23E-09	2.56E-08	1.29E-08	140742/93759/56480/117150/15944/22333/73158/54396/56208/15251/20773/66597/12177/50873/22084/19328/225131/11555/64143/226407/98732/71648/18718/67839/64930/24088/14679/54673/192656/26409/73205/230784/68943/230895/15194/22241/80888/107607/20924/26417/29810/12176/15368/56367/257632/75747/18475/17281/16151	49
BP	GO:0030865	cortical cytoskeleton organization	49/9512	63/23355	2.23E-09	2.56E-08	1.29E-08	13822/16897/18472/11858/57778/11852/19878/59032/11845/109711/73296/246710/219181/223881/22379/26934/13383/22350/13823/104215/19877/225288/104027/11854/74194/71409/50884/13821/13605/68328/11853/229707/21894/269587/12568/22388/19353/20166/259300/56212/109042/16150/12317/234686/68743/235072/71819/11848/18571	49
BP	GO:0051310	metaphase plate congression	49/9512	63/23355	2.23E-09	2.56E-08	1.29E-08	69654/69556/70385/20877/54141/16211/56208/208092/217449/72400/105513/52023/212514/68942/67052/78798/52563/67064/72124/67849/16319/59014/26554/20479/381293/66977/51810/108000/228421/69737/75608/71878/229841/73804/18221/12617/17120/12190/68953/101706/110033/54204/101994/116733/67177/234852/26951/53869/17350	49
BP	GO:0060999	positive regulation of dendritic spine development	49/9512	63/23355	2.23E-09	2.56E-08	1.29E-08	18483/66225/13169/12323/66713/11840/216856/18472/14824/108100/19164/56320/15387/71228/74006/545156/67102/21844/16443/22084/14815/12631/208922/18011/29819/74117/53872/228880/67414/72162/14745/16975/329934/56717/17165/19353/243725/52163/232560/11816/13690/13631/210274/211323/50772/12361/14265/574437/17257	49
BP	GO:0098656	anion transmembrane transport	234/9512	427/23355	2.28E-09	2.62E-08	1.32E-08	52906/353169/18605/140740/94221/71279/15275/110279/17319/20509/18245/50721/216190/16000/18674/237542/20503/13867/14783/20335/55963/72129/71701/20520/30805/216739/215335/20528/67863/215113/19062/52466/103737/20913/76408/110172/18750/67283/72055/27376/68938/80879/24067/625098/19164/19300/11651/19766/13614/14057/26385/20499/218397/268706/13723/22334/72993/18753/20540/67554/66148/20512/11732/54375/17…	234
BP	GO:0008608	attachment of spindle microtubules to kinetochore	30/9512	33/23355	2.35E-09	2.69E-08	1.36E-08	69556/20877/54141/22680/83560/56208/19645/26934/72415/67052/78798/11789/72124/66977/51810/18005/76464/13605/229841/73804/108911/12617/70681/17120/12190/64383/12237/109359/101994/67177	30
BP	GO:0097581	lamellipodium organization	64/9512	89/23355	2.39E-09	2.73E-08	1.38E-08	66713/108686/18858/445007/15519/68732/68750/18708/22330/16475/219140/57784/13829/66629/170736/19230/224014/14158/67804/23789/11854/12631/226251/226970/17974/329165/76709/208727/74117/67771/11308/22325/50884/20779/67220/13609/68050/242687/12345/13836/14726/56717/231148/20563/23790/19303/319974/14086/19353/101314/20430/434204/20399/13043/54126/17925/244654/12554/16412/13430/56440/17973/23999/11977	64
BP	GO:2000573	positive regulation of DNA biosynthetic process	56/9512	75/23355	2.41E-09	2.75E-08	1.39E-08	12461/56351/12464/18148/20877/216853/216869/50776/15519/19229/106052/12465/72107/17869/18591/74108/26413/106344/56637/12469/26407/21454/53817/15516/22339/13078/18596/22596/59125/67459/18005/18538/20779/14173/12462/108058/13645/16600/231440/72151/17165/19718/101185/12468/101540/59047/50490/26417/26400/21951/234344/497652/214987/11920/12387/245474	56
BP	GO:0035303	regulation of dephosphorylation	108/9512	171/23355	2.46E-09	2.80E-08	1.41E-08	19205/77976/17931/78887/74302/268373/69556/19052/19062/22627/338367/170749/11640/217124/80280/68701/14226/14245/19878/11622/59032/217695/74521/20354/13003/69085/109700/18753/210376/108912/74213/223254/73062/71474/207785/223989/66849/54720/268930/72462/76497/15516/21770/19877/269016/18596/170826/70799/52036/16452/69312/227059/107895/108954/226591/226744/21808/67769/226849/64930/110854/12953/114715…	108
BP	GO:0060998	regulation of dendritic spine development	60/9512	82/23355	2.49E-09	2.83E-08	1.43E-08	15182/18483/66225/13169/12323/66713/11840/216856/18472/14824/77097/108100/11845/19164/94245/56320/15387/20620/71228/13196/74006/545156/67102/21844/16443/22084/19280/14815/12631/19211/208922/18011/29819/74117/53872/228880/67414/72162/13636/14745/16975/329934/56717/17165/19353/243725/52163/232560/11816/22215/13690/13631/210274/211323/244667/50772/12361/14265/574437/17257	60
BP	GO:1901215	negative regulation of neuron death	150/9512	254/23355	2.50E-09	2.83E-08	1.43E-08	211329/14360/107449/93759/216157/69754/16000/16971/13867/19696/67579/18148/14694/26398/216869/20848/14824/11799/72183/20471/20474/15251/19164/211064/19179/19141/15220/94245/108138/14062/11546/73181/19229/66270/170719/11600/223649/11911/105827/56233/26404/17250/70620/56637/74185/11820/20655/16443/50873/20656/18607/224617/15516/22339/17685/19877/22340/16452/11757/15510/12912/51800/12043/13798/12227…	150
BP	GO:0006334	nucleosome assembly	69/9512	98/23355	2.51E-09	2.84E-08	1.44E-08	268281/22110/72480/66403/104248/53605/18148/20682/319152/319186/319159/319160/56702/319153/100041230/319161/319158/260423/319157/14957/319151/319149/319156/68024/319155/50708/319148/319150/326620/326619/80838/66336/26914/54169/75751/239364/14958/74763/170644/15260/66578/110749/13163/14312/67155/381280/69726/56086/107435/15077/97122/319154/67733/50927/19646/15441/53890/17216/320332/101612/101685/2…	69
BP	GO:0016574	histone ubiquitination	41/9512	50/23355	2.58E-09	2.91E-08	1.47E-08	93765/22210/21402/216825/68729/22658/217218/30951/68149/22194/545085/70790/209200/106014251/224826/18140/225131/225876/107260/13194/76073/14897/214498/19821/12151/107951/107986/109331/99982/57320/69587/30841/69837/13619/54624/22083/235497/71458/22209/72584/59026	41
BP	GO:0051438	regulation of ubiquitin-protein transferase activity	41/9512	50/23355	2.58E-09	2.91E-08	1.47E-08	67141/56371/327799/93765/21402/65019/217410/20115/19164/218294/105171/211770/74006/22195/209200/56424/12005/17131/19211/12234/213539/19165/11350/228775/114893/50754/107995/67025/71890/57320/100737/100503670/16885/56150/77891/66412/233805/18817/102323/23988/14155	41
BP	GO:0006367	transcription initiation from RNA polymerase II promoter	53/9512	70/23355	2.75E-09	3.10E-08	1.56E-08	15214/216154/71902/22778/327987/19014/23989/21833/19184/11622/83602/66671/23894/12572/319955/67089/67381/68705/20024/69790/17869/68776/63856/98053/72504/69241/13872/24074/225895/67710/226182/98403/12912/19182/72162/229906/22590/66464/19181/55982/13486/21343/54343/13870/23996/24075/17188/68153/234959/235459/26896/59024/270627	53
BP	GO:0071426	ribonucleoprotein complex export from nucleus	53/9512	70/23355	2.75E-09	3.10E-08	1.56E-08	353258/54387/20054/103468/73192/66118/107829/103573/18148/268420/276770/19069/445007/66231/54196/170762/223527/73826/224092/67045/20383/54194/53817/225160/69241/73473/53319/59014/70579/108989/64930/74412/227720/20823/59015/16418/66679/97112/230082/231386/231452/19384/20422/19428/234069/24015/68278/71805/13680/234733/234865/235626/331401	53
BP	GO:0060759	regulation of response to cytokine stimulus	82/9512	122/23355	2.90E-09	3.25E-08	1.64E-08	12484/59004/70312/14797/56480/69922/15944/54396/23939/56310/18472/67338/19014/20698/11491/15251/19766/13614/20963/14063/108143/16195/56335/432940/11600/106025/223723/83945/12703/547253/19876/50873/77128/19255/240518/16177/12767/13211/22030/71586/80985/228607/56045/263876/16196/229096/24088/77772/56417/13601/15257/192656/230073/16600/69807/19268/16792/68350/18600/20563/53323/16923/56715/108960/670…	82
BP	GO:0043271	negative regulation of ion transport	201/9512	359/23355	3.05E-09	3.42E-08	1.73E-08	52906/18605/54198/94221/93759/11735/22213/18641/100503659/59090/18245/50721/216190/12952/216440/103988/14783/17846/13650/19052/22333/20787/116891/215113/19062/22627/18015/11640/16416/18750/26941/68528/217344/74370/14226/16413/22630/73389/11622/11651/20379/19720/109254/218210/15466/26385/56085/218461/14062/15357/75597/105675/105638/19229/13829/76273/68889/19219/11600/223527/18133/17869/11911/19387…	201
BP	GO:1904375	regulation of protein localization to cell periphery	91/9512	139/23355	3.15E-09	3.52E-08	1.78E-08	53331/13822/94221/16971/12323/13649/17846/20742/14694/55943/67300/217124/16400/217154/11845/53612/18222/11651/18708/72993/16854/17387/23888/11773/13383/545156/56637/22350/18607/106522/104215/16573/20908/20411/74998/18777/69660/74205/98496/74117/381290/53330/226744/226791/226849/72080/56508/228136/12995/12048/665113/18759/109905/76123/108058/56374/269587/100017/13844/13836/67830/14677/50791/12568/…	91
BP	GO:0038061	NIK/NF-kappaB signaling	77/9512	113/23355	3.35E-09	3.74E-08	1.89E-08	70097/110829/170799/13649/19696/103583/22032/18673/70110/20698/19042/192119/11651/13614/93692/18133/19245/105844/328572/56233/12914/56722/11820/19106/19043/12475/240354/19697/12333/109910/12675/18569/108679/72674/381305/22030/319817/64685/22034/80985/215653/24105/24088/18477/230738/214150/16792/22051/15289/107607/12034/19698/60595/68197/27050/16202/57373/69068/142980/110784/12317/257632/74256/546…	77
BP	GO:0099173	postsynapse organization	124/9512	203/23355	3.48E-09	3.87E-08	1.96E-08	14360/19073/216169/13169/12323/66713/11840/77579/11443/216856/13385/18472/12569/16400/77097/108100/19878/319504/11845/268566/109711/217692/18222/19141/94245/56320/15387/26556/11843/382864/239027/29811/223254/17988/11838/223666/18693/83945/14811/74006/12929/13845/104156/545156/68942/11820/21844/22084/19280/12558/225875/20743/12631/226016/19211/20411/29819/329165/18187/13838/74117/11352/14130/17117…	124
BP	GO:0031123	RNA 3'-end processing	72/9512	104/23355	3.69E-09	4.11E-08	2.08E-08	338359/432508/216578/71701/72290/68626/12192/75553/51786/18789/214290/210106/100715/54196/18130/223642/109075/12455/74108/52575/11820/106583/67440/225283/69241/74320/109077/269061/83410/208922/214498/227715/107951/20823/98985/228410/70470/67005/72162/75137/28036/72656/66185/66362/109331/230594/68276/140546/83557/68991/20492/66899/231386/68510/71799/54188/70047/68188/14113/20924/54624/243963/12877…	72
BP	GO:0001510	RNA methylation	51/9512	67/23355	3.98E-09	4.42E-08	2.23E-08	67493/52686/104836/328162/66254/67011/56335/67302/68260/75284/52575/106338/224481/60532/74157/57773/72167/240174/67674/15278/13434/74455/75422/228019/76894/329504/228866/229700/210529/28036/108943/116940/66185/74753/72181/78890/78796/100609/231803/14911/110109/14113/67148/70359/212528/234728/212728/67667/382137/54632/15108	51
BP	GO:0031507	heterochromatin assembly	37/9512	44/23355	4.01E-09	4.44E-08	2.24E-08	331623/52463/93759/17192/50721/116848/14055/21429/15081/13435/217827/192119/18676/68675/218850/75339/239122/223828/74355/17191/15201/108989/15078/228536/98999/84505/433759/11810/54343/67246/21849/101867/93762/13433/20586/20937/320595	37
BP	GO:0033047	regulation of mitotic sister chromatid segregation	37/9512	44/23355	4.01E-09	4.44E-08	2.24E-08	67141/52696/327799/70385/30939/20877/22680/83560/56208/11799/209334/74335/19357/224023/66591/67052/11789/107047/70799/108989/51810/12236/229841/214444/17120/56150/75430/101706/18817/30949/12237/234069/67177/26951/11920/22137/235661	37
BP	GO:0006900	vesicle budding from membrane	48/9512	62/23355	4.28E-09	4.73E-08	2.39E-08	54198/20224/11776/19324/77371/66397/11840/20528/280408/360013/208092/20334/68581/67511/18570/11774/218811/105513/66629/66251/11773/17858/50873/30960/26554/240756/338366/77038/27054/67231/75608/18759/20194/69608/99683/67898/231070/50907/69162/100503185/18439/73178/233489/434246/116733/13430/12306/108012	48
BP	GO:0006515	protein quality control for misfolded or incompletely synthesized proteins	27/9512	29/23355	4.31E-09	4.73E-08	2.39E-08	70294/193670/20316/110616/59007/66435/67819/64136/56424/54197/224727/74142/53895/50758/66799/320011/26554/27377/227693/30931/269523/67013/414872/11993/66887/15185/236904	27
BP	GO:0034724	DNA replication-independent nucleosome organization	27/9512	29/23355	4.31E-09	4.73E-08	2.39E-08	66403/104248/319159/319160/100041230/319161/319158/319157/319156/319155/326620/326619/66336/114741/75751/170644/15260/66578/381280/107435/97122/67733/50927/19646/320332/66929/22589	27
BP	GO:1903649	regulation of cytoplasmic transport	27/9512	29/23355	4.31E-09	4.73E-08	2.39E-08	54198/26396/216344/380752/26419/252870/26413/22350/67894/17756/226422/20779/99889/360213/54673/66700/26417/77116/20660/71732/19684/26395/235567/104831/17257/17698/55988	27
BP	GO:0006400	tRNA modification	55/9512	74/23355	4.45E-09	4.88E-08	2.46E-08	66628/54351/52686/211064/328162/68916/70153/67011/105638/74195/68260/72026/75284/106248/106338/57773/72167/240174/58523/68857/67674/72133/72085/320816/13434/74455/68205/77766/329504/69185/66971/108943/74753/230233/72181/66966/78697/78890/56361/100929/69786/14911/233189/233802/319582/70359/212528/66369/234734/212728/67667/67049/72341/54632/15108	55
BP	GO:0009116	nucleoside metabolic process	59/9512	81/23355	4.51E-09	4.93E-08	2.49E-08	18537/103149/14431/22271/14923/18618/212627/18103/18102/67763/21877/11534/18950/105446/71891/213484/66194/14904/22247/224794/106821/104215/107227/56248/93685/76952/19335/108147/171567/11636/76654/72899/269378/11486/68556/67414/229363/109674/14679/99586/66902/57295/13178/19384/23917/107569/27369/232449/101592/11717/57813/11821/23959/11848/23918/54369/331487/19139/110639	59
BP	GO:0051303	establishment of chromosome localization	59/9512	81/23355	4.51E-09	4.93E-08	2.49E-08	69654/66713/69556/70385/22210/83431/20877/54141/16211/56208/11799/208092/217449/72400/105513/52023/212514/68942/67052/78798/52563/67064/72124/67849/16319/59014/21749/26554/20479/74117/381293/66977/51810/108000/228421/69737/75608/71878/26972/229841/73804/18221/12617/77053/17120/12190/68953/101706/110033/54204/101994/116733/67177/234852/26951/11920/53869/28135/17350	59
BP	GO:0030518	intracellular steroid hormone receptor signaling pathway	74/9512	108/23355	4.63E-09	5.05E-08	2.55E-08	16798/66521/93759/15468/16969/12952/16000/72068/15364/56351/20185/18626/18673/19014/12189/13207/22378/94186/328365/27401/70790/93686/67040/328572/381022/67488/22196/13163/224829/224902/24074/56736/14815/170826/17344/16601/16452/17978/12953/12064/228545/77006/20779/17979/67890/67490/15502/433759/93760/18600/57320/22629/20602/104263/232286/12034/14228/19060/22215/18479/101700/11865/67278/192169/110…	74
BP	GO:0006984	ER-nucleus signaling pathway	35/9512	41/23355	4.73E-09	5.15E-08	2.60E-08	27403/20787/67163/66795/11911/20788/56637/12915/19255/226144/17974/51800/72999/108954/68944/226641/14828/18024/12125/229317/22724/72754/231070/22393/67878/76792/11938/56334/13666/12122/14792/109815/244373/17973/235623	35
BP	GO:0072595	maintenance of protein localization in organelle	35/9512	41/23355	4.73E-09	5.15E-08	2.60E-08	64009/14609/15275/103172/216440/21402/11651/105785/19387/12257/338467/63856/15183/110355/56327/12021/72999/51810/209361/68379/14828/433667/22166/68943/57320/67830/12568/231070/231225/77053/66913/15277/68137/18854/102774	35
BP	GO:0001952	regulation of cell-matrix adhesion	82/9512	123/23355	5.22E-09	5.67E-08	2.86E-08	22288/110829/13144/16971/50932/18015/192197/16480/72349/16416/16413/105352/18081/218397/18708/268709/22330/218952/17387/19229/13829/14083/11482/13731/68606/12053/11815/56637/208177/12305/22339/13640/19877/11854/58859/12631/19211/16825/20874/26921/12043/76707/226352/64930/11350/19271/14260/16449/74030/20779/20971/11490/20194/230379/11426/108911/12571/20349/12182/23790/19247/18787/19353/15404/20130…	82
BP	GO:0008361	regulation of cell size	129/9512	214/23355	5.51E-09	5.97E-08	3.01E-08	216344/12567/16971/13169/68585/18148/213084/29869/22368/83431/380711/18472/12569/11951/11858/17762/26941/74370/11622/15982/11855/15519/11651/13614/20354/56320/20499/17755/11750/239126/12934/328572/105722/223864/239667/171286/56637/27279/22084/15516/22339/20359/19280/13640/225348/107045/20358/20496/12631/14297/19211/319740/12421/20353/12168/12912/17756/74117/23797/64930/241296/11350/12064/107723/6…	129
BP	GO:0032543	mitochondrial translation	56/9512	76/23355	5.51E-09	5.97E-08	3.01E-08	66084/108853/66399/108037/12261/52469/70207/68572/211064/320806/218506/66242/66121/68836/211253/239555/70120/52575/106338/121022/67267/68565/27398/72416/15115/94063/69163/64659/226539/381314/66971/56046/52856/28030/229487/70560/109093/72181/66407/384281/66258/94254/71799/76366/75593/353172/101122/66493/232536/24030/83485/233870/212508/19935/234384/102436	56
BP	GO:2001236	regulation of extrinsic apoptotic signaling pathway	104/9512	165/23355	5.66E-09	6.11E-08	3.08E-08	21929/14360/107449/13144/21859/16000/23939/21944/18015/67338/19192/12189/217356/66505/19766/14451/69635/12159/16854/56274/224105/56637/51792/27279/22339/12211/12385/240518/19697/208449/19211/433256/21416/12421/170755/14048/12633/12370/227154/69660/64294/12043/18611/19165/21808/11910/14373/22030/22029/11477/16403/16410/228355/14827/24105/12048/20779/58231/16196/20482/20439/16905/17210/14630/12042/…	104
BP	GO:0120034	positive regulation of plasma membrane bounded cell projection assembly	76/9512	112/23355	5.66E-09	6.11E-08	3.08E-08	18483/12808/66713/108686/83431/18643/192197/103742/15114/353047/56699/53860/27260/15519/56044/193385/14063/18708/219103/66573/72844/104445/68767/72722/260409/104215/11789/22240/225523/12631/104252/18011/329165/76709/208727/74117/50884/228880/329795/21812/68050/242687/12540/230872/56717/56226/11603/15194/231225/18439/319974/14086/19353/73178/101314/13860/58804/67425/232906/232944/70300/20430/69710…	76
BP	GO:0046902	regulation of mitochondrial membrane permeability	43/9512	54/23355	5.90E-09	6.35E-08	3.21E-08	56016/103172/380705/12799/20848/30954/22334/105675/12050/12177/93734/56637/22654/214952/12018/66400/58801/12015/73689/75712/51800/12043/11909/56428/12125/12048/75778/54673/11983/20544/68350/15277/12122/170770/606496/72287/12028/12176/11739/78688/234847/14629/11740	43
BP	GO:0007162	negative regulation of cell adhesion	168/9512	293/23355	5.98E-09	6.43E-08	3.25E-08	21929/12484/74048/74392/54712/16971/11947/13867/18016/67245/16362/23939/16859/18015/192197/12842/72349/19084/15223/16413/16777/104836/11651/69237/14634/15216/193385/105352/14538/109254/20354/218397/18708/268709/71228/18753/12159/16854/17387/13829/66214/11600/14083/105782/16852/140570/223881/11482/12703/68606/12053/11815/13383/12519/208154/208177/208650/67374/12394/19252/14961/18132/94185/22339/13…	168
BP	GO:1902099	regulation of metaphase/anaphase transition of cell cycle	46/9512	59/23355	6.03E-09	6.47E-08	3.27E-08	67141/52696/327799/70385/20877/22680/83560/23834/11799/209334/74335/19645/19357/224023/67045/66591/67052/11789/52563/107047/70799/329152/26554/108989/59126/12236/68612/229841/66440/214444/52206/231600/59008/17120/56150/75430/18817/30949/12237/234069/69957/67177/26951/11920/22137/235661	46
BP	GO:0032091	negative regulation of protein binding	71/9512	103/23355	6.34E-09	6.79E-08	3.43E-08	14797/21665/14694/216820/20877/216869/83560/18121/278507/217356/16413/11651/15216/94245/15387/26419/56291/73181/17869/27373/18591/110213/75826/66849/56637/56424/12575/211482/98053/19877/11555/213539/17756/56812/64143/226352/19165/12010/15901/11538/20878/64138/11490/16842/170822/19268/99982/56273/57320/13542/16976/54723/11938/11461/26903/52163/68188/20174/12028/244058/26417/102122/22761/244667/239…	71
BP	GO:0043244	regulation of protein-containing complex disassembly	85/9512	129/23355	6.49E-09	6.93E-08	3.50E-08	74392/23805/78926/20742/15944/54396/194952/276770/78246/216965/12632/20741/68732/14063/17755/246103/75339/13829/20401/19230/65970/14852/100502698/67846/224432/106583/78798/213556/225115/11789/225363/11555/12631/76055/27360/17756/76709/76707/20739/227634/269254/74412/20740/17754/56431/72119/20257/18706/18008/16800/14466/12340/65973/230709/12345/58522/11518/22388/12343/14489/12332/26903/13860/16001…	85
BP	GO:0071166	ribonucleoprotein complex localization	53/9512	71/23355	6.55E-09	6.98E-08	3.53E-08	353258/54387/20054/103468/73192/66118/107829/103573/18148/268420/276770/19069/445007/66231/54196/170762/223527/73826/224092/67045/20383/54194/53817/225160/69241/73473/53319/59014/70579/108989/64930/74412/227720/20823/59015/16418/66679/97112/230082/231386/231452/19384/20422/19428/234069/24015/68278/71805/13680/234733/234865/235626/331401	53
BP	GO:1902369	negative regulation of RNA catabolic process	53/9512	71/23355	6.55E-09	6.98E-08	3.53E-08	19205/12696/74203/73158/53422/67493/70439/22057/12006/71169/217827/192119/217980/75420/77134/210106/100715/15381/18458/74108/19317/22339/13164/72416/18173/17164/13211/51810/52477/13434/13555/56190/12457/72162/74645/22608/230753/619605/100342/56717/230908/11991/11810/71723/233908/56460/15568/234344/117149/212943/56403/14265/245474	53
BP	GO:0043535	regulation of blood vessel endothelial cell migration	66/9512	94/23355	6.66E-09	7.08E-08	3.58E-08	52014/93759/21390/16000/11947/14172/26397/18015/16480/15184/26406/18750/16413/11491/15251/11651/20620/105450/66214/11600/105844/20401/18591/56233/11482/20683/18607/13001/22339/240185/11946/381290/19225/23797/18128/11350/18024/114715/18803/14173/50754/13636/16600/13836/14181/18438/15507/13197/14461/101540/11816/21803/23991/72461/18704/11601/14182/22341/18709/15368/18186/75723/23938/11848/17257/274…	66
BP	GO:0045740	positive regulation of DNA replication	38/9512	46/23355	6.69E-09	7.11E-08	3.59E-08	12534/52679/14632/12566/13649/18148/26398/68964/21927/26419/328440/18591/11908/268936/22404/108689/14633/13211/12301/68379/68142/18538/13010/29815/13645/66592/16476/14084/12540/27214/12545/19353/17295/233877/15461/14182/67177/22589	38
BP	GO:0009260	ribonucleotide biosynthetic process	96/9512	150/23355	6.89E-09	7.31E-08	3.69E-08	11947/211347/216739/14923/237823/14919/18103/18102/18604/11951/104112/20848/71743/68087/71679/13382/11565/68263/18950/17869/11564/11512/67942/11515/22247/11957/14450/28080/55951/50873/214917/11946/107197/54391/56248/23972/75735/433256/108147/98496/171567/70456/80914/11566/11949/11636/228026/228033/27402/74450/12048/60525/67126/229363/11950/109674/23971/269523/66592/66588/106564/51797/11637/70025/…	96
BP	GO:0010717	regulation of epithelial to mesenchymal transition	67/9512	96/23355	7.60E-09	8.04E-08	4.06E-08	15182/80294/114716/19052/18121/12842/12006/192173/319530/14538/171463/218952/12159/66214/24064/246154/207806/208177/21844/22084/22339/68010/52662/17128/17131/17126/19211/21416/76707/72674/21808/14462/18128/13805/69601/11477/114715/16449/15376/20613/24063/97064/13636/16842/53378/384009/21812/14726/71890/56717/21814/14056/20901/21803/101809/15451/70300/21804/353310/57246/80288/102693/17127/13138/76…	67
BP	GO:0071214	cellular response to abiotic stimulus	173/9512	304/23355	7.64E-09	8.06E-08	4.07E-08	19272/14609/216001/93759/18483/12798/20869/14672/12905/17246/15574/60530/18148/26420/319162/76293/20877/20528/12842/24086/20682/14784/192662/11852/13665/17252/12192/12062/22632/11651/56349/193385/20719/56541/27015/18708/18753/30044/56335/73181/106052/19219/71175/19355/239364/328572/14375/12914/50505/224008/56637/12018/26416/12575/19326/16210/13653/387161/26447/19367/20469/723957/12015/13194/68539…	173
BP	GO:0104004	cellular response to environmental stimulus	173/9512	304/23355	7.64E-09	8.06E-08	4.07E-08	19272/14609/216001/93759/18483/12798/20869/14672/12905/17246/15574/60530/18148/26420/319162/76293/20877/20528/12842/24086/20682/14784/192662/11852/13665/17252/12192/12062/22632/11651/56349/193385/20719/56541/27015/18708/18753/30044/56335/73181/106052/19219/71175/19355/239364/328572/14375/12914/50505/224008/56637/12018/26416/12575/19326/16210/13653/387161/26447/19367/20469/723957/12015/13194/68539…	173
BP	GO:0043281	regulation of cysteine-type endopeptidase activity involved in apoptotic process	125/9512	207/23355	8.13E-09	8.55E-08	4.32E-08	26408/171580/93759/16000/11783/12905/17246/14694/26420/19052/216742/216795/216869/67338/11799/11651/20963/432763/69635/18570/14062/223453/17869/223701/328572/223752/223870/18174/15370/83383/83945/68606/224105/70186/73916/19876/11820/18567/12018/56462/15511/22339/66839/240354/58801/17283/12015/16452/14102/20846/15510/12633/12370/51800/19225/56428/12125/12995/20779/20439/68576/14066/16007/12042/138…	125
BP	GO:1901983	regulation of protein acetylation	58/9512	80/23355	8.13E-09	8.55E-08	4.32E-08	15182/11793/93759/20587/16878/22433/73873/216965/217031/12189/22378/73086/20677/105787/328572/214669/223864/239667/18022/69009/56637/11820/18519/73473/24074/17128/81601/56613/98403/14462/68917/108079/230709/433759/57320/57741/55982/13016/231151/319974/14461/66277/72895/52163/21803/68845/20174/109689/11865/26417/26992/13018/57321/319675/12649/214162/20466/13205	58
BP	GO:0006303	double-strand break repair via nonhomologous end joining	47/9512	61/23355	8.19E-09	8.60E-08	4.34E-08	16969/54125/68067/216853/110052/108138/113002583/71991/21974/319955/75698/14375/50505/209200/77782/74355/225888/225876/28000/55947/22596/54380/14194/227525/59029/27223/73747/140917/69885/71890/107823/101185/78412/232210/320678/232811/16881/13870/22594/59047/78610/319583/18970/17535/235587/17350/18968	47
BP	GO:0009755	hormone-mediated signaling pathway	102/9512	162/23355	8.58E-09	9.00E-08	4.54E-08	16798/20393/66521/93759/15468/16969/216190/12952/16000/72068/15364/56351/20185/18626/18673/19014/21833/217166/19401/12189/13207/22378/17977/94186/22095/21834/353187/328365/72993/12159/50523/27401/19116/70790/93686/67040/328572/381022/19411/67488/22196/77128/19015/13163/13001/224829/224902/24074/56736/14815/170826/17344/16601/16452/17978/72674/12953/12064/228545/77006/20779/17979/67890/67490/15502…	102
BP	GO:0048144	fibroblast proliferation	74/9512	109/23355	8.67E-09	9.07E-08	4.58E-08	17319/50721/16000/12567/13649/68964/67279/18015/78912/23834/16416/20698/110606/218271/218397/108138/17993/328365/218914/67153/13134/106052/17869/671535/18591/338467/20656/22084/12575/21815/18596/58801/14870/110355/14319/12912/214498/13211/18214/69601/13555/19302/72007/12428/54635/20091/18176/13645/60599/27354/69807/16476/230709/20481/12571/231051/14284/18595/18787/18590/78783/21803/75613/12028/56…	74
BP	GO:0044272	sulfur compound biosynthetic process	63/9512	89/23355	8.78E-09	9.17E-08	4.63E-08	212898/53374/108645/216739/67493/217119/18604/104112/104923/13382/108156/238505/210009/68263/11600/14042/246277/20683/55951/14651/78923/23972/433256/74241/70456/228026/18024/27402/72136/207182/60525/14854/26570/211666/14863/14630/23971/107869/66902/242585/106564/17769/100910/22235/665563/67870/100705/59031/27273/29807/13666/232087/269941/233781/14081/234356/67873/270076/235339/14629/236900/50790/…	63
BP	GO:0010977	negative regulation of neuron projection development	103/9512	164/23355	8.84E-09	9.22E-08	4.66E-08	23924/15182/17246/16971/84035/68585/213084/29869/18858/380711/18472/237847/12569/11491/15982/11845/19164/94245/218203/20354/19270/668253/14083/16852/11512/239667/15205/56637/22084/14972/20359/19280/22240/20358/19211/20353/26921/17756/13838/64294/74117/226422/16169/22352/64930/13427/269295/228357/12010/64138/20257/229285/20351/360213/13636/20615/20360/76893/269473/13841/14745/13844/20349/12568/124…	103
BP	GO:0071453	cellular response to oxygen levels	92/9512	143/23355	9.61E-09	1.00E-07	5.06E-08	17684/93759/17846/68585/67579/20528/195040/387140/387160/19155/18453/19878/112407/15251/12192/11651/56085/17993/16475/12177/66214/723905/17869/18693/110213/246154/70186/11964/12013/56424/19015/22339/18754/13819/14465/13653/11555/12015/22359/19211/14102/319594/12043/12490/12946/64707/18128/64930/228026/18024/67749/56458/66568/66290/12795/20544/15441/68943/56717/14688/231207/19664/21871/14004/27368…	92
BP	GO:0006336	DNA replication-independent nucleosome assembly	26/9512	28/23355	9.88E-09	1.03E-07	5.19E-08	66403/104248/319159/319160/100041230/319161/319158/319157/319156/319155/326620/326619/66336/75751/170644/15260/66578/381280/107435/97122/67733/50927/19646/320332/66929/22589	26
BP	GO:0043624	cellular protein complex disassembly	93/9512	145/23355	1.01E-08	1.04E-07	5.27E-08	108853/20393/171580/74392/23805/17997/78926/20742/194952/276770/216965/70218/18195/68572/12632/20741/68732/14063/17755/246103/75339/13829/211253/20401/19230/380969/65970/14852/104015/20405/78798/213556/225115/11789/225363/12631/27360/17756/76709/20479/76707/20739/227634/74412/20740/228421/17754/56431/17957/72119/20257/18706/18008/16800/12340/65973/109242/73804/16765/12345/56273/58522/11518/22388/…	93
BP	GO:0014812	muscle cell migration	76/9512	113/23355	1.04E-08	1.08E-07	5.44E-08	17319/16000/17246/16971/17938/14783/12928/16416/16413/238130/20471/20474/56349/16195/12166/11792/68813/57784/19219/18133/15117/211770/17869/14083/18591/106014/223864/545156/11504/19015/12305/271457/13078/19877/13653/18596/23789/19091/414758/16011/76709/208727/12043/67771/56508/18024/20779/67220/14066/108058/18124/14745/68050/20563/19664/231637/18787/18590/14673/17295/18844/29875/50490/18479/23357…	76
BP	GO:1990928	response to amino acid starvation	39/9512	48/23355	1.05E-08	1.09E-07	5.51E-08	26408/140742/270802/17168/73158/13665/26419/223453/11911/26413/12575/21425/19106/16210/107045/72124/14102/11910/27103/229317/54673/52187/68441/54170/230784/56717/277854/22241/252875/101148/13666/101142/70394/15388/26417/13685/319481/75747/56032	39
BP	GO:2000059	negative regulation of ubiquitin-dependent protein catabolic process	42/9512	53/23355	1.16E-08	1.20E-07	6.06E-08	52551/65019/24086/20115/19164/15216/12328/108143/14198/56291/219158/68135/223870/252870/224650/224727/79263/15516/225131/59025/225896/24069/68833/19165/17754/77006/12995/53378/67025/57320/100503670/15258/68077/75744/67903/80750/13000/18854/20588/17772/270627/108155	42
BP	GO:0036297	interstrand cross-link repair	28/9512	31/23355	1.18E-08	1.21E-07	6.13E-08	71567/67030/19364/217216/71885/74335/14088/76251/52864/50505/17688/55947/98415/227525/19361/66634/140917/60534/22590/73172/67513/19362/13870/101831/100040608/330554/14087/237211	28
BP	GO:0070482	response to oxygen levels	166/9512	291/23355	1.21E-08	1.24E-07	6.28E-08	17684/12484/74747/93759/15468/17846/68585/67579/268420/20528/751537/18806/387150/195040/18015/723853/387140/387160/19155/18453/19878/11491/112407/15251/12192/171210/11651/20677/13614/56085/17993/11727/16475/12177/66214/723905/17869/17189/18693/328572/110213/18174/246154/15369/70186/11964/12013/20656/22084/67563/56424/19015/22339/20541/18754/13819/14465/13653/11555/17128/12015/22340/22359/19211/14…	166
BP	GO:0006354	DNA-templated transcription, elongation	52/9512	70/23355	1.21E-08	1.24E-07	6.28E-08	107829/22778/68550/20922/69131/21429/170472/66266/66505/69562/192657/74427/319955/114741/219158/68705/12455/106389/106583/67673/12005/57261/53817/98053/72515/225160/13872/16825/214498/51810/58202/100270744/76246/57314/56436/64424/27224/24116/54367/14056/72895/20924/54624/22083/234069/13716/66126/66317/26395/235497/235626/12387	52
BP	GO:0031060	regulation of histone methylation	56/9512	77/23355	1.22E-08	1.25E-07	6.32E-08	52463/93759/20587/22433/246198/12189/66354/16468/18193/26914/214669/73703/67367/104103/213389/21652/110147/193796/73473/17128/17283/212391/14194/14462/140858/74016/76246/329559/16905/68911/99890/109331/76804/230674/99982/17769/55982/24116/17765/319974/104263/54624/68845/13626/22083/234135/13018/13433/214162/66317/12387/20937/71458/17257/108155/22589	56
BP	GO:0007160	cell-matrix adhesion	130/9512	218/23355	1.23E-08	1.26E-07	6.36E-08	22288/19272/110829/12817/110279/13144/16971/12512/50932/18015/192197/16480/72349/16399/16416/16413/109711/18073/105298/105352/18081/218397/18708/109700/268709/18074/22330/218952/17387/16475/19229/13829/14083/11482/16421/13731/68606/12053/11815/16419/56637/208177/21844/18607/56047/12305/22339/13640/77057/19877/11854/58859/12631/19211/20411/16825/20874/26921/208777/12043/76707/226352/12490/241226/6…	130
BP	GO:0051651	maintenance of location in cell	129/9512	216/23355	1.23E-08	1.26E-07	6.36E-08	64009/11793/14609/15275/19073/11735/103172/11776/216440/108686/21402/11749/18643/18472/15114/16416/14387/14226/19164/11651/56320/14062/238871/50527/19229/66629/105785/19387/12257/19230/11512/70573/338467/18607/16440/63856/20541/18754/12314/13367/15183/110355/56327/14319/271564/14873/12021/13167/72999/71111/12316/51810/21808/209361/71435/227695/11350/68379/14828/16410/14061/67885/14225/18803/14173…	129
BP	GO:0001824	blastocyst development	99/9512	157/23355	1.26E-08	1.29E-07	6.51E-08	16798/17684/52463/20587/16000/72068/107829/68585/18618/83431/14824/66055/20135/217558/19363/74521/192119/105083/66923/50523/328440/67168/74778/20683/57261/66229/63856/225182/17184/15200/17991/107071/28000/17859/19253/81898/67534/26554/667118/13710/11931/12334/18005/20687/19182/76246/12848/69270/11486/81004/20482/56456/84505/27354/21812/16600/76804/50927/384071/170731/320541/68552/21814/71954/2089…	99
BP	GO:0008631	intrinsic apoptotic signaling pathway in response to oxidative stress	37/9512	45/23355	1.37E-08	1.39E-07	7.03E-08	26408/93759/268373/23939/17762/18453/15251/66787/56085/223255/52521/68015/20655/50873/20656/19765/13078/16452/59041/12043/228026/18024/50754/17210/71514/68943/57320/11669/15507/15505/65106/78688/18854/72565/19823/14775/53610	37
BP	GO:0009101	glycoprotein biosynthetic process	158/9512	275/23355	1.38E-08	1.41E-07	7.11E-08	212898/52014/53374/52463/80294/27403/16000/14426/278279/21664/216395/53625/17308/103534/57783/171212/20316/56321/217119/20446/76025/75847/217664/53618/19164/97884/14538/218271/73068/17423/54616/16432/338337/72661/66435/70551/66629/14042/20442/239528/17309/328572/29858/223774/223827/208211/54128/64136/108105/20440/268880/54613/76483/18145/14423/15200/78923/15531/108902/22340/72727/14537/77125/7605…	158
BP	GO:0010595	positive regulation of endothelial cell migration	73/9512	108/23355	1.46E-08	1.48E-07	7.48E-08	70097/52014/93759/12215/16000/11947/14172/20692/26397/11541/192197/14824/16416/26406/18750/11852/19878/16413/11491/15251/19141/11651/18570/20620/12159/19229/11600/18591/56233/20683/18607/22339/240185/14164/11946/12168/19225/23797/14462/11350/18024/74030/18803/14173/13645/67916/230738/18707/14181/11745/18438/15507/19353/17295/71093/14461/101540/21803/14751/69683/20130/23991/18704/14182/78560/22341…	73
BP	GO:0042273	ribosomal large subunit biogenesis	53/9512	72/23355	1.50E-08	1.52E-07	7.67E-08	67239/64934/18148/52530/268449/448850/67671/69237/28126/52521/12181/27367/20826/66409/57808/68193/207932/224619/66211/19896/66229/107071/59014/19989/67949/66942/67459/67223/20935/66489/16418/229937/70285/100019/67025/66448/57741/231452/94061/100503670/11837/19988/66596/75593/110109/68077/72284/67920/235036/225215/67115/110954/76130	53
BP	GO:0010594	regulation of endothelial cell migration	106/9512	171/23355	1.51E-08	1.53E-07	7.75E-08	70097/52014/93759/12215/21390/16000/11947/56218/14172/20692/26397/11541/18015/192197/16480/15184/14824/16416/26406/18750/11852/19878/16413/11491/15251/19141/11651/18570/20620/105450/12159/19229/66214/11600/105844/20401/18591/56233/11482/20683/13731/18607/13001/22339/240185/14164/11946/12168/381290/19225/14645/23797/14462/18128/11350/69601/18024/114715/74030/18803/14173/50754/20351/13636/13645/166…	106
BP	GO:0043500	muscle adaptation	81/9512	123/23355	1.52E-08	1.54E-07	7.76E-08	15214/56484/93759/16000/216874/11640/56208/18750/19878/22632/70430/13614/16468/17993/11534/11546/67731/14083/328572/19230/106393/56637/28185/53817/106628/19877/14465/14815/17128/67655/18018/11474/76055/12633/16011/208727/381290/17928/21952/19735/18128/107951/56458/16905/110196/242202/108058/19055/18124/16600/230674/20544/433766/230857/21938/56717/11938/18438/114674/14886/57080/14489/14056/66277/1…	81
BP	GO:0006278	RNA-dependent DNA biosynthetic process	46/9512	60/23355	1.56E-08	1.57E-07	7.94E-08	12461/56351/12464/52530/19360/68964/20877/216853/15519/15381/28113/72400/106052/12465/74108/26413/12469/26407/21454/71718/15516/72836/70640/108689/21749/22596/59125/51810/18005/98956/66181/20779/12462/17165/101185/12468/59047/26417/26400/21951/497652/11920/18854/12387/245474/237107	46
BP	GO:0006446	regulation of translational initiation	46/9512	60/23355	1.56E-08	1.57E-07	7.94E-08	13688/18148/73158/19401/69674/13665/211064/217869/56541/56335/100037258/239528/208643/13164/16210/69241/67869/14151/269037/58988/19653/67710/226982/17974/108954/108989/20181/74412/27103/228994/229096/17346/20218/56334/27979/15467/13666/232164/22121/17872/207952/13690/13685/17973/13205/14265	46
BP	GO:0007004	telomere maintenance via telomerase	46/9512	60/23355	1.56E-08	1.57E-07	7.94E-08	12461/56351/12464/52530/19360/68964/20877/216853/15519/15381/28113/72400/106052/12465/74108/26413/12469/26407/21454/71718/15516/72836/70640/108689/21749/22596/59125/51810/18005/98956/66181/20779/12462/17165/101185/12468/59047/26417/26400/21951/497652/11920/18854/12387/245474/237107	46
BP	GO:0072527	pyrimidine-containing compound metabolic process	43/9512	55/23355	1.64E-08	1.64E-07	8.30E-08	237336/209558/52463/103149/22271/103850/20425/18103/18102/50773/21877/22169/104776/105663/71891/66194/26413/22247/56248/93685/21915/171567/80914/76654/110074/99586/214133/66588/51797/56717/22171/69719/13178/29807/107569/194388/66422/320685/57813/56749/54369/331487/55936	43
BP	GO:0007266	Rho protein signal transduction	111/9512	181/23355	1.65E-08	1.66E-07	8.37E-08	110279/117600/52666/72729/109934/21927/16400/56699/108100/192662/20403/19878/20663/56349/193385/14063/14062/68760/71704/268739/219140/67168/223254/223435/239530/104445/224014/12053/77446/545156/19876/21844/16443/24001/26382/14251/22324/260409/20662/19877/12558/18596/328967/104252/71972/12675/109294/226970/74018/26554/227377/11352/16456/93840/22325/11350/277360/13605/16800/57912/11303/54366/14745/…	111
BP	GO:0006109	regulation of carbohydrate metabolic process	120/9512	199/23355	1.80E-08	1.80E-07	9.10E-08	18605/19386/74747/93759/17319/20869/59090/16969/50721/12952/16000/69181/103988/14783/104570/11541/20185/19062/216963/67300/18604/18023/16010/20848/15251/19164/11651/66129/105651/19229/271221/105787/19219/15117/17869/76282/18591/328572/14555/252870/56490/11820/50873/67078/17691/18519/18754/14815/387161/19255/11474/12015/13194/19091/20411/18648/21416/17978/16367/208727/269224/18640/17928/72674/8091…	120
BP	GO:2000377	regulation of reactive oxygen species metabolic process	124/9512	207/23355	1.82E-08	1.82E-07	9.21E-08	77777/14360/56484/11793/93759/110279/16000/67588/13649/26420/22333/276770/56321/11951/20848/56208/12189/17762/14784/19878/73389/15251/23876/15519/11651/18105/19766/68346/20963/13361/14063/11843/18753/14528/19229/19219/18591/12257/93734/381038/16423/11820/20655/50873/20656/22654/26416/12575/51793/106759/16549/13078/18596/14870/16452/15510/12633/98496/208727/12043/381290/19225/53791/12490/11898/180…	124
BP	GO:0007249	I-kappaB kinase/NF-kappaB signaling	128/9512	215/23355	1.83E-08	1.82E-07	9.21E-08	68652/21929/14360/56200/93759/70312/93765/67245/19696/16362/57783/18626/22032/217069/73174/217166/53859/104721/19878/18035/19042/22031/11651/66505/19720/19766/14063/16475/29820/66597/239319/67154/11600/106025/266632/83945/22042/50873/18607/22196/18038/79263/106759/19043/18754/19877/66878/240354/14870/19697/12675/12234/93679/20846/12370/67313/11352/71648/22030/11350/22029/69601/21353/22034/26390/1…	128
BP	GO:0031099	regeneration	97/9512	154/23355	1.91E-08	1.91E-07	9.64E-08	14609/12534/17319/26396/16000/17878/14632/16971/17938/16878/84035/13649/68585/83431/94045/237847/19014/14055/14824/14226/11491/15982/192119/238505/18081/13361/57784/12224/223255/16880/17181/18133/223650/21357/16646/19015/26416/12575/653016/19280/27528/16452/19211/14102/26921/12633/14369/13838/12043/63953/326622/269295/12064/72043/12608/20878/242050/76893/77578/19221/269473/16600/16476/19268/68050…	97
BP	GO:0030330	DNA damage response, signal transduction by p53 class mediator	47/9512	62/23355	2.05E-08	2.04E-07	1.03E-07	56484/93759/17319/108705/12905/52679/17246/114716/18148/15248/53892/13207/20677/66143/29813/83383/75826/13548/12575/58801/81601/226419/226830/57438/18779/114715/20613/56190/230379/230709/230784/99982/67956/12190/15258/12366/28019/14235/12051/101809/57913/11920/18854/67941/17920/59092/22589	47
BP	GO:0007080	mitotic metaphase plate congression	38/9512	47/23355	2.12E-08	2.10E-07	1.06E-07	69654/69556/70385/20877/16211/56208/208092/72400/105513/52023/68942/67052/78798/52563/67064/72124/67849/59014/26554/20479/381293/66977/51810/228421/75608/229841/73804/18221/12617/17120/68953/110033/101994/116733/67177/234852/26951/53869	38
BP	GO:0010799	regulation of peptidyl-threonine phosphorylation	38/9512	47/23355	2.12E-08	2.10E-07	1.06E-07	74747/114716/54396/19062/20698/74370/13829/24064/26413/208643/56637/11820/12005/21770/17131/110355/12283/228140/114715/13645/192656/108099/53323/19023/110524/17295/260299/606496/21803/64383/101809/80982/94088/18817/93742/14739/83946/108155	38
BP	GO:0072593	reactive oxygen species metabolic process	170/9512	301/23355	2.14E-08	2.12E-07	1.07E-07	77777/14360/140742/56484/11793/74747/93759/110279/50493/16000/216456/67588/13649/268396/26420/22333/276770/56321/11951/20848/56208/12189/17762/14784/11430/19878/73389/93757/15251/23876/15519/11651/18105/19766/13614/68346/20963/14088/13361/14063/17993/11843/18753/14528/19229/19219/18591/12257/93734/381038/224109/16423/11820/20655/50873/20656/22654/26416/12575/51793/106759/16549/22324/13078/18596/1…	170
BP	GO:0006376	mRNA splice site selection	25/9512	27/23355	2.26E-08	2.23E-07	1.13E-07	193116/110809/67684/328110/67959/66978/20630/108013/14007/269254/13046/67996/56758/74200/78784/56195/101739/14105/231386/231769/192196/57905/19656/78688/19655	25
BP	GO:0018023	peptidyl-lysine trimethylation	41/9512	52/23355	2.28E-08	2.25E-07	1.14E-07	331623/93759/20587/103136/207965/238247/14957/50708/381022/70511/224440/213389/214917/193796/73473/225888/64707/76246/56406/329559/16905/84505/214133/76804/230674/194388/72895/320204/232811/68845/22083/233904/234135/214162/66317/77305/235626/20937/17257/108155/22589	41
BP	GO:0048259	regulation of receptor-mediated endocytosis	79/9512	120/23355	2.33E-08	2.29E-07	1.16E-07	64009/52906/18717/213326/216344/12512/19058/16568/11840/13385/216869/18806/268445/22248/15114/18195/16416/18750/18222/217835/20379/15216/80838/94245/20963/15387/11600/11838/105782/18693/11773/51789/11820/104015/14251/12488/22339/72238/68423/67979/16410/12010/17957/229521/13645/53378/19063/100017/50791/16976/69727/140780/68420/20239/56715/215114/18787/73178/27418/269774/232227/12121/11813/64383/11…	79
BP	GO:0035329	hippo signaling	31/9512	36/23355	2.43E-08	2.39E-07	1.21E-07	16798/18016/26397/140859/20666/64010/17169/71228/16475/50523/56274/21678/26416/58231/97064/30953/214944/68473/12704/232334/21679/101543/21677/21676/210274/52357/22601/75723/56332/29806/27494	31
BP	GO:1904707	positive regulation of vascular associated smooth muscle cell proliferation	31/9512	36/23355	2.43E-08	2.39E-07	1.21E-07	26408/14609/16000/327826/17246/78943/18105/13614/12166/18591/11504/53817/110355/16452/16011/14173/17261/14679/108058/18124/16476/100017/170731/60611/18479/233571/15446/17390/13433/15551/14678	31
BP	GO:0006119	oxidative phosphorylation	72/9512	107/23355	2.44E-08	2.39E-07	1.21E-07	215951/12534/103172/66414/108037/11947/66152/68550/71679/13382/66694/407785/66945/12867/105675/66148/66218/17869/66445/11957/28080/214917/67267/72900/20463/17685/11946/225887/17995/11474/107197/14297/67264/12859/227197/67273/17928/226646/11949/20930/68375/56428/12064/11950/230075/269523/66592/66576/68943/70556/57320/66383/12861/14467/14004/58805/57423/13063/27369/12122/12865/68197/12850/56312/274…	72
BP	GO:0048145	regulation of fibroblast proliferation	72/9512	107/23355	2.44E-08	2.39E-07	1.21E-07	17319/50721/16000/12567/13649/68964/67279/18015/23834/16416/20698/110606/218271/218397/108138/17993/328365/218914/67153/13134/106052/17869/671535/18591/338467/20656/22084/12575/21815/18596/58801/14870/110355/14319/12912/214498/13211/18214/69601/13555/19302/72007/12428/54635/20091/18176/13645/60599/27354/69807/16476/230709/20481/12571/231051/14284/18595/18787/18590/78783/21803/75613/12028/56312/14…	72
BP	GO:0032147	activation of protein kinase activity	141/9512	242/23355	2.45E-08	2.40E-07	1.21E-07	26408/20869/17873/26396/16000/237542/327826/83430/268373/13649/108686/26397/26398/50932/55984/216965/22032/16706/70834/18673/16416/72149/78943/26399/16413/59032/338372/19164/19766/23882/20963/14062/26401/109700/18753/319955/12159/11727/19229/52023/19116/56274/11600/105844/18591/66513/26404/13731/12703/224014/12929/13383/224105/11820/20655/26407/18607/224619/12005/22339/19106/14164/73137/240354/26…	141
BP	GO:2000116	regulation of cysteine-type endopeptidase activity	136/9512	232/23355	2.57E-08	2.51E-07	1.27E-07	26408/14360/171580/93759/16000/11783/12905/17246/103724/14694/26420/19052/216742/216795/216869/67338/11799/19141/11651/20963/432763/69635/18570/12380/14062/223453/17869/223701/328572/223752/223870/18174/15370/83383/83945/68606/224105/70186/73916/19876/11820/18567/12018/56462/16912/15511/22339/66839/240354/58801/110355/17283/12015/16452/14102/20846/15510/12633/12370/51800/19225/56428/12125/12995/2…	136
BP	GO:0072665	protein localization to vacuole	48/9512	64/23355	2.62E-08	2.56E-07	1.29E-07	21929/70297/11776/432486/270802/71673/68585/27681/28084/260302/15239/19878/53612/83924/218035/218441/11774/27057/107305/271564/53611/68421/98402/20844/74718/66868/68576/20661/54673/16792/230895/12492/330192/11781/66096/75788/19349/17113/70394/12520/70160/116733/74347/15481/20660/320528/75669/16784	48
BP	GO:1905898	positive regulation of response to endoplasmic reticulum stress	29/9512	33/23355	2.64E-08	2.57E-07	1.30E-07	93759/216157/52551/193670/22433/76892/20747/78943/110616/56085/18708/11820/12018/224727/19255/17974/51800/226641/14130/26943/72607/329795/67878/13666/12028/17872/64209/17973/54609	29
BP	GO:0001655	urogenital system development	207/9512	379/23355	2.67E-08	2.60E-07	1.31E-07	52906/12142/544696/19156/20397/71371/18541/20869/16000/216274/327826/103468/21853/16878/11764/16568/18015/18121/16400/19401/15184/16416/20682/445007/107817/18263/15902/11622/20471/20474/76260/18073/14634/20677/17129/19206/407785/13003/218476/71228/12159/21821/73692/19116/70350/107587/382985/11600/14042/211401/17869/18591/209039/19411/109663/83396/12929/13845/15205/13383/106389/19876/11504/13388/1…	207
BP	GO:0007623	circadian rhythm	129/9512	218/23355	2.68E-08	2.60E-07	1.31E-07	15182/93759/12534/12952/16000/21853/103583/26420/19377/20787/20185/18626/18432/217166/21973/27419/13207/11298/104318/19878/15902/59027/11622/217732/116870/213311/353187/26419/30044/56335/27374/66645/219158/50789/105689/105787/19219/21847/30840/27373/11911/328572/252870/56637/268903/13548/224671/17691/50758/12916/13653/15183/225876/66704/19653/13194/19091/19211/14102/12234/17978/18143/12912/98432/…	129
BP	GO:0010611	regulation of cardiac muscle hypertrophy	52/9512	71/23355	2.73E-08	2.63E-07	1.33E-07	93759/16000/11640/56208/18750/19878/22632/13614/16468/11534/11546/67731/14083/328572/19230/56637/28185/53817/106628/19877/14815/17128/67655/381290/19735/18128/107951/56458/16905/110196/242202/108058/19055/18124/20544/433766/230857/21938/56717/18438/14489/108655/21937/232854/606496/17258/18479/30926/11739/23988/17127/14381	52
BP	GO:0030968	endoplasmic reticulum unfolded protein response	52/9512	71/23355	2.73E-08	2.63E-07	1.33E-07	27403/22433/20856/12330/116891/80280/78943/71853/18708/50527/72661/100037258/70551/67819/11911/328572/67118/56424/77128/12018/12915/19106/19255/226090/17974/51800/226641/11910/14828/18024/27103/77006/229317/67490/12913/108802/22393/67878/231630/56334/27368/208647/13666/12028/17872/109815/12443/12317/64209/80517/214424/17973	52
BP	GO:0046824	positive regulation of nucleocytoplasmic transport	52/9512	71/23355	2.73E-08	2.63E-07	1.33E-07	12534/432508/17246/22433/22627/16480/12189/19164/217827/15519/14634/18708/18753/57258/70572/70790/328572/223864/26413/56637/67045/26416/15516/15183/66810/16452/21416/19225/108989/13211/215280/228607/13605/230738/20218/55948/230908/19384/52163/21937/21849/21803/29810/14456/18709/18747/68051/22687/72565/15587/192176/13726	52
BP	GO:1901796	regulation of signal transduction by p53 class mediator	52/9512	71/23355	2.73E-08	2.63E-07	1.33E-07	67239/93759/17319/108705/17246/114716/18148/22187/15248/67338/80280/65019/192231/13207/20115/12062/66143/15387/382985/12181/29813/106298/75826/13548/50873/58801/59014/68428/226419/17248/226830/57438/18779/114715/20613/99890/54673/230709/67025/99982/17701/100503670/80751/67956/21848/110109/68077/101809/75736/11920/28135/59092	52
BP	GO:0034198	cellular response to amino acid starvation	36/9512	44/23355	2.77E-08	2.67E-07	1.35E-07	26408/140742/270802/17168/13665/26419/223453/11911/26413/12575/21425/19106/16210/107045/72124/14102/11910/27103/54673/52187/68441/54170/230784/56717/277854/22241/252875/101148/13666/101142/70394/15388/26417/319481/75747/56032	36
BP	GO:0003279	cardiac septum development	83/9512	128/23355	2.95E-08	2.83E-07	1.43E-07	17684/15214/12142/327826/17246/16971/17168/103806/77579/380718/18121/19401/57265/15902/20666/207304/64010/20677/12166/12159/21821/723905/73692/66513/13544/15205/77446/19876/71461/22666/14465/17184/15531/17128/17131/18018/24069/12168/18187/12767/17248/93840/21808/14462/18128/13805/26920/11477/14725/16449/15213/18129/229700/18741/16911/16007/320790/21812/269593/20148/14362/107823/20563/19664/21814/…	83
BP	GO:0036294	cellular response to decreased oxygen levels	83/9512	128/23355	2.95E-08	2.83E-07	1.43E-07	17684/93759/17846/68585/67579/20528/387140/387160/19155/18453/19878/112407/15251/12192/11651/56085/16475/12177/66214/723905/17869/18693/110213/246154/70186/12013/56424/19015/22339/18754/13819/14465/13653/11555/12015/22359/19211/319594/12043/12490/12946/64707/18128/64930/228026/18024/67749/66568/12795/20544/15441/68943/56717/14688/231207/19664/14004/27368/14080/22346/319801/68077/53417/112406/6438…	83
BP	GO:0042157	lipoprotein metabolic process	83/9512	128/23355	2.95E-08	2.83E-07	1.43E-07	11793/216169/320150/54396/18618/276846/320655/18107/16416/52639/66840/19042/110417/66795/80795/75965/14731/27801/11815/239827/67657/213012/224454/14755/19043/18701/225651/16891/226016/18777/241062/77040/13167/226407/14645/67292/67556/98732/226791/226861/18108/66220/16410/228136/76192/78928/14466/68563/17777/329777/56703/11303/22234/68268/19063/503610/230801/26394/433931/74781/66459/11810/11812/11…	83
BP	GO:1904356	regulation of telomere maintenance via telomere lengthening	45/9512	59/23355	2.96E-08	2.84E-07	1.43E-07	12461/12464/68964/20877/15381/28113/72400/106052/12465/51812/52864/50505/74108/26413/12469/26407/21454/72836/70640/74493/108689/21749/22596/59125/51810/18005/98956/20779/269400/72162/12462/17165/101185/12468/59047/26417/26400/21951/234344/497652/11920/18854/12387/245474/237107	45
BP	GO:0034101	erythrocyte homeostasis	96/9512	153/23355	2.99E-08	2.86E-07	1.44E-07	17684/237339/56484/12484/21423/16969/78926/22778/20185/18023/80280/19014/21833/20851/20848/107817/15902/238247/15251/12192/217864/66154/14057/17129/20088/12159/13829/19645/17189/93686/223870/18174/11479/20683/12053/12005/26416/18771/22339/13819/15526/20044/14151/19255/16452/107371/16825/21399/20846/226419/14462/20687/399568/12010/16658/67017/56417/17096/67490/230257/20104/21349/18477/11983/99982/…	96
BP	GO:0000380	alternative mRNA splicing, via spliceosome	53/9512	73/23355	3.30E-08	3.15E-07	1.59E-07	19205/16969/103284/193116/23879/237859/110809/13207/20382/67039/69562/68675/218543/105559/67959/93686/67040/20462/13548/60532/19826/76936/108013/19653/72289/13211/51810/14007/76938/13046/67996/14359/56758/66880/78784/229700/17149/230753/71514/20218/19712/231386/108014/68955/231769/20901/384569/15388/19656/83486/171170/19655/14265	53
BP	GO:0033046	negative regulation of sister chromatid segregation	34/9512	41/23355	3.54E-08	3.37E-07	1.70E-07	67141/52696/327799/70385/30939/20877/22680/83560/11799/209334/74335/19357/224023/66591/67052/11789/107047/70799/108989/12236/229841/214444/17120/56150/75430/18817/30949/12237/234069/67177/26951/11920/22137/235661	34
BP	GO:0033048	negative regulation of mitotic sister chromatid segregation	34/9512	41/23355	3.54E-08	3.37E-07	1.70E-07	67141/52696/327799/70385/30939/20877/22680/83560/11799/209334/74335/19357/224023/66591/67052/11789/107047/70799/108989/12236/229841/214444/17120/56150/75430/18817/30949/12237/234069/67177/26951/11920/22137/235661	34
BP	GO:2000816	negative regulation of mitotic sister chromatid separation	34/9512	41/23355	3.54E-08	3.37E-07	1.70E-07	67141/52696/327799/70385/30939/20877/22680/83560/11799/209334/74335/19357/224023/66591/67052/11789/107047/70799/108989/12236/229841/214444/17120/56150/75430/18817/30949/12237/234069/67177/26951/11920/22137/235661	34
BP	GO:0051817	modulation of process of other organism involved in symbiotic interaction	58/9512	82/23355	3.56E-08	3.37E-07	1.70E-07	11793/20587/15944/57783/54396/29869/19062/18673/66354/20723/238722/67955/17869/328572/20683/83383/50873/16004/12648/68776/72462/30960/240255/67655/18563/12631/12015/98415/20181/13830/19182/27103/12125/67231/12048/67778/16842/68441/16476/230738/433759/230908/242864/19712/22241/12034/11816/15451/16337/20586/15481/19035/12306/15587/13138/72179/14265/56382	58
BP	GO:0055076	transition metal ion homeostasis	87/9512	136/23355	3.56E-08	3.37E-07	1.70E-07	11776/17846/11927/11840/52892/195040/217356/15251/15216/11774/69048/27057/213053/723905/17869/72027/100126824/18174/15369/26425/22042/11964/11820/20655/20656/224671/14977/13819/225049/106957/65113/14151/17128/14319/14297/192236/246696/66388/53945/227059/18173/68428/22782/14725/68427/12010/111368/69772/67547/11428/20530/20529/66290/14664/74051/70358/22784/15194/242960/109108/66383/21871/50765/6803…	87
BP	GO:0034405	response to fluid shear stress	22/9512	23/23355	3.62E-08	3.43E-07	1.73E-07	17684/22433/23939/15184/11651/21821/19229/211401/18763/56468/15183/19225/11898/18024/20779/11303/16600/20750/18764/18439/18438/16598	22
BP	GO:0006626	protein targeting to mitochondrion	54/9512	75/23355	3.93E-08	3.72E-07	1.88E-07	30055/69754/15525/20787/56322/93757/30056/15519/12177/66148/105787/22631/223696/68653/66449/381038/28185/15482/17714/11632/15510/75734/21854/641376/52838/30059/67145/67713/67749/50754/68512/11983/68943/170731/73078/66169/17713/75387/66437/69923/72170/12122/53333/606496/56330/29810/21856/78688/67952/69773/75311/21855/26926/30058	54
BP	GO:0030866	cortical actin cytoskeleton organization	32/9512	38/23355	4.37E-08	4.13E-07	2.08E-07	13822/16897/57778/19878/11845/219181/22379/26934/13383/22350/13823/104215/19877/225288/71409/50884/13821/13605/68328/229707/21894/269587/12568/20166/259300/109042/16150/12317/234686/68743/71819/18571	32
BP	GO:0045598	regulation of fat cell differentiation	93/9512	148/23355	4.41E-08	4.15E-07	2.10E-07	18605/93759/17385/16000/22433/268396/56310/217166/210029/217410/14245/15902/64010/20471/12192/81703/11651/68750/218952/21821/12224/50933/223435/56274/29813/15205/20656/12005/19015/26416/18712/73242/22339/63856/12193/240396/207259/16973/240514/56072/21416/12912/19225/51810/63953/14462/20378/16449/228775/228790/13555/58231/12608/72007/14013/12457/56458/97064/22724/19885/20661/12395/100201/230738/56…	93
BP	GO:0032479	regulation of type I interferon production	60/9512	86/23355	4.67E-08	4.38E-07	2.21E-07	70312/70428/56480/19696/16362/216877/71956/80861/22632/15519/22031/20963/67486/218832/67065/12914/56490/28185/15975/224647/14251/106759/19280/19043/66878/12475/240518/12675/20846/15510/245860/74019/13211/64685/71586/19261/228607/22722/72162/24088/230073/242691/19247/108086/15289/27056/78781/19698/54131/66824/54123/142980/97165/117149/213211/22036/235626/13205/16179/18968	60
BP	GO:1990542	mitochondrial transmembrane transport	60/9512	86/23355	4.67E-08	4.38E-07	2.21E-07	215999/216001/11947/71701/22333/71679/11651/380836/76137/14057/67712/66148/20512/22117/69029/66449/13358/11957/28080/55951/214917/17714/69597/11946/246696/94281/15510/68115/21854/70456/641376/19165/11949/52838/78830/67713/11950/67547/66592/230125/70556/66169/56384/17713/170756/57423/50799/94282/72170/53333/22229/22228/68267/21856/67952/27425/192287/208638/21855/26926	60
BP	GO:0008643	carbohydrate transport	96/9512	154/23355	4.77E-08	4.48E-07	2.26E-07	52906/353169/18605/17319/73822/50721/216190/16000/237542/13867/14783/20528/19062/20913/110172/18750/68938/11651/13614/70484/218397/72993/18753/328370/17869/106068/22350/22084/26416/224674/74011/104215/110355/20411/76055/68421/16367/98496/23830/24014/18611/13603/64930/26569/11636/56017/18024/228368/54338/228775/16592/18759/70652/109905/20661/20912/229782/24060/11832/18124/242585/20525/76574/230784…	96
BP	GO:0051893	regulation of focal adhesion assembly	47/9512	63/23355	4.87E-08	4.55E-07	2.30E-07	110829/13144/16971/192197/72349/16413/105352/268709/22330/218952/17387/13829/14083/11482/68606/11815/208177/22339/13640/19877/11854/12631/19211/16825/20874/26921/76707/226352/64930/11350/19271/14260/20779/20971/20194/11426/108911/23790/19247/19353/29875/50768/18186/21838/244895/17127/76499	47
BP	GO:0090109	regulation of cell-substrate junction assembly	47/9512	63/23355	4.87E-08	4.55E-07	2.30E-07	110829/13144/16971/192197/72349/16413/105352/268709/22330/218952/17387/13829/14083/11482/68606/11815/208177/22339/13640/19877/11854/12631/19211/16825/20874/26921/76707/226352/64930/11350/19271/14260/20779/20971/20194/11426/108911/23790/19247/19353/29875/50768/18186/21838/244895/17127/76499	47
BP	GO:0038127	ERBB signaling pathway	74/9512	112/23355	5.10E-08	4.77E-07	2.41E-07	70294/13867/13649/108686/68585/13650/15114/28084/72349/20682/14784/217344/208092/11491/19164/19141/11651/12328/109700/11843/19229/14083/26413/208650/18607/14158/20662/56468/381126/100042150/15200/19255/18011/226250/11352/19165/11350/72543/69601/19271/215653/16558/20779/18803/229007/50754/20416/67845/29815/13645/70568/19268/19248/19664/19247/17969/215114/109880/19349/232431/78600/80794/18793/21803…	74
BP	GO:0006623	protein targeting to vacuole	30/9512	35/23355	5.16E-08	4.81E-07	2.43E-07	70297/11776/432486/71673/260302/15239/53612/218035/218441/11774/27057/107305/271564/53611/74718/20661/16792/230895/12492/330192/11781/75788/19349/17113/116733/15481/20660/320528/75669/16784	30
BP	GO:0050808	synapse organization	256/9512	486/23355	5.21E-08	4.85E-07	2.45E-07	22288/14360/19073/216028/11735/103172/18483/216169/13169/12323/66713/20692/11840/18858/77579/11443/216856/13385/18643/18472/12569/16400/12295/17762/77097/18750/108100/19878/319504/11845/20471/20474/268566/109711/217692/19164/18222/18191/399558/19141/94245/20354/56320/15387/26556/14062/18708/554327/71228/11843/382864/239027/29811/73181/23888/223254/22631/17988/14083/11838/378937/223666/18693/18591…	256
BP	GO:1904659	glucose transmembrane transport	75/9512	114/23355	5.46E-08	5.07E-07	2.56E-07	52906/353169/18605/17319/50721/216190/16000/237542/13867/14783/20528/19062/20913/18750/68938/11651/13614/218397/72993/18753/17869/22084/26416/74011/104215/110355/20411/76055/68421/16367/98496/23830/24014/18611/13603/64930/26569/11636/56017/18024/228775/16592/18759/109905/20661/20912/18124/20525/230784/56485/242773/22612/117591/19247/100647/23921/17295/109880/58887/15277/66277/68465/20527/232430/7…	75
BP	GO:1900024	regulation of substrate adhesion-dependent cell spreading	44/9512	58/23355	5.59E-08	5.18E-07	2.61E-07	110829/12261/12928/16416/70450/18453/16413/56349/68732/68750/56320/218952/68813/13829/15117/14083/110253/12929/20440/13640/225341/24066/76709/11350/277360/20194/211556/21754/108911/14726/23790/19353/109880/50918/60595/23991/16202/330662/12317/12927/18186/13430/11806/192176	44
BP	GO:0031577	spindle checkpoint	35/9512	43/23355	5.61E-08	5.18E-07	2.61E-07	52696/327799/70385/20877/22680/83560/11799/209334/74335/105837/224023/66591/67052/11789/107047/70799/108989/12236/20878/229841/214444/20460/231600/17120/56150/75430/18817/30949/12237/234069/67177/26951/11920/22137/235661	35
BP	GO:0098927	vesicle-mediated transport between endosomal compartments	35/9512	43/23355	5.61E-08	5.18E-07	2.61E-07	54198/26396/216344/55943/280408/27681/56208/13731/26413/22350/271457/67894/16558/20779/74718/54673/101240/66700/19349/74349/12721/26417/320191/170833/14339/77116/20660/71732/19684/26395/235567/104831/192176/17698/55988	35
BP	GO:1903573	negative regulation of response to endoplasmic reticulum stress	35/9512	43/23355	5.61E-08	5.18E-07	2.61E-07	27403/52551/22433/71853/100037258/66168/110213/67118/50873/77128/12915/59025/74126/225896/17974/108954/22259/77006/12048/67490/12913/66073/57320/22393/56334/14792/22260/17872/75744/109815/66333/64209/12282/17973/16151	35
BP	GO:1905819	negative regulation of chromosome separation	35/9512	43/23355	5.61E-08	5.18E-07	2.61E-07	67141/52696/327799/70385/30939/20877/22680/83560/11799/209334/74335/19357/224023/66591/67052/11789/107047/70799/108989/12236/229841/214444/231600/17120/56150/75430/18817/30949/12237/234069/67177/26951/11920/22137/235661	35
BP	GO:0007254	JNK cascade	107/9512	176/23355	5.70E-08	5.26E-07	2.66E-07	26408/21987/237353/17873/13649/26420/20185/26398/18626/56310/50932/18472/216965/22032/70834/72349/78943/338372/22031/11651/66505/20379/105352/19766/23882/20963/14063/26401/319955/26419/29820/19229/76108/19219/52521/56274/211770/14083/266632/26404/224014/11820/12005/15183/269016/16906/14870/17283/26412/12421/26921/227154/98432/14130/108909/63953/22030/107746/22029/69601/68082/19099/22034/15259/263…	107
BP	GO:0033119	negative regulation of RNA splicing	26/9512	29/23355	5.81E-08	5.35E-07	2.70E-07	19205/27370/18148/12261/15387/56215/110213/20462/13548/19826/225027/108013/67996/56195/230257/57317/14105/108014/231769/22185/11652/15388/68035/68052/19656/59092	26
BP	GO:0070085	glycosylation	125/9512	212/23355	5.83E-08	5.36E-07	2.71E-07	52014/52463/80294/14426/278279/216395/14421/53625/17308/103534/171212/20316/20446/75847/217664/53618/19164/97884/14538/218271/73068/54616/338337/72661/211286/66435/70551/14042/20442/17309/29858/223774/223827/208211/54128/64136/108105/20440/268880/54613/76483/18145/56386/14423/108902/22340/76055/211673/320011/227327/20452/107895/57370/57170/99011/20448/50935/14594/228368/110911/140484/20014/228875…	125
BP	GO:0043524	negative regulation of neuron apoptotic process	111/9512	184/23355	5.87E-08	5.39E-07	2.72E-07	14360/107449/93759/16971/13867/67579/18148/26398/216869/14824/11799/72183/20471/20474/15251/19164/211064/19141/15220/108138/14062/73181/19229/66270/170719/11600/223649/105827/26404/70620/74185/20655/16443/50873/20656/18607/15516/22339/17685/19877/22340/16452/11757/15510/51800/12043/13798/12227/381293/71648/56086/20910/18227/13390/228361/12064/12048/12608/11538/13002/18759/18706/18008/14466/14630/…	111
BP	GO:0002262	myeloid cell homeostasis	115/9512	192/23355	5.95E-08	5.45E-07	2.76E-07	17684/237339/56484/12484/21423/16969/17311/78926/22778/20185/18023/80280/19014/21833/20851/20848/107817/11491/15902/238247/15251/108156/12192/217864/66154/14057/17129/14088/20088/104416/12159/13829/19645/17189/93686/223870/18174/11479/20683/12053/20655/12005/12018/26416/18771/22339/13819/15526/20044/14151/19255/16452/107371/16825/21399/20846/226419/14130/320404/14462/20687/399568/12010/12125/1728…	115
BP	GO:0071479	cellular response to ionizing radiation	48/9512	65/23355	6.06E-08	5.54E-07	2.80E-07	93759/17246/15574/60530/24086/14784/11852/56349/106052/71175/19355/239364/14375/224008/26416/12575/13653/19367/68539/22596/98415/14462/72931/21353/228140/19361/68142/12048/13605/230709/99982/19822/231724/13197/19362/12444/72440/170770/21803/12144/15461/319583/22427/22601/15270/12955/11920/13712	48
BP	GO:0034219	carbohydrate transmembrane transport	77/9512	118/23355	6.17E-08	5.64E-07	2.85E-07	52906/353169/18605/17319/50721/216190/16000/237542/13867/14783/20528/19062/20913/18750/68938/11651/13614/218397/72993/18753/17869/22084/26416/74011/104215/110355/20411/76055/68421/16367/98496/23830/24014/18611/13603/64930/26569/11636/56017/18024/54338/228775/16592/18759/70652/109905/20661/20912/18124/20525/230784/56485/242773/22612/117591/19247/100647/23921/17295/109880/58887/15277/66277/68465/20…	77
BP	GO:0007173	epidermal growth factor receptor signaling pathway	69/9512	103/23355	6.25E-08	5.70E-07	2.88E-07	70294/13867/13649/108686/13650/15114/28084/72349/20682/14784/217344/208092/11491/19164/11651/12328/109700/11843/19229/14083/208650/18607/14158/20662/56468/381126/100042150/15200/19255/18011/226250/11352/19165/11350/72543/69601/19271/215653/16558/20779/18803/229007/50754/20416/67845/29815/13645/19268/19248/19247/17969/215114/109880/19349/232431/78600/80794/18793/21803/192192/22088/29875/78388/7371…	69
BP	GO:0009100	glycoprotein metabolic process	185/9512	336/23355	6.67E-08	6.07E-07	3.07E-07	212898/52014/53374/52463/80294/27403/16000/432486/14426/278279/21664/216395/19324/53625/17308/103534/57783/171212/20316/56321/217119/20446/76025/217364/75847/217664/15251/53618/19164/97884/14538/218271/13039/59007/73068/17423/54616/16432/338337/72661/66435/70551/66629/14042/20442/239528/17309/328572/29858/223774/223827/208211/54128/64136/108105/20440/268880/54613/76483/19015/17158/18145/14423/152…	185
BP	GO:0014743	regulation of muscle hypertrophy	53/9512	74/23355	7.01E-08	6.38E-07	3.22E-07	93759/16000/11640/56208/18750/19878/22632/13614/16468/11534/11546/67731/14083/328572/19230/56637/28185/53817/106628/19877/14815/17128/67655/16011/381290/19735/18128/107951/56458/16905/110196/242202/108058/19055/18124/20544/433766/230857/21938/56717/18438/14489/108655/21937/232854/606496/17258/18479/30926/11739/23988/17127/14381	53
BP	GO:0060968	regulation of gene silencing	58/9512	83/23355	7.12E-08	6.46E-07	3.26E-07	26396/50721/103284/12566/74203/13649/20185/20848/13207/217351/320817/80913/319152/56702/319153/14957/319151/319149/50708/319150/80838/19766/12159/16475/70472/239528/14958/213988/75284/21357/12544/208643/72322/26987/13211/14359/56417/15077/319154/18033/19055/71148/230709/230738/80912/83557/20602/243529/21803/101543/15568/13209/20466/26395/29806/14265/17257/22290	58
BP	GO:2000779	regulation of double-strand break repair	58/9512	83/23355	7.12E-08	6.46E-07	3.26E-07	50721/117599/21853/60530/66713/68067/216853/170472/68149/110052/105377/113002583/21974/319955/75698/70790/77044/224008/209200/77782/74355/68166/225888/107260/226151/14897/14194/19361/27223/73747/269400/19891/69885/99982/71890/107823/101185/78412/232314/18294/19362/14235/232811/59047/12144/108937/56420/17314/57321/234857/12649/18854/75686/235587/235626/67561/236904/237211	58
BP	GO:0003007	heart morphogenesis	158/9512	280/23355	7.16E-08	6.48E-07	3.27E-07	215798/17684/52906/15214/14609/50721/17246/17938/68585/16568/13543/380718/18121/19014/19401/57265/12006/20682/14387/15902/20666/11622/64010/20471/15251/19164/399558/192119/20677/19206/68760/328365/66923/12166/12159/21821/723905/71175/11600/14042/15117/17069/66513/77044/11482/239719/67451/12929/13544/15205/77446/73916/68146/19876/11504/13388/224640/18712/22339/20662/20541/225164/14465/17128/17131/…	158
BP	GO:0071156	regulation of cell cycle arrest	45/9512	60/23355	7.16E-08	6.48E-07	3.27E-07	17319/12905/17246/12567/18432/54394/12569/65019/12189/15902/193385/20677/12380/66214/83383/12575/15516/14465/30948/225849/109113/17248/17928/208768/107951/69601/13046/56190/22642/70556/18764/69034/58805/12366/14235/21803/75613/101867/57913/12443/18747/12317/18854/56289/54601	45
BP	GO:0045841	negative regulation of mitotic metaphase/anaphase transition	33/9512	40/23355	7.26E-08	6.54E-07	3.31E-07	67141/52696/327799/70385/20877/22680/83560/11799/209334/74335/19357/224023/66591/67052/11789/107047/70799/108989/12236/229841/214444/17120/56150/75430/18817/30949/12237/234069/67177/26951/11920/22137/235661	33
BP	GO:0071174	mitotic spindle checkpoint	33/9512	40/23355	7.26E-08	6.54E-07	3.31E-07	52696/327799/70385/20877/22680/83560/11799/209334/74335/105837/224023/66591/67052/11789/107047/70799/108989/12236/229841/214444/20460/17120/56150/75430/18817/30949/12237/234069/67177/26951/11920/22137/235661	33
BP	GO:1901222	regulation of NIK/NF-kappaB signaling	64/9512	94/23355	7.31E-08	6.58E-07	3.33E-07	70097/110829/170799/13649/103583/18673/70110/20698/19042/13614/93692/18133/19245/328572/56233/12914/56722/11820/19106/19043/12475/19697/12333/18569/72674/381305/319817/64685/22034/80985/215653/24105/24088/18477/230738/214150/16792/22051/15289/107607/12034/60595/68197/27050/16202/57373/69068/142980/110784/12317/257632/74256/54672/71609/78688/58994/54446/57321/11797/11796/72565/11848/13205/16179	64
BP	GO:0070972	protein localization to endoplasmic reticulum	49/9512	67/23355	7.41E-08	6.66E-07	3.37E-07	140740/14609/52551/216440/20335/68585/217337/19325/12033/24067/218544/69019/68889/105785/71446/30960/66384/72265/170829/68818/72999/226407/27058/338366/98732/57743/14828/20813/77006/75608/69276/67437/109676/433667/11426/67830/231070/231225/66661/66913/53421/192193/17872/68137/14276/56495/64209/93739/20818	49
BP	GO:1901216	positive regulation of neuron death	81/9512	126/23355	7.59E-08	6.81E-07	3.44E-07	26408/14360/56484/74747/216150/26398/18015/12569/11951/14824/17762/13665/14281/21981/18105/109700/26419/11911/56637/11820/13163/19765/13653/15183/14815/58801/12015/14102/18742/12370/208727/17970/14130/209456/12334/21808/71648/11350/11909/19400/12125/17865/64138/50754/17210/12368/13841/12017/16476/19268/12259/12540/12371/56717/11603/12568/19712/231637/66437/12366/69228/21937/22192/170770/11816/606…	81
BP	GO:0055017	cardiac muscle tissue growth	72/9512	109/23355	7.82E-08	7.01E-07	3.54E-07	17684/15214/15182/14609/93759/12534/50721/16000/14632/17268/26398/18121/19084/64010/22632/19766/13614/16468/105278/12166/11546/328572/19094/77044/26413/77446/56637/28185/26416/18712/20182/53817/106628/14465/11789/14164/14815/67655/19091/19211/19735/21808/18128/20181/14173/110196/13609/108058/56376/21812/56717/19664/21814/108655/232334/232854/606496/75547/18479/14183/14182/234214/11739/17125/22601…	72
BP	GO:0071383	cellular response to steroid hormone stimulus	100/9512	163/23355	8.07E-08	7.23E-07	3.65E-07	16798/20393/66521/74747/93759/15468/16969/12952/16000/72068/15364/56351/20185/18626/387140/18673/19014/12189/13207/22378/94186/12192/268709/328365/12159/74551/27401/70790/67731/93686/67040/328572/381022/67488/83383/22195/22196/77128/13163/224829/224902/12193/18145/24074/56736/14815/170826/17344/16601/16452/17978/51810/69726/12953/12064/228545/77006/20779/17979/67749/67890/11928/13684/67490/15502/…	100
BP	GO:0006289	nucleotide-excision repair	42/9512	55/23355	8.09E-08	7.24E-07	3.66E-07	93759/15574/17846/19364/237911/17420/14088/27015/23894/71991/319955/382913/52864/252870/50505/15312/18207/14885/13872/55947/22592/140917/22590/19359/19891/71101/18973/15289/12190/22591/18294/19365/13870/18971/14884/330554/67967/319583/99375/234258/19358/72774	42
BP	GO:0000245	spliceosomal complex assembly	36/9512	45/23355	8.41E-08	7.51E-07	3.79E-07	20222/193116/110809/67684/328110/67959/72193/66978/20630/53817/67242/108013/28000/81898/14007/269254/13046/67996/56758/74200/78784/56195/101739/75062/14105/231386/231769/192196/28035/330361/57905/19656/78688/83486/19655/22184	36
BP	GO:0050673	epithelial cell proliferation	235/9512	443/23355	8.56E-08	7.63E-07	3.85E-07	21929/19272/14609/110829/93759/20869/26396/50721/16000/327826/15364/14632/20852/22433/13649/68585/14172/18148/16568/20692/11541/18015/18121/20913/18103/18102/19014/217166/16010/20848/18612/14824/16416/78943/18750/20682/11799/74370/16413/11491/15902/20666/64010/20471/20474/12192/19164/11651/66222/68750/14451/19206/13039/18570/66549/14313/11534/12166/12159/11727/12050/28113/21816/21821/13655/19645/…	235
BP	GO:0045839	negative regulation of mitotic nuclear division	39/9512	50/23355	8.61E-08	7.66E-07	3.87E-07	67141/52696/327799/70385/216810/20877/22680/83560/11799/209334/74335/12159/19357/105837/224023/66591/67052/11789/107047/70799/108989/12236/229841/214444/17120/56150/75430/18817/30949/14183/12237/234069/67177/12649/26951/11920/22137/54369/235661	39
BP	GO:0048813	dendrite morphogenesis	111/9512	185/23355	8.82E-08	7.84E-07	3.96E-07	64009/20393/14360/52463/20869/216344/13169/12323/66713/213084/13385/50932/18472/12569/77097/108100/19878/77480/217692/18222/218194/94245/20354/56320/26419/73181/76108/223254/11838/93686/18174/74006/13845/545156/56637/19876/21844/224617/66515/83814/17344/12631/22359/19211/109294/29819/329152/329165/93691/13838/74117/11352/11308/228357/53872/14260/241638/228662/15901/665113/67414/72162/76089/13636/…	111
BP	GO:0008645	hexose transmembrane transport	75/9512	115/23355	9.45E-08	8.39E-07	4.24E-07	52906/353169/18605/17319/50721/216190/16000/237542/13867/14783/20528/19062/20913/18750/68938/11651/13614/218397/72993/18753/17869/22084/26416/74011/104215/110355/20411/76055/68421/16367/98496/23830/24014/18611/13603/64930/26569/11636/56017/18024/228775/16592/18759/109905/20661/20912/18124/20525/230784/56485/242773/22612/117591/19247/100647/23921/17295/109880/58887/15277/66277/68465/20527/232430/7…	75
BP	GO:0090092	regulation of transmembrane receptor protein serine/threonine kinase signaling pathway	143/9512	250/23355	9.57E-08	8.48E-07	4.28E-07	16798/17684/74048/93759/83554/20869/16969/380664/22433/114716/14566/16859/18121/22057/278507/16400/74499/66313/217342/11491/20666/72183/19042/56217/66354/20379/15216/14313/105083/171463/12166/12159/50523/24064/18133/223642/328572/11482/11479/12914/246154/12667/15205/224109/14314/18607/56424/12005/224640/13001/15516/65960/50766/68010/21417/14465/27528/52662/17128/17131/17126/17826/17283/16452/1471…	143
BP	GO:0036473	cell death in response to oxidative stress	67/9512	100/23355	9.58E-08	8.48E-07	4.28E-07	26408/68031/211329/14360/56484/19156/93759/69754/268373/14694/23939/17762/18453/209027/15251/66787/19766/56085/93692/223255/52521/170719/11911/68015/11820/20655/50873/20656/224617/19765/13078/16452/59041/12043/64930/13804/228026/18024/381375/26570/50754/17210/18391/18124/22166/71514/68943/57320/14362/19712/11669/15507/15505/17295/14763/65106/108655/18584/78688/74347/18854/72565/19823/14775/12387/…	67
BP	GO:0015749	monosaccharide transmembrane transport	76/9512	117/23355	9.99E-08	8.83E-07	4.46E-07	52906/353169/18605/17319/50721/216190/16000/237542/13867/14783/20528/19062/20913/18750/68938/11651/13614/218397/72993/18753/17869/22084/26416/74011/104215/110355/20411/76055/68421/16367/98496/23830/24014/18611/13603/64930/26569/11636/56017/18024/54338/228775/16592/18759/109905/20661/20912/18124/20525/230784/56485/242773/22612/117591/19247/100647/23921/17295/109880/58887/15277/66277/68465/20527/23…	76
BP	GO:0072698	protein localization to microtubule cytoskeleton	43/9512	57/23355	1.05E-07	9.26E-07	4.68E-07	216169/17997/69654/78926/209586/54141/12009/104318/18080/74470/52023/239839/56637/212307/11789/13367/70799/226016/51810/17754/386649/13589/16328/71878/20878/68053/20460/13542/100732/15194/71982/12121/232944/70178/101706/101994/244329/320191/18536/244667/102774/22137/28135	43
BP	GO:0030032	lamellipodium assembly	51/9512	71/23355	1.06E-07	9.35E-07	4.72E-07	66713/108686/18858/445007/15519/68732/18708/22330/16475/219140/57784/13829/66629/170736/19230/224014/14158/11854/12631/226251/226970/17974/329165/76709/208727/74117/22325/50884/13609/68050/242687/12345/13836/56717/231148/20563/19303/319974/14086/19353/101314/20430/434204/20399/54126/12554/16412/13430/17973/23999/11977	51
BP	GO:0070059	intrinsic apoptotic signaling pathway in response to endoplasmic reticulum stress	47/9512	64/23355	1.11E-07	9.75E-07	4.92E-07	26408/93759/11783/22433/20747/78943/80795/50527/66168/11911/110213/56637/50873/12018/224727/58801/19255/74126/17974/51800/12043/69601/66861/69065/228775/12048/26943/12608/12913/66073/12371/57320/22393/53323/67397/13666/16438/170770/12028/109815/12367/64209/12282/18854/17973/26926/16151	47
BP	GO:1902100	negative regulation of metaphase/anaphase transition of cell cycle	34/9512	42/23355	1.13E-07	9.92E-07	5.01E-07	67141/52696/327799/70385/20877/22680/83560/11799/209334/74335/19357/224023/66591/67052/11789/107047/70799/108989/12236/229841/214444/231600/17120/56150/75430/18817/30949/12237/234069/67177/26951/11920/22137/235661	34
BP	GO:0007409	axonogenesis	253/9512	483/23355	1.16E-07	1.02E-06	5.15E-07	338362/107449/13654/11735/12215/20869/26396/18717/54712/320150/216344/16971/13169/12808/53625/68585/213084/16897/29869/22368/18858/77579/83431/18472/237847/18738/12569/18121/11951/12799/11858/18612/17762/18750/19325/75847/14009/15982/319504/73991/18080/217692/19164/18222/399558/76260/15519/70430/14634/73710/20354/56320/14451/19206/17755/67263/13723/21974/268721/22330/16554/12934/105689/17181/1404…	253
BP	GO:0000288	nuclear-transcribed mRNA catabolic process, deadenylation-dependent decay	40/9512	52/23355	1.16E-07	1.02E-06	5.15E-07	72068/103135/74203/104625/69125/22057/217351/12192/210106/75901/74480/18458/239528/213988/74108/12193/69241/70640/67710/225929/208922/12227/381305/227715/319817/12457/72162/66362/231464/72587/232791/233033/233833/67207/18983/244551/234594/69305/17350/66446	40
BP	GO:0046605	regulation of centrosome cycle	40/9512	52/23355	1.16E-07	1.02E-06	5.15E-07	93759/17245/103573/18148/68729/12009/209334/19878/74335/20620/26419/219103/54375/26425/212514/68942/12449/100502766/18519/225523/67064/70799/20479/30839/98956/75608/20873/329795/214444/20460/66700/68953/232944/244329/234852/319675/66917/382073/18571/235661	40
BP	GO:0044242	cellular lipid catabolic process	127/9512	218/23355	1.20E-07	1.05E-06	5.29E-07	66253/20598/57319/19156/20397/71767/216136/16971/72129/14667/11370/18806/11430/14245/67452/171210/19300/14420/11651/23986/109254/11992/15212/66082/18753/74551/17117/53357/20524/17939/116939/74147/239759/110460/13177/19015/18010/193742/27226/13078/106861/15488/16891/12894/18797/14705/433256/15926/11363/16367/13167/11758/16922/26569/56357/102238433/329502/74182/76192/18803/64899/170789/19302/18805/…	127
BP	GO:0072001	renal system development	184/9512	336/23355	1.21E-07	1.05E-06	5.33E-07	52906/12142/544696/19156/20397/71371/18541/216274/103468/21853/16878/11764/16568/18015/18121/16400/19401/15184/16416/20682/445007/107817/18263/15902/11622/20471/20474/76260/18073/14634/20677/17129/19206/407785/13003/218476/71228/12159/21821/73692/70350/107587/382985/11600/14042/211401/17869/18591/209039/109663/83396/15205/13383/19876/11504/13388/18763/18131/224727/22339/71461/22666/11789/13653/14…	184
BP	GO:0045807	positive regulation of endocytosis	80/9512	125/23355	1.21E-07	1.05E-06	5.33E-07	64009/52906/27403/216190/213326/216344/16971/12512/16568/11840/216869/18806/11736/104836/20379/15216/80838/94245/20963/15387/14063/72993/11600/18693/105722/74006/11773/11820/104015/16443/13388/14251/22339/72238/20405/106572/225164/30948/12475/83814/67979/75734/30931/14725/75786/12010/12048/16803/13645/19055/19063/100017/12540/50791/11518/215114/18787/50765/73178/14461/12121/11816/60595/76686/1177…	80
BP	GO:0043406	positive regulation of MAP kinase activity	123/9512	210/23355	1.24E-07	1.08E-06	5.48E-07	70097/26408/21987/12484/17319/17873/26396/16000/17311/327826/268373/13649/14172/26397/26398/13543/16706/70834/78943/26399/338372/19164/19766/13614/23882/20963/26401/109700/18753/319955/16475/19229/18591/66513/26404/224014/12929/13544/19876/11820/21844/20655/26407/224619/12005/26382/22339/14370/14164/18596/26412/69534/14367/13838/71111/67313/93840/22030/69601/24136/68082/228355/22034/26390/20779/6…	123
BP	GO:0032469	endoplasmic reticulum calcium ion homeostasis	25/9512	28/23355	1.29E-07	1.12E-06	5.64E-07	67163/19164/217893/80795/70551/66168/72844/110213/11820/12018/240174/12043/68944/19165/21817/108058/229877/22393/11938/66437/16438/170770/12028/64209/18854	25
BP	GO:1901605	alpha-amino acid metabolic process	104/9512	172/23355	1.29E-07	1.12E-06	5.64E-07	18537/216136/14431/50493/108037/216456/18618/20425/237823/104184/71562/71776/209027/18263/104923/108156/14874/217830/11565/238505/210009/14661/20540/54375/66194/22117/26912/11911/246277/19125/12846/52633/14450/51793/17850/107766/11789/107272/56454/67432/14718/76187/14660/381290/14645/14194/11566/69051/109079/14417/70266/11898/14287/269378/26570/229363/236539/14630/67547/229905/107869/66902/51797/…	104
BP	GO:1902373	negative regulation of mRNA catabolic process	44/9512	59/23355	1.33E-07	1.15E-06	5.82E-07	19205/12696/74203/73158/53422/67493/70439/22057/12006/71169/192119/217980/75420/77134/210106/15381/18458/19317/22339/13164/18173/17164/13211/51810/52477/13555/56190/12457/74645/22608/230753/100342/56717/230908/11991/11810/71723/233908/56460/15568/117149/212943/56403/14265	44
BP	GO:0045454	cell redox homeostasis	48/9512	66/23355	1.34E-07	1.16E-06	5.86E-07	50493/52892/18230/216963/18023/18453/71853/13382/72736/105245/69672/93692/70561/50527/11792/56551/100126824/106200/72599/53382/67988/54683/11757/98258/69367/11758/227638/96979/18024/66861/14827/52837/69227/22166/66073/18477/73723/214063/12304/232223/112406/109815/30926/14782/21672/14629/14775/53381	48
BP	GO:1902807	negative regulation of cell cycle G1/S phase transition	48/9512	66/23355	1.34E-07	1.16E-06	5.86E-07	15468/69754/12905/52679/17246/52468/20677/19766/14451/268709/19645/13383/12575/11789/52004/17283/19211/227292/387219/227331/12043/214498/67991/104418/19650/56190/269424/16600/12579/12795/19891/18764/72611/12366/14056/93695/233805/57913/12443/26992/19651/76454/12581/235041/18854/67941/69274/14199	48
BP	GO:0061008	hepaticobiliary system development	83/9512	131/23355	1.36E-07	1.17E-06	5.92E-07	17684/21929/140740/110829/103149/52679/14632/22433/12808/13649/68585/14172/18015/380718/80280/19014/20851/14055/20682/11622/11845/16468/12159/74551/21821/71175/20683/239719/15205/12394/16004/20656/18763/17158/14465/225341/14164/19697/12421/12633/26554/326622/18128/20687/20378/11486/72043/12608/20878/18706/18129/214133/11364/16476/230709/20111/57295/18764/21814/231580/78894/109900/17295/14056/1643…	83
BP	GO:0007040	lysosome organization	53/9512	75/23355	1.44E-07	1.24E-06	6.28E-07	432486/11840/19376/195040/27419/56208/14824/14387/17101/72739/11774/15212/211286/114128/223593/11984/21425/192236/66241/68365/11432/228545/214585/14466/20615/11303/19063/16792/18784/56717/21982/192232/18439/77573/71900/19349/17921/66508/74349/12751/12752/12721/233979/26889/320191/170833/14339/17751/56453/15481/15211/76524/70495	53
BP	GO:0080171	lytic vacuole organization	53/9512	75/23355	1.44E-07	1.24E-06	6.28E-07	432486/11840/19376/195040/27419/56208/14824/14387/17101/72739/11774/15212/211286/114128/223593/11984/21425/192236/66241/68365/11432/228545/214585/14466/20615/11303/19063/16792/18784/56717/21982/192232/18439/77573/71900/19349/17921/66508/74349/12751/12752/12721/233979/26889/320191/170833/14339/17751/56453/15481/15211/76524/70495	53
BP	GO:0001959	regulation of cytokine-mediated signaling pathway	73/9512	112/23355	1.45E-07	1.24E-06	6.28E-07	12484/59004/70312/56480/69922/15944/54396/56310/18472/67338/19014/20698/11491/15251/19766/13614/20963/14063/16195/56335/432940/11600/106025/223723/83945/12703/547253/19876/50873/77128/19255/240518/16177/12767/22030/80985/228607/56045/263876/16196/229096/77772/56417/13601/15257/192656/69807/19268/16792/68350/18600/20563/53323/16923/56715/108960/67070/54131/94088/66824/24058/54123/14082/14456/18983…	73
BP	GO:1903706	regulation of hemopoiesis	212/9512	396/23355	1.46E-07	1.25E-06	6.32E-07	56484/12484/12142/74048/83554/11776/16969/69754/17311/83430/67588/16878/107829/78926/22433/22778/17268/21414/16362/16859/18015/18103/18102/19014/19401/20851/20848/16416/18750/15223/15902/59032/18035/20663/15251/12192/14281/192119/15519/217864/83924/14634/319159/319160/100041230/319161/319158/319157/319156/319155/326620/326619/20677/19766/20963/11774/18708/328365/278672/70564/12159/18950/56335/173…	212
BP	GO:0042063	gliogenesis	187/9512	343/23355	1.46E-07	1.25E-06	6.32E-07	215798/15979/15182/13654/16000/15364/16971/17937/13867/16878/18016/13649/19058/68585/18858/11484/18472/18015/12569/18121/18023/192157/217166/12799/20848/14824/20682/15902/20666/16777/319565/56217/19164/192119/11651/14634/20677/20238/72948/13003/15212/16195/328365/71918/12159/56335/27374/17181/17869/17988/14083/105782/18693/18591/12257/26413/12929/224045/104156/15205/224109/11820/21844/20655/10401…	187
BP	GO:0009062	fatty acid catabolic process	65/9512	97/23355	1.47E-07	1.26E-06	6.36E-07	66253/71767/216136/72129/11370/11430/14245/171210/19300/11651/23986/109254/11992/74551/20524/74147/110460/13177/19015/106861/15488/12894/433256/11363/16367/13167/16922/26569/56357/64899/170789/19302/66841/19299/15107/69772/11364/67460/12896/20280/76574/230784/56717/70025/74114/231086/57742/80911/100705/11409/14080/19305/320204/11652/110826/54608/384783/270076/66887/67528/110842/102632/113868/1166…	65
BP	GO:0051146	striated muscle cell differentiation	177/9512	322/23355	1.48E-07	1.26E-06	6.38E-07	15214/15182/11793/93759/16000/17878/13008/327826/17938/22433/24052/103806/18858/26398/77579/216850/11443/216869/70834/278507/21833/19401/15184/19084/12632/20471/20474/192119/22632/11651/193385/13614/26556/68760/12159/11546/17387/21821/57784/19645/12224/18133/17886/73739/328572/16691/56637/64082/28185/54720/13388/26416/17691/13163/20182/53817/14251/653016/22339/106628/20541/13831/14465/12558/22528…	177
BP	GO:0032506	cytokinetic process	32/9512	39/23355	1.48E-07	1.26E-06	6.39E-07	11840/20877/216846/208092/170625/11744/105513/57784/17886/26934/68942/50850/19348/67064/68166/74107/20479/75608/13605/13852/66700/20166/68953/116733/234852/234857/68743/235406/71819/11848/78267/18571	32
BP	GO:0006360	transcription by RNA polymerase I	41/9512	54/23355	1.53E-07	1.30E-06	6.59E-07	20587/103136/216443/116848/216877/19285/21429/68979/21340/217995/75678/26914/105372/319955/11911/106298/66136/72515/13872/21453/73674/17975/21945/21339/22130/64424/230709/56717/17089/68895/13666/68077/12606/68845/17872/14884/20586/50996/192176/270627/320595	41
BP	GO:0003281	ventricular septum development	59/9512	86/23355	1.55E-07	1.32E-06	6.67E-07	17684/15214/12142/327826/17246/17168/18121/57265/15902/20666/207304/64010/20677/12159/723905/73692/15205/77446/19876/71461/17184/17128/17131/18018/24069/12168/12767/17248/93840/21808/14462/18128/26920/11477/14725/15213/229700/18741/16911/16007/21812/269593/14362/107823/20563/19664/21814/116701/21386/16974/22411/14183/23863/22761/112405/13430/20586/17130/21813	59
BP	GO:0014909	smooth muscle cell migration	66/9512	99/23355	1.59E-07	1.35E-06	6.84E-07	17319/16000/17246/16971/14783/12928/16416/238130/16195/12166/11792/68813/19219/18133/15117/211770/17869/14083/18591/106014/223864/545156/11504/19015/12305/271457/13078/13653/18596/23789/19091/414758/16011/76709/208727/12043/67771/56508/18024/20779/14066/108058/18124/14745/20563/19664/231637/18787/18590/14673/18844/29875/50490/18479/233571/18442/16202/18791/71785/14739/20660/17918/11848/54601/1197…	66
BP	GO:0033209	tumor necrosis factor-mediated signaling pathway	49/9512	68/23355	1.60E-07	1.36E-06	6.88E-07	56484/110829/59004/56310/52700/22032/67338/20698/170720/11491/18035/22031/19766/20963/14063/19229/432940/14042/106025/16691/66626/50873/19255/240518/19697/21873/16452/12675/20846/22030/22029/22034/99311/263876/229615/15257/69807/16792/53323/21937/60595/16202/66824/14456/16150/74256/78688/11806/22036	49
BP	GO:1902652	secondary alcohol metabolic process	90/9512	145/23355	1.65E-07	1.40E-06	7.07E-07	16987/16971/20787/18858/11370/18559/18023/14149/67963/13116/15357/208715/21834/219024/14137/13850/105787/20775/11429/20788/109754/65970/223920/11820/20655/76483/18145/14164/14151/16973/22359/226144/15926/11363/104086/110611/72999/20652/15490/98386/12359/170718/19302/110196/14466/68603/14263/17777/230101/11303/69863/108079/74754/20280/100017/13121/231070/110524/17855/20778/18984/14792/11812/11816/…	90
BP	GO:0044380	protein localization to cytoskeleton	45/9512	61/23355	1.65E-07	1.40E-06	7.07E-07	216169/17997/69654/78926/209586/54141/217124/12009/104318/18080/74470/52023/239839/56637/212307/11789/13367/70799/226016/51810/17754/386649/13589/16328/71878/20878/68053/20460/242785/13542/100732/15194/71982/12121/232944/70178/101706/101994/244329/320191/18536/244667/102774/22137/28135	45
BP	GO:0010257	NADH dehydrogenase complex assembly	38/9512	49/23355	1.66E-07	1.40E-06	7.08E-07	75406/208501/407785/75597/17993/69089/66218/67130/68342/17991/225887/67264/227197/66821/67273/68375/66046/229211/66377/76947/68493/230075/66928/595136/68202/68198/66091/66349/66271/68472/68197/70316/66916/235169/104130/54405/26926/66826	38
BP	GO:0032981	mitochondrial respiratory chain complex I assembly	38/9512	49/23355	1.66E-07	1.40E-06	7.08E-07	75406/208501/407785/75597/17993/69089/66218/67130/68342/17991/225887/67264/227197/66821/67273/68375/66046/229211/66377/76947/68493/230075/66928/595136/68202/68198/66091/66349/66271/68472/68197/70316/66916/235169/104130/54405/26926/66826	38
BP	GO:1901799	negative regulation of proteasomal protein catabolic process	38/9512	49/23355	1.66E-07	1.40E-06	7.08E-07	52551/52892/24086/15216/12328/108143/14198/56291/219158/68135/223870/252870/224727/79263/15516/225131/59025/225896/57438/17754/77006/53378/17025/67025/57320/18752/68077/75744/66333/67903/80750/102122/93739/71472/20588/17772/94190/108155	38
BP	GO:0051985	negative regulation of chromosome segregation	35/9512	44/23355	1.66E-07	1.40E-06	7.08E-07	67141/52696/327799/70385/30939/20877/22680/83560/11799/209334/74335/19357/224023/66591/67052/11789/107047/70799/108989/12236/229841/214444/231600/17120/56150/75430/18817/30949/12237/234069/67177/26951/11920/22137/235661	35
BP	GO:0051962	positive regulation of nervous system development	191/9512	352/23355	1.70E-07	1.43E-06	7.21E-07	20393/15182/216028/13654/20869/26396/114606/16000/54712/53605/216344/16971/16878/13169/12323/13649/66713/68585/76901/213084/22368/83431/216856/11484/18472/18121/11951/15114/11858/17762/18750/108100/15902/20666/18080/15251/18222/66354/399558/192119/14634/20238/20354/56320/108138/17755/18708/16195/71228/26419/27374/17869/14083/378937/328572/14375/12257/140570/105827/70620/74006/13845/104156/15205/5…	191
BP	GO:0035304	regulation of protein dephosphorylation	60/9512	88/23355	1.72E-07	1.44E-06	7.30E-07	19205/77976/17931/268373/69556/19052/22627/11640/217124/14226/19878/74521/13003/109700/18753/108912/73062/71474/66849/54720/76497/15516/21770/19877/18596/52036/16452/227059/107895/108954/226591/226849/64930/110854/12953/14225/54401/14466/56205/100336/68943/100072/50791/15194/665775/71782/74585/243819/68188/21803/101568/17872/20597/20947/16150/50768/382030/23988/59046/14678	60
BP	GO:0007224	smoothened signaling pathway	96/9512	157/23355	1.82E-07	1.53E-06	7.73E-07	18605/544696/67345/71137/69181/14632/103765/14694/16568/216795/27078/19376/56427/380718/104732/14634/69672/14451/19206/105278/71393/71228/219103/21821/19645/66573/14042/83396/17237/15205/73916/56297/68146/72016/106633/50758/12385/15531/329064/24069/56350/19335/269209/78795/74019/14633/20822/98376/171567/226861/68475/67466/15376/245866/68259/15257/18749/269523/72938/20460/19207/67661/59056/231214/…	96
BP	GO:0031109	microtubule polymerization or depolymerization	78/9512	122/23355	1.85E-07	1.55E-06	7.82E-07	67141/20393/74392/23805/17997/13494/78926/83431/216965/103733/70218/17762/71276/104318/108903/328108/18080/72948/17755/246103/26419/219103/219114/76789/380969/13548/78798/212307/11789/70799/56327/13518/17756/76707/227634/11350/75786/228421/17754/72119/13589/20257/16800/229589/83679/109242/230101/214444/73804/16765/12345/100732/58522/75991/56430/19353/17295/13191/26903/14228/12576/76686/233276/239…	78
BP	GO:0030433	ubiquitin-dependent ERAD pathway	55/9512	79/23355	1.88E-07	1.58E-06	7.96E-07	56709/22213/52551/216440/193670/116891/217069/72053/67163/104771/20338/76577/56085/218544/67089/66597/223455/67819/224109/56424/54197/224727/59025/74126/226144/56812/67812/227619/14828/66861/108687/70604/329795/269523/230249/50762/230903/63958/140499/64295/22393/13666/22644/11993/192193/50760/75744/109815/244373/108159/64209/140630/71472/68292/54609	55
BP	GO:1900076	regulation of cellular response to insulin stimulus	55/9512	79/23355	1.88E-07	1.58E-06	7.96E-07	18605/93759/216190/67972/237542/117150/14783/19062/17913/18750/12702/56278/18753/239126/105787/209039/12703/22084/387161/19255/110355/19697/26379/20411/68421/16367/98496/98415/72674/67856/18718/64930/26569/50915/19271/69178/20779/228869/12095/22724/19268/22608/56041/19247/232339/606496/18479/16332/53322/434246/16956/20660/17918/17973/14678	55
BP	GO:0072522	purine-containing compound biosynthetic process	100/9512	165/23355	1.90E-07	1.58E-06	8.00E-07	108037/11947/211347/216739/14923/20425/212627/11541/237823/14919/18103/18102/18604/11951/104112/20848/71743/68087/71679/67763/13382/328099/108156/11565/68263/11534/18950/17869/11564/11512/67942/11515/11957/14450/28080/55951/50873/214917/11946/107197/56248/23972/75735/433256/108147/98496/171567/70456/11566/11949/11636/228026/228033/27402/74450/12048/60525/11486/67126/229363/11950/109674/23971/2695…	100
BP	GO:0035051	cardiocyte differentiation	107/9512	179/23355	1.95E-07	1.63E-06	8.21E-07	17684/15214/15182/11793/93759/16000/327826/13649/24052/103806/26398/77579/216850/216869/19401/192119/22632/13614/66923/12159/11546/21821/12224/73739/18591/328572/106042/26413/15205/56637/64082/28185/13388/17691/20182/53817/22339/106628/20541/14465/225288/15183/14815/18596/545261/387163/387161/17128/67655/19091/18569/14369/11790/19735/12301/93840/51810/21808/74103/18128/20181/64930/17996/11477/164…	107
BP	GO:0051568	histone H3-K4 methylation	42/9512	56/23355	1.96E-07	1.63E-06	8.23E-07	331623/12189/238247/66354/14957/50708/26914/381022/69544/213389/110147/66310/17128/74322/213464/14462/140858/76246/56406/329559/68911/99890/214133/109263/99982/231051/55982/24116/208043/319974/194388/68845/22083/67278/233904/13433/214162/66317/77305/12387/71458/108155	42
BP	GO:0051653	spindle localization	42/9512	56/23355	1.96E-07	1.63E-06	8.23E-07	14609/114606/66713/103583/70385/16897/83431/18472/54141/16211/72114/24064/17886/21648/67052/68166/12631/14048/76707/74117/12316/72080/108907/386649/24063/16800/76123/68053/214444/12615/15194/73178/56150/13191/101706/18817/244329/234857/16412/26951/17758/76499	42
BP	GO:0001822	kidney development	176/9512	321/23355	2.02E-07	1.67E-06	8.46E-07	52906/12142/544696/20397/71371/18541/216274/103468/21853/16878/11764/16568/18015/18121/16400/19401/16416/20682/445007/107817/18263/15902/11622/20471/20474/18073/14634/20677/17129/19206/407785/13003/218476/71228/12159/21821/73692/70350/107587/382985/11600/14042/211401/17869/18591/209039/109663/83396/15205/13383/19876/11504/13388/18763/18131/224727/22339/71461/22666/11789/13653/14164/18596/17128/17…	176
BP	GO:0001889	liver development	81/9512	128/23355	2.07E-07	1.71E-06	8.66E-07	17684/21929/140740/110829/103149/52679/14632/22433/12808/13649/68585/14172/18015/80280/19014/20851/14055/20682/11622/11845/16468/12159/74551/21821/20683/239719/15205/12394/16004/20656/18763/17158/14465/225341/14164/19697/12421/12633/26554/326622/18128/20687/20378/11486/72043/12608/20878/18706/18129/214133/11364/16476/230709/20111/57295/18764/21814/231580/78894/109900/17295/14056/16438/22371/14235…	81
BP	GO:0008088	axo-dendritic transport	56/9512	81/23355	2.12E-07	1.76E-06	8.89E-07	11776/216344/14533/103583/16568/83431/16562/18472/14252/15114/17762/56444/15251/16593/17828/94245/67269/11774/11820/20655/50850/16573/19290/11777/16594/73689/29819/13518/17756/68724/51810/16574/228355/17754/214585/18457/20853/67749/360213/20615/71514/16561/15194/15507/67166/17760/68566/64933/234847/235180/15481/17918/67095/14265/17257/71703	56
BP	GO:1903959	regulation of anion transmembrane transport	82/9512	130/23355	2.13E-07	1.77E-06	8.92E-07	52906/18605/94221/15275/17319/18245/50721/216190/16000/237542/13867/14783/216739/215113/19062/20913/18750/68938/19164/11651/19766/13614/26385/218397/72993/18753/54375/17869/26416/74011/104215/110355/20411/76055/433256/68421/16367/98496/23830/19735/24014/18611/13603/11636/18024/72401/228775/16592/18759/109905/20912/18124/242669/56717/22612/19247/100647/23921/17295/109880/77574/58887/15277/66277/65…	82
BP	GO:0008203	cholesterol metabolic process	83/9512	132/23355	2.20E-07	1.82E-06	9.19E-07	16987/16971/20787/18858/11370/18559/18023/14149/67963/13116/15357/208715/21834/219024/14137/13850/105787/20775/20788/109754/65970/223920/11820/20655/76483/18145/14164/14151/16973/22359/226144/11363/104086/110611/72999/20652/15490/98386/12359/19302/110196/14466/68603/14263/17777/230101/11303/69863/108079/74754/20280/100017/13121/231070/110524/17855/20778/18984/14792/11812/11816/12606/54200/244152/…	83
BP	GO:0006368	transcription elongation from RNA polymerase II promoter	39/9512	51/23355	2.22E-07	1.82E-06	9.19E-07	22778/20922/69131/170472/66266/66505/69562/192657/74427/114741/68705/106389/67673/12005/57261/98053/72515/16825/214498/51810/58202/100270744/76246/57314/56436/27224/24116/14056/20924/54624/22083/234069/13716/66126/66317/26395/235497/235626/12387	39
BP	GO:0031648	protein destabilization	39/9512	51/23355	2.22E-07	1.82E-06	9.19E-07	93759/50721/17246/22433/17846/103583/18148/54396/217166/260302/68339/218203/50789/106052/67819/75841/328572/12914/75826/50873/54197/12234/26554/214498/215193/378702/15901/20779/19302/50754/68350/15194/231600/664994/18817/77035/19358/20437/15185	39
BP	GO:0032206	positive regulation of telomere maintenance	39/9512	51/23355	2.22E-07	1.82E-06	9.19E-07	50721/12461/12464/19360/20877/30877/106052/12465/52864/74108/26413/12469/26407/21454/74493/22596/59125/18005/269400/72162/12462/27354/11991/17165/101185/12468/13870/59047/26417/26400/21951/234344/497652/17535/11920/18854/12387/245474/22589	39
BP	GO:0043620	regulation of DNA-templated transcription in response to stress	39/9512	51/23355	2.22E-07	1.82E-06	9.19E-07	17684/72567/23939/18023/15251/57748/11911/110213/12013/12915/22339/13819/16210/13653/19697/319594/17974/226641/11910/18128/18024/68142/12608/11863/16476/230784/19664/13666/22346/64383/17872/29810/69068/16598/15368/12649/20466/17973/270669	39
BP	GO:0090311	regulation of protein deacetylation	39/9512	51/23355	2.22E-07	1.82E-06	9.19E-07	15182/93759/114716/20787/20185/217031/17762/14245/81703/72948/219158/105787/71175/328572/12053/13548/80748/56399/54194/22339/107392/114715/22724/99890/108079/68943/13016/20602/320365/26903/101206/214899/101540/21803/101809/23954/14272/69260/18854	39
BP	GO:0045022	early endosome to late endosome transport	33/9512	41/23355	2.26E-07	1.85E-06	9.36E-07	54198/26396/216344/55943/280408/27681/56208/13731/26413/22350/271457/67894/16558/20779/74718/54673/101240/66700/19349/74349/26417/320191/170833/14339/77116/71732/19684/26395/235567/104831/192176/17698/55988	33
BP	GO:0031952	regulation of protein autophosphorylation	36/9512	46/23355	2.35E-07	1.92E-06	9.70E-07	18605/19052/19360/26932/26931/20963/14586/76108/18591/22339/21770/16210/225849/226849/13805/12388/228140/215653/20779/74012/54635/27354/13841/21754/16476/68473/18590/93695/29875/13631/78388/22341/71785/17535/13205/72065	36
BP	GO:0035023	regulation of Rho protein signal transduction	86/9512	138/23355	2.38E-07	1.95E-06	9.85E-07	110279/52666/72729/109934/21927/16400/192662/20403/20663/56349/193385/14063/14062/68760/71704/268739/219140/67168/223254/223435/239530/224014/12053/77446/545156/19876/21844/16443/24001/26382/14251/22324/20662/12558/18596/328967/71972/109294/226970/74018/26554/227377/11352/16456/22325/11350/277360/13605/16800/57912/11303/14745/16765/72754/213649/269608/17295/11857/13860/67425/232906/11816/16801/10…	86
BP	GO:0070988	demethylation	47/9512	65/23355	2.42E-07	1.97E-06	9.97E-07	52463/108829/21665/22210/268420/216850/107817/211064/218214/18676/11792/15460/80287/252870/67014/11811/193796/277250/225876/14462/69113/214133/252838/76804/67096/230674/99982/231642/30841/18984/338523/104263/194388/214899/11810/73708/21849/77035/67278/233902/73945/26386/22284/22289/320595/20591/22290	47
BP	GO:0045638	negative regulation of myeloid cell differentiation	64/9512	96/23355	2.44E-07	1.99E-06	1.01E-06	83554/107829/78926/17268/18015/18103/18102/19401/20851/18035/12192/83924/319159/319160/100041230/319161/319158/319157/319156/319155/326620/326619/18708/19229/211770/17869/57259/12394/13388/15526/19255/107173/21873/16825/214498/320404/17536/16658/50754/97122/229615/229700/17096/70673/12571/15404/15405/14461/70809/93694/320332/54624/50794/23991/22083/99375/234515/22761/235320/66317/235497/102791/12…	64
BP	GO:0061614	pri-miRNA transcription by RNA polymerase II	43/9512	58/23355	2.45E-07	2.00E-06	1.01E-06	15182/56484/20787/20848/13207/20682/15251/14281/22632/30877/12166/12159/73181/12224/67040/18591/20788/11820/19015/14465/13653/14815/17128/14283/19697/208727/21808/14462/18033/21812/16600/18028/16476/71093/14461/21803/21676/17125/13018/18021/20586/17127/17130	43
BP	GO:0061458	reproductive system development	251/9512	482/23355	2.46E-07	2.00E-06	1.01E-06	17684/15214/56484/12142/14609/19156/20397/93759/108829/71371/54427/20869/70248/28088/16000/17311/52679/327826/103468/15364/56218/16878/13649/21414/14566/20520/22187/216869/217039/237911/18121/19014/19401/20851/207165/20682/14784/15081/12702/17977/11622/93757/207304/238247/20474/15251/12192/211064/192119/11651/20708/20719/15387/13039/407785/73296/14313/15209/66923/12159/12050/56739/13030/319448/19…	251
BP	GO:1902117	positive regulation of organelle assembly	52/9512	74/23355	2.53E-07	2.05E-06	1.04E-06	72068/117150/108686/104625/26420/27041/54141/15114/56208/53860/20969/26419/219103/66573/13196/72844/225523/76709/20479/64143/226407/98732/18718/20779/20971/20873/76123/54673/53378/329795/230872/15194/231225/23881/231464/22241/14086/72587/232906/232944/70300/101706/101565/72333/234594/234776/319675/235072/102774/11848/18571/17698	52
BP	GO:2001021	negative regulation of response to DNA damage stimulus	52/9512	74/23355	2.53E-07	2.05E-06	1.04E-06	67141/93759/17319/108705/17246/117599/107829/170472/68149/108138/113002583/319955/75698/219158/22070/70790/29813/50505/75826/77782/13548/53817/74355/225160/107260/14897/12778/226419/57438/27223/73747/12048/20613/269400/69807/69885/99982/71890/78412/18294/12122/13870/22594/75736/27050/108937/74996/234371/12581/59092/236904/237211	52
BP	GO:0035265	organ growth	122/9512	210/23355	2.59E-07	2.10E-06	1.06E-06	16798/17684/15214/15182/14609/19156/93759/12534/50721/16000/67603/14632/17268/11749/26398/18121/19401/19084/20682/11622/64010/23876/22632/11651/19766/13614/16468/105278/12166/11546/50523/24064/19116/56274/14042/14083/17069/328572/19094/77044/19411/26413/77446/56637/28185/13388/26416/18712/20182/110147/53817/106628/14465/11789/14164/14815/18596/17126/67655/17283/14297/19091/19211/21416/12043/19735…	122
BP	GO:1902751	positive regulation of cell cycle G2/M phase transition	26/9512	30/23355	2.66E-07	2.15E-06	1.09E-06	67141/12534/12567/18148/114714/15512/19363/11820/57261/116871/12532/16906/20479/226419/18514/76843/12531/108058/108911/66993/12545/12443/20466/53869/12530/17257	26
BP	GO:0016051	carbohydrate biosynthetic process	117/9512	200/23355	2.73E-07	2.21E-06	1.11E-06	18605/19386/93759/20869/12952/16000/69181/56351/56012/103988/14783/216558/53625/104570/19062/67300/18604/217166/68401/217664/15251/11651/14120/17423/105651/74551/19229/213053/19219/14042/15117/76282/18591/11911/328572/14555/252870/74185/67078/17691/18519/26384/14815/15531/19255/18563/13194/19091/20411/14718/14873/21416/16367/227327/269224/18106/11910/140858/50935/14571/72136/20322/56336/27357/564…	117
BP	GO:0060419	heart growth	76/9512	119/23355	2.81E-07	2.27E-06	1.15E-06	17684/15214/15182/14609/93759/12534/50721/16000/67603/14632/17268/26398/18121/19084/11622/64010/22632/19766/13614/16468/105278/12166/11546/328572/19094/77044/26413/77446/56637/28185/26416/18712/20182/53817/106628/14465/11789/14164/14815/67655/19091/19211/19735/21808/18128/20181/14173/110196/13609/108058/56376/21812/56717/19664/21814/100705/108655/232334/232854/606496/75547/18479/14183/14182/23421…	76
BP	GO:0010971	positive regulation of G2/M transition of mitotic cell cycle	24/9512	27/23355	2.83E-07	2.28E-06	1.15E-06	67141/12534/12567/114714/15512/19363/11820/57261/116871/12532/16906/20479/18514/76843/12531/108058/108911/66993/12545/12443/20466/53869/12530/17257	24
BP	GO:0050770	regulation of axonogenesis	110/9512	186/23355	2.86E-07	2.30E-06	1.16E-06	338362/20869/26396/54712/16971/13169/68585/213084/29869/22368/83431/18472/12569/11951/11858/17762/15982/18080/217692/19164/20354/56320/17755/16554/14083/328572/140570/239667/13845/224105/56637/19876/21844/24001/27279/22084/22339/20359/19280/13640/12558/20358/13728/14297/19211/319740/20353/12168/17756/13838/59041/74117/18845/22352/24136/108699/228357/12064/11538/20482/229285/20351/360213/13636/203…	110
BP	GO:0006090	pyruvate metabolic process	77/9512	121/23355	2.93E-07	2.35E-06	1.19E-06	74747/15275/17319/18641/16969/50721/16000/56012/103988/18293/20185/13808/216963/18604/20848/14635/13382/15251/19164/56421/66129/68263/74551/105787/17869/328572/18642/14555/56490/11820/55951/107029/18563/11474/18648/67432/226265/208727/18640/17928/70456/70266/228026/56428/27402/16418/18124/108079/74246/13806/108099/16548/15194/18439/58805/17425/27273/15277/13807/21991/14433/319801/16832/14751/1682…	77
BP	GO:0007094	mitotic spindle assembly checkpoint	31/9512	38/23355	3.00E-07	2.41E-06	1.22E-06	52696/327799/70385/20877/22680/83560/11799/209334/74335/224023/66591/67052/11789/107047/70799/108989/12236/229841/214444/17120/56150/75430/18817/30949/12237/234069/67177/26951/11920/22137/235661	31
BP	GO:0071173	spindle assembly checkpoint	31/9512	38/23355	3.00E-07	2.41E-06	1.22E-06	52696/327799/70385/20877/22680/83560/11799/209334/74335/224023/66591/67052/11789/107047/70799/108989/12236/229841/214444/17120/56150/75430/18817/30949/12237/234069/67177/26951/11920/22137/235661	31
BP	GO:0001836	release of cytochrome c from mitochondria	44/9512	60/23355	3.02E-07	2.41E-06	1.22E-06	16000/26420/70310/216869/11651/105675/66092/12050/53357/12124/66449/74006/381038/70186/50873/20656/12018/58801/12015/14297/14102/51800/12043/171543/12125/12048/16905/56772/16476/55948/68943/66437/110175/12122/170770/18793/56330/12028/66824/12176/78688/14775/56295/11977	44
BP	GO:0043489	RNA stabilization	44/9512	60/23355	3.02E-07	2.41E-06	1.22E-06	19205/12696/74203/73158/53422/67493/70439/12006/192119/217980/77134/210106/100715/15381/74108/19317/22339/13164/18173/17164/13211/51810/52477/13434/13555/56190/12457/72162/74645/22608/230753/619605/100342/56717/230908/11991/11810/233908/15568/234344/117149/212943/56403/245474	44
BP	GO:0010827	regulation of glucose transmembrane transport	60/9512	89/23355	3.18E-07	2.54E-06	1.28E-06	52906/18605/17319/50721/216190/16000/237542/13867/14783/19062/20913/18750/68938/11651/13614/218397/72993/18753/17869/26416/74011/104215/110355/20411/76055/68421/16367/98496/23830/24014/18611/13603/11636/18024/228775/16592/18759/109905/20912/18124/22612/19247/100647/23921/17295/109880/58887/15277/66277/68465/232430/74741/20167/606496/11652/76686/17258/16337/384783/13617	60
BP	GO:0070301	cellular response to hydrogen peroxide	60/9512	89/23355	3.18E-07	2.54E-06	1.28E-06	21929/26408/68031/15182/56484/19156/93759/69754/20852/14694/23939/216850/22658/20698/209027/11852/56349/19766/93692/21974/105675/18753/26419/11792/68015/13078/16210/18596/12631/19697/12333/14297/59041/269254/13804/11350/18024/19261/20779/13605/18391/18124/22166/68943/57320/15505/17295/14763/11677/14056/14080/108655/18584/27050/101476/12176/78688/58994/18104/15185	60
BP	GO:0019083	viral transcription	37/9512	48/23355	3.19E-07	2.54E-06	1.28E-06	20587/94091/18643/19062/192231/66354/19720/66597/328572/20683/21357/83383/12648/68776/72462/67655/93679/98415/13211/22278/18128/19182/67778/28036/16842/229906/69807/16476/433759/230908/19712/16543/15451/233532/66141/270096/20586	37
BP	GO:1902808	positive regulation of cell cycle G1/S phase transition	37/9512	48/23355	3.19E-07	2.54E-06	1.28E-06	17246/14632/13649/72290/20913/74370/11491/11651/218793/11792/66214/105837/12914/208643/11504/12445/214498/71878/53317/28036/67628/116748/27214/81702/231803/14056/12034/12444/54624/67278/12443/99375/21781/19684/15586/13205/72584	37
BP	GO:0046854	phosphatidylinositol phosphorylation	34/9512	43/23355	3.27E-07	2.60E-06	1.31E-06	216233/192157/12702/668212/104718/18708/12703/224020/56468/225049/114663/54607/84095/16329/240752/320404/23827/55980/18706/107650/242291/18710/18707/84652/67073/232086/233011/18704/233789/18709/74769/12700/27399/76500	34
BP	GO:0046328	regulation of JNK cascade	82/9512	131/23355	3.43E-07	2.73E-06	1.38E-06	26408/21987/237353/17873/13649/26420/20185/18626/56310/50932/18472/216965/22032/72349/22031/11651/66505/20379/105352/19766/23882/14063/29820/19229/76108/52521/56274/11820/12005/15183/269016/16906/14870/17283/26412/12421/26921/98432/14130/108909/63953/22030/107746/22029/69601/68082/19099/22034/15259/19261/215653/16396/14013/57912/99470/192656/26409/15502/246179/12540/330177/17969/15258/107607/1319…	82
BP	GO:0051148	negative regulation of muscle cell differentiation	45/9512	62/23355	3.64E-07	2.89E-06	1.46E-06	19205/327826/22433/15184/15902/22632/12166/12224/18133/18591/28185/13388/13163/15183/17128/67655/18018/18569/14369/208727/667118/19735/18128/12064/18019/22608/17701/66999/81702/231633/14056/108655/79362/232854/606496/18479/20679/434246/212999/18021/13433/71973/17257/14381/54601	45
BP	GO:2000134	negative regulation of G1/S transition of mitotic cell cycle	45/9512	62/23355	3.64E-07	2.89E-06	1.46E-06	15468/69754/12905/52679/17246/52468/20677/19766/268709/19645/13383/12575/11789/52004/19211/227292/387219/227331/12043/214498/67991/104418/19650/56190/269424/16600/12579/12795/19891/18764/72611/12366/14056/93695/233805/57913/12443/26992/19651/76454/235041/18854/67941/69274/14199	45
BP	GO:0009615	response to virus	165/9512	300/23355	3.66E-07	2.89E-06	1.46E-06	15979/74747/56200/70428/56480/14479/20847/83430/21822/16362/27041/54396/94091/11840/12261/66874/16859/71956/237886/276950/11640/217069/18673/80861/56208/53859/70450/74136/80913/104721/15251/192119/15519/22031/66505/56048/17101/72935/67486/218442/14063/80795/319955/12177/67065/27401/14042/109075/67040/80287/78929/19094/18521/21357/12914/209200/28185/15976/15975/15980/72536/224647/26416/72462/11055…	165
BP	GO:0009152	purine ribonucleotide biosynthetic process	87/9512	141/23355	3.83E-07	3.02E-06	1.53E-06	11947/211347/216739/14923/237823/14919/18103/18102/18604/11951/104112/20848/71743/68087/71679/13382/11565/68263/18950/17869/11564/11512/67942/11515/11957/14450/28080/55951/50873/214917/11946/107197/56248/23972/75735/433256/108147/98496/171567/70456/11566/11949/11636/228026/228033/27402/74450/12048/60525/67126/229363/11950/109674/23971/269523/66592/106564/11637/70025/11958/100705/57423/27273/50799…	87
BP	GO:0030218	erythrocyte differentiation	87/9512	141/23355	3.83E-07	3.02E-06	1.53E-06	17684/237339/56484/21423/16969/78926/22778/20185/18023/80280/19014/21833/20851/20848/107817/15902/238247/15251/12192/217864/66154/14057/17129/12159/13829/19645/17189/93686/223870/18174/11479/20683/12053/26416/18771/22339/13819/15526/20044/14151/19255/16452/107371/16825/21399/20846/226419/14462/20687/399568/12010/16658/67017/56417/17096/67490/230257/20104/21349/11983/99982/12571/59003/11518/17089/…	87
BP	GO:1905515	non-motile cilium assembly	50/9512	71/23355	3.86E-07	3.04E-06	1.54E-06	52906/544696/216274/71769/103765/16568/66910/380718/15114/53860/12009/104318/76260/77945/219103/21821/52023/50525/73916/68146/106633/68642/98376/93840/723953/59030/13589/16328/245866/68259/329795/67694/20460/67661/15194/231214/13191/81896/70300/18536/244585/67378/234776/244667/110350/13430/235072/102774/74025/17758	50
BP	GO:0106106	cold-induced thermogenesis	89/9512	145/23355	3.96E-07	3.11E-06	1.57E-06	14609/20869/50721/216190/20852/14783/18618/216820/22368/216850/53422/18559/21833/217166/26399/14245/11491/22095/23882/20963/105171/66082/19645/19116/18162/11911/240028/22339/224860/13819/11789/15183/170826/11555/329003/11474/14705/16452/20249/11363/171382/12767/72674/14194/14373/18128/22259/107515/18429/15901/12608/14683/16592/54635/229517/22724/108097/15107/67460/67013/329910/12896/230598/14748/…	89
BP	GO:0120161	regulation of cold-induced thermogenesis	89/9512	145/23355	3.96E-07	3.11E-06	1.57E-06	14609/20869/50721/216190/20852/14783/18618/216820/22368/216850/53422/18559/21833/217166/26399/14245/11491/22095/23882/20963/105171/66082/19645/19116/18162/11911/240028/22339/224860/13819/11789/15183/170826/11555/329003/11474/14705/16452/20249/11363/171382/12767/72674/14194/14373/18128/22259/107515/18429/15901/12608/14683/16592/54635/229517/22724/108097/15107/67460/67013/329910/12896/230598/14748/…	89
BP	GO:0006486	protein glycosylation	113/9512	193/23355	4.08E-07	3.20E-06	1.62E-06	52014/52463/80294/14426/278279/216395/53625/17308/103534/171212/20316/20446/75847/217664/53618/19164/97884/14538/218271/73068/54616/338337/72661/66435/70551/14042/20442/17309/29858/223774/223827/208211/54128/64136/108105/20440/268880/54613/76483/18145/14423/108902/22340/76055/211673/320011/227327/20452/107895/57170/99011/20448/50935/14594/228368/140484/20014/228875/56336/66248/26879/68563/58193/6…	113
BP	GO:0043413	macromolecule glycosylation	113/9512	193/23355	4.08E-07	3.20E-06	1.62E-06	52014/52463/80294/14426/278279/216395/53625/17308/103534/171212/20316/20446/75847/217664/53618/19164/97884/14538/218271/73068/54616/338337/72661/66435/70551/14042/20442/17309/29858/223774/223827/208211/54128/64136/108105/20440/268880/54613/76483/18145/14423/108902/22340/76055/211673/320011/227327/20452/107895/57170/99011/20448/50935/14594/228368/140484/20014/228875/56336/66248/26879/68563/58193/6…	113
BP	GO:0008333	endosome to lysosome transport	38/9512	50/23355	4.19E-07	3.28E-06	1.66E-06	213326/55943/280408/217340/15239/11852/17101/218035/16553/100504663/105841/17237/209200/66530/19328/30948/100502841/73122/20479/228545/269338/74718/20615/76742/20661/269523/77573/66700/19349/22088/74349/320191/73711/170833/14339/71732/67095/17772	38
BP	GO:0032210	regulation of telomere maintenance via telomerase	38/9512	50/23355	4.19E-07	3.28E-06	1.66E-06	12461/12464/68964/20877/15381/28113/72400/106052/12465/74108/26413/12469/26407/21454/72836/70640/108689/21749/22596/59125/51810/18005/98956/20779/12462/17165/101185/12468/59047/26417/26400/21951/497652/11920/18854/12387/245474/237107	38
BP	GO:0048608	reproductive structure development	248/9512	478/23355	4.26E-07	3.33E-06	1.68E-06	17684/15214/56484/12142/14609/19156/20397/93759/108829/71371/54427/20869/70248/28088/16000/17311/52679/327826/103468/15364/56218/16878/13649/21414/14566/20520/22187/216869/217039/237911/18121/19014/19401/20851/207165/20682/14784/15081/12702/17977/11622/93757/207304/238247/20474/15251/12192/211064/192119/11651/20708/20719/15387/13039/73296/14313/15209/66923/12159/12050/56739/13030/319448/19219/711…	248
BP	GO:0019079	viral genome replication	74/9512	116/23355	4.29E-07	3.35E-06	1.69E-06	11793/20587/216238/268373/73158/19062/18673/21973/13207/19878/192119/21974/218850/75339/18458/671535/80287/18521/21357/224020/67846/50873/271457/30960/19106/240255/110355/23825/13194/77040/12043/226422/98415/24014/18128/13830/27103/228607/67231/20853/67738/56417/84505/68576/109333/269523/66101/230738/16650/231655/78781/23983/67246/21849/57444/73683/94088/80876/66141/213002/14456/18983/69550/72396…	74
BP	GO:0030838	positive regulation of actin filament polymerization	64/9512	97/23355	4.33E-07	3.37E-06	1.70E-06	66713/11840/18643/17913/56699/14784/108100/11845/19720/68732/57748/544963/26401/63985/19229/78757/223593/104445/18693/13383/56716/14158/68767/260409/18754/30948/319262/68166/23789/104252/17974/329165/76709/74117/67771/74192/50884/14260/18645/99889/170643/211556/242253/242687/56717/242894/19353/56443/11867/73178/101314/58804/22323/63986/20430/434204/207278/12721/66824/13043/234857/15894/17973/11848	64
BP	GO:0050678	regulation of epithelial cell proliferation	201/9512	377/23355	4.47E-07	3.48E-06	1.76E-06	21929/19272/14609/110829/93759/20869/50721/16000/327826/15364/14632/22433/13649/68585/14172/18148/16568/20692/11541/18015/18121/20913/18103/18102/19014/217166/20848/18612/14824/16416/18750/20682/11799/74370/11491/20666/64010/20471/20474/12192/11651/68750/14451/19206/13039/18570/66549/12166/12159/11727/28113/21816/21821/13655/19645/66214/13618/78757/15473/107587/54375/15117/211401/17869/223650/185…	201
BP	GO:0050807	regulation of synapse organization	146/9512	261/23355	4.47E-07	3.48E-06	1.76E-06	14360/19073/216028/216169/13169/12323/66713/20692/77579/216856/18472/12569/77097/18750/108100/319504/11845/20471/20474/217692/399558/94245/20354/56320/15387/26556/18708/71228/11843/382864/239027/73181/23888/223254/22631/14083/11838/378937/105827/22142/70620/74006/208643/13845/104156/545156/56637/68942/11820/21844/16443/21826/22084/26416/22154/19280/13640/12558/100042150/225875/12631/72289/226016/…	146
BP	GO:0000381	regulation of alternative mRNA splicing, via spliceosome	42/9512	57/23355	4.51E-07	3.50E-06	1.77E-06	19205/16969/103284/23879/237859/13207/20382/67039/68675/218543/105559/67959/93686/67040/20462/13548/60532/19826/108013/19653/72289/51810/14007/13046/67996/14359/56758/78784/229700/17149/230753/20218/19712/231386/68955/384569/15388/19656/83486/171170/19655/14265	42
BP	GO:0006890	retrograde vesicle-mediated transport, Golgi to endoplasmic reticulum	35/9512	45/23355	4.54E-07	3.52E-06	1.78E-06	16562/71169/76983/76895/66890/11843/338337/66629/105785/11842/56447/246738/67458/50771/78891/12847/66366/11981/19338/67916/67830/72772/15194/56305/66913/11844/67456/68137/78610/19346/67023/213827/50797/270192/56395	35
BP	GO:0016053	organic acid biosynthetic process	155/9512	280/23355	4.80E-07	3.72E-06	1.88E-06	270685/93759/103149/17319/216136/14431/16993/108037/56351/216456/26420/17001/20787/20425/23801/11370/107476/217166/104112/12189/20698/71776/209027/14104/104923/67452/108156/238505/13614/20963/210009/71147/14661/52023/105787/20512/17117/66194/19082/246277/239759/70757/19317/26378/14979/107766/106861/170459/16891/107239/56473/76267/107272/56454/67432/14718/226144/20250/20249/14873/98711/14660/11363…	155
BP	GO:0046825	regulation of protein export from nucleus	27/9512	32/23355	4.82E-07	3.72E-06	1.88E-06	17246/103573/22627/217378/57258/19387/223864/56637/67045/15183/66810/21416/12021/108989/19250/215280/22166/55948/57320/12568/19247/72170/52163/29810/14456/18747/13726	27
BP	GO:0050686	negative regulation of mRNA processing	27/9512	32/23355	4.82E-07	3.72E-06	1.88E-06	19205/18148/12261/75553/15387/56215/12455/20462/13548/19826/225027/108013/107951/67996/109331/230257/57317/14105/108014/231769/22185/20924/15388/68035/22083/19656/59092	27
BP	GO:0062125	regulation of mitochondrial gene expression	27/9512	32/23355	4.82E-07	3.72E-06	1.88E-06	66084/67851/103172/66399/108037/12261/52469/70207/211064/218506/105787/239555/52575/106338/67267/72416/76781/66971/56046/52856/72181/94254/75593/101122/83485/212508/234384	27
BP	GO:0007029	endoplasmic reticulum organization	58/9512	86/23355	4.88E-07	3.76E-06	1.90E-06	28193/52551/114606/23943/68585/66048/67163/19325/73991/52635/66890/72114/85308/72549/71446/224727/56298/19330/70361/20168/109168/319740/70675/72265/170829/226407/240832/338366/98732/30934/69605/68032/73024/52076/230866/15194/67878/69162/231580/56334/68929/67604/13666/53421/67767/66087/330401/19305/14792/69683/54208/67023/56495/66817/546134/28015/17918/236792	58
BP	GO:0046323	glucose import	58/9512	86/23355	4.88E-07	3.76E-06	1.90E-06	52906/18605/17319/50721/216190/16000/237542/13867/14783/20528/18750/68938/11651/218397/72993/18753/17869/22084/26416/74011/104215/110355/20411/76055/68421/16367/98496/23830/24014/18611/13603/64930/26569/18024/18759/109905/20661/20912/20525/230784/19247/100647/23921/58887/15277/66277/68465/20527/232430/74741/20167/606496/19342/11652/17258/16337/384783/26457	58
BP	GO:0042982	amyloid precursor protein metabolic process	52/9512	75/23355	4.98E-07	3.83E-06	1.93E-06	15979/216028/27403/16000/68585/11492/14252/56321/15114/260302/19878/11491/19164/68581/56705/16432/239528/27373/20683/13383/11820/13548/19877/30948/19697/20168/13838/64294/68875/20652/19165/14225/13636/226548/17096/74754/100017/212167/20167/11816/606496/233489/12752/11502/12367/382018/23988/20660/23821/208117/11487/16431	52
BP	GO:0001649	osteoblast differentiation	124/9512	216/23355	5.06E-07	3.89E-06	1.96E-06	67141/66403/14609/16000/14632/60530/268396/18015/18121/22057/12842/17966/15184/13207/12006/26399/20682/15081/15902/20666/11622/13877/11651/14634/20354/67399/17129/19206/16195/12166/218952/12159/19219/68588/14083/11911/19094/56233/12609/15260/12667/56637/26416/114584/54393/22339/65960/50766/68010/11789/17128/17344/18018/16973/27060/17283/26379/212712/12168/16011/208727/14633/226551/18214/15078/181…	124
BP	GO:1903792	negative regulation of anion transport	140/9512	249/23355	5.14E-07	3.94E-06	1.99E-06	52906/18605/54198/94221/93759/22213/18641/59090/18245/50721/216190/12952/216440/103988/14783/13650/19052/20787/116891/215113/19062/18015/11640/16416/18750/217344/74370/14226/16413/73389/11651/20379/109254/218210/15466/26385/218461/14062/15357/75597/105638/13829/76273/68889/19219/11600/223527/18133/17869/19387/20788/223775/68606/11815/545156/11957/50873/54393/106522/104215/15183/65113/110355/19091…	140
BP	GO:0003300	cardiac muscle hypertrophy	67/9512	103/23355	5.19E-07	3.98E-06	2.01E-06	15214/93759/16000/26398/216874/11640/56208/18750/19878/22632/13614/16468/11534/11546/67731/14083/328572/19230/56637/28185/21844/53817/106628/19877/14465/14815/17128/67655/19091/381290/19735/18128/107951/56458/16905/110196/242202/108058/19055/56376/18124/230674/20544/433766/230857/21938/56717/11938/18438/14489/14056/66277/108655/21937/232854/606496/17258/75547/18479/101490/30926/234214/11739/18021…	67
BP	GO:0042180	cellular ketone metabolic process	122/9512	212/23355	5.22E-07	4.00E-06	2.02E-06	71365/71767/71361/93759/216190/210582/26420/20787/20185/11370/18604/18023/59045/217166/20851/12189/18107/20682/14149/71562/13116/11651/68346/78925/15357/20540/28200/52023/14555/12846/12724/109857/14651/68977/19015/109801/18754/170459/11789/13653/12894/19091/226144/433256/98711/67876/11363/56695/16367/70750/13167/72999/381290/19225/14194/67426/226856/56075/227683/70266/241452/228026/22259/74450/22…	122
BP	GO:0009144	purine nucleoside triphosphate metabolic process	59/9512	88/23355	5.32E-07	4.07E-06	2.05E-06	11947/14923/18103/18102/11951/20848/71679/11534/18950/17869/14904/67942/11957/28080/50873/214917/104215/11946/107197/56248/93685/76055/19335/98496/171567/11949/228033/16434/12048/56045/11486/67126/67414/11950/109674/14679/269523/66592/11637/11958/19384/57423/50799/23917/27369/21803/101592/68197/11717/11674/52815/27425/18746/26395/75686/11848/23918/54369/66826	59
BP	GO:0071482	cellular response to light stimulus	68/9512	105/23355	5.47E-07	4.18E-06	2.11E-06	19272/93759/20869/18148/26420/319162/76293/20877/13665/17252/22632/27015/18708/18753/30044/56335/73181/328572/12914/50505/12018/12575/16210/26447/13194/76867/13603/208768/107986/27103/171543/68142/18538/72162/67738/50754/60599/22590/99982/12371/57741/213990/12057/22591/13870/11652/18971/20174/12028/17364/66647/67967/20597/74996/234371/80750/17390/12649/235323/15587/15586/109685/12530/19893/21857/…	68
BP	GO:0036010	protein localization to endosome	21/9512	23/23355	6.01E-07	4.58E-06	2.31E-06	216169/19878/11845/219181/105782/27008/23970/209200/22350/22339/226016/13645/68420/70178/54473/70796/18186/20660/19684/69981/17698	21
BP	GO:0016233	telomere capping	30/9512	37/23355	6.05E-07	4.61E-06	2.33E-06	19360/20877/103677/108138/28113/50505/26413/26407/72836/74493/108689/55947/59125/18005/227525/269400/140917/27354/11991/17165/101185/13870/22594/59047/26417/26400/21951/497652/17535/11920	30
BP	GO:0060541	respiratory system development	146/9512	262/23355	6.06E-07	4.61E-06	2.33E-06	26396/16000/15364/14632/56351/21853/16878/319939/19058/14172/20692/18121/16400/21833/19401/74407/20682/15223/107817/20666/64010/20471/20474/18222/192119/14634/20238/11774/21834/71228/15209/12166/12159/17387/21821/24064/723905/22631/14042/66513/328572/19411/20683/26413/15205/77446/73703/27410/224727/22339/71461/74123/17158/74355/106522/13819/14465/14164/18596/17126/16889/192236/14048/98711/50785/1…	146
BP	GO:0010824	regulation of centrosome duplication	36/9512	47/23355	6.08E-07	4.62E-06	2.33E-06	93759/17245/103573/18148/68729/12009/209334/19878/74335/20620/219103/54375/26425/212514/68942/12449/100502766/18519/225523/67064/70799/20479/30839/98956/75608/20873/329795/214444/20460/66700/68953/234852/319675/66917/382073/18571	36
BP	GO:0022407	regulation of cell-cell adhesion	226/9512	432/23355	6.10E-07	4.63E-06	2.34E-06	17684/21929/12484/74048/11735/74392/50723/83554/11776/16000/83430/18016/22433/22778/67245/11492/16362/23939/50932/14252/16859/19401/20851/72349/18750/19084/15223/15519/11651/69237/56048/14634/15216/193385/20677/105352/14538/109254/20963/11774/18708/16195/11534/71228/328365/211922/80795/18753/12159/16854/18950/13655/13829/66214/17909/15117/223601/14083/105782/16852/83945/12703/68606/13845/12053/15…	226
BP	GO:0051145	smooth muscle cell differentiation	54/9512	79/23355	6.21E-07	4.70E-06	2.38E-06	15214/93759/20682/20471/66923/12159/73181/12224/13618/18591/223701/239719/15205/20656/22339/21417/14465/18596/387163/387161/18018/58859/67155/18569/93840/241226/18128/13805/11477/18019/15213/18741/114249/107869/66993/66999/24051/81702/21386/21803/243931/11535/14183/12845/18021/13433/20586/17130/71973/76365/12387/17257/54601/19241	54
BP	GO:0006164	purine nucleotide biosynthetic process	96/9512	160/23355	6.37E-07	4.82E-06	2.44E-06	11947/211347/216739/14923/212627/11541/237823/14919/18103/18102/18604/11951/104112/20848/71743/68087/71679/67763/13382/328099/108156/11565/68263/11534/18950/17869/11564/11512/67942/11515/11957/14450/28080/55951/50873/214917/11946/107197/56248/23972/75735/433256/108147/98496/171567/70456/11566/11949/11636/228026/228033/27402/74450/12048/60525/11486/67126/229363/11950/109674/23971/269523/66592/1065…	96
BP	GO:0010762	regulation of fibroblast migration	33/9512	42/23355	6.40E-07	4.83E-06	2.44E-06	83397/216190/67338/16416/16413/11651/72993/13829/14083/22084/14158/20541/18754/23942/52392/74117/18214/72446/20971/14173/108911/23790/14673/19353/109880/68465/21803/18479/12752/14182/16412/15587/171207	33
BP	GO:1900026	positive regulation of substrate adhesion-dependent cell spreading	33/9512	42/23355	6.40E-07	4.83E-06	2.44E-06	110829/12261/12928/16416/70450/18453/56349/68732/68750/56320/218952/68813/13829/15117/110253/12929/225341/76709/11350/277360/20194/21754/19353/109880/50918/23991/16202/330662/12317/18186/13430/11806/192176	33
BP	GO:1905710	positive regulation of membrane permeability	33/9512	42/23355	6.40E-07	4.83E-06	2.44E-06	56016/103172/380705/30954/22334/105675/12177/93734/56637/22654/214952/58801/73689/75712/51800/11909/12125/54673/16792/11983/20544/68350/12122/170770/606496/12028/12176/17751/234847/83964/15481/14629/11740	33
[truncated: 3,060 more rows]
