# Supplementary material for: H3K18 lactylation marks tissue-specific active enhancers
Source: Genome Biol. 2022 Oct 3;23:207. doi: 10.1186/s13059-022-02775-y (PMC9531456; doi:10.1186/s13059-022-02775-y)
Supplement: Supplementary file 6 — Additional file 6: Table S4: Genes expression changes in MB treated with 10 mM lactate. Data used in Fig. 3H. edgeR outcome from differential expression test of control MBs versus MBs treated with 10 mM sodium-L-lactate (see ‘Materials and methods’). The following data is provided: ensembl gene id, gene entrez id, gene name, logFC, logCPM, p-value, FDR, regulation (up/down/non-significant), and whether the gene has a H3K18la-peak in its promoter region in MTs or MBs. [file 13059_2022_2775_MOESM6_ESM.txt]

geneID	geneName	external_gene_name	logFC	logCPM	F	PValue	FDR	regulation	H3K18la.promoter.peak_MT	H3K18la.promoter.peak_MB
ENSMUSG00000000001	14679	Gnai3	0.369554678	7.746198044	3.133333301	0.096193633	0.943620475	non-significant	Yes	No
ENSMUSG00000000028	12544	Cdc45	-0.055547613	6.036422043	0.115964707	0.737874706	0.983929479	non-significant	Yes	Yes
ENSMUSG00000000031	14955	H19	-0.01821469	8.223529485	0.008630741	0.927142426	0.996637076	non-significant	Yes	No
ENSMUSG00000000037	107815	Scml2	-0.52809615	0.315396598	0.939514672	0.34680056	0.958349344	non-significant	No	No
ENSMUSG00000000056	67608	Narf	-0.309451156	4.194937633	3.499197876	0.07976894	0.943620475	non-significant	Yes	No
ENSMUSG00000000058	12390	Cav2	0.210597167	5.510416322	0.324911048	0.576768198	0.972849026	non-significant	Yes	Yes
ENSMUSG00000000078	23849	Klf6	-0.005721976	7.411738374	0.002179943	0.963337117	0.997779508	non-significant	Yes	Yes
ENSMUSG00000000085	29871	Scmh1	0.302682652	6.021262829	5.16814796	0.037108849	0.943620475	non-significant	Yes	Yes
ENSMUSG00000000088	12858	Cox5a	0.104500668	7.585020763	0.757409085	0.396985693	0.958349344	non-significant	Yes	No
ENSMUSG00000000126	216795	Wnt9a	-0.287464006	1.951653375	0.415224283	0.528443114	0.96921832	non-significant	Yes	Yes
ENSMUSG00000000127	14158	Fer	0.244635447	5.627846748	1.545752551	0.231640056	0.949131452	non-significant	Yes	No
ENSMUSG00000000131	74204	Xpo6	-0.111956856	5.141658074	0.396145073	0.53795407	0.970909085	non-significant	No	No
ENSMUSG00000000134	209446	Tfe3	0.266984429	6.120376429	3.257034806	0.089935578	0.943620475	non-significant	Yes	No
ENSMUSG00000000148	231841	Brat1	-0.01586862	4.985576259	0.010907283	0.918117329	0.99634363	non-significant	Yes	Yes
ENSMUSG00000000149	NA	Gna12	-0.34221758	3.8778104	2.537661261	0.130683198	0.943620475	non-significant	No	No
ENSMUSG00000000167	72614	Pih1d2	0.38943434	1.21039855	0.726988721	0.406420008	0.958349344	non-significant	No	No
ENSMUSG00000000168	235339	Dlat	0.09883502	7.560679592	0.479079806	0.498743221	0.967088708	non-significant	No	No
ENSMUSG00000000171	66925	Sdhd	-0.130840189	7.94466369	0.82704349	0.376599387	0.958349344	non-significant	No	No
ENSMUSG00000000184	12444	Ccnd2	-0.077464417	8.439081644	0.285584046	0.600398096	0.972849026	non-significant	No	No
ENSMUSG00000000194	277463	Gpr107	0.119342855	5.962212009	0.786387868	0.388304928	0.958349344	non-significant	Yes	No
ENSMUSG00000000223	13497	Drp2	0.011007814	5.690757613	0.007250749	0.933195476	0.996637076	non-significant	Yes	No
ENSMUSG00000000253	66355	Gmpr	0.175713581	2.797642491	0.253220742	0.621659879	0.972849026	non-significant	Yes	No
ENSMUSG00000000266	23947	Mid2	-0.08800793	2.47963632	0.061774426	0.806869068	0.988679189	non-significant	No	No
ENSMUSG00000000275	217069	Trim25	0.092544762	4.99576028	0.197933727	0.662342282	0.974025316	non-significant	Yes	Yes
ENSMUSG00000000276	56077	Dgke	-0.104679434	3.960456167	0.123887804	0.729439787	0.983929479	non-significant	No	No
ENSMUSG00000000278	74617	Scpep1	-0.293948696	7.17740346	1.383967289	0.257022135	0.951371039	non-significant	Yes	No
ENSMUSG00000000282	17428	Mnt	0.214694853	2.841682534	0.377029997	0.547812622	0.970909085	non-significant	Yes	Yes
ENSMUSG00000000295	69692	Hddc2	0.017972876	4.495891943	0.01083319	0.918394848	0.996444275	non-significant	No	No
ENSMUSG00000000296	21987	Tpd52l1	0.780823251	1.640471892	3.732001055	0.071252192	0.943620475	non-significant	Yes	No
ENSMUSG00000000301	18618	Pemt	-0.003963135	2.391231404	0.000192924	0.989089367	0.998177744	non-significant	Yes	No
ENSMUSG00000000326	12846	Comt	0.063767946	6.912725697	0.273787759	0.607959738	0.972849026	non-significant	Yes	No
ENSMUSG00000000339	66368	Rtca	0.109742675	5.838107041	0.533540418	0.475662572	0.966346869	non-significant	No	No
ENSMUSG00000000340	13171	Dbt	0.120721066	3.26043389	0.166869038	0.688314197	0.978247355	non-significant	No	No
ENSMUSG00000000346	23994	Dazap2	-0.054433385	7.291124617	0.181934803	0.675388433	0.975508047	non-significant	Yes	No
ENSMUSG00000000355	68995	Mcts1	0.506853314	4.800453235	4.55702766	0.048567727	0.943620475	non-significant	No	No
ENSMUSG00000000359	19700	Rem1	0.196672006	4.483702819	0.426857244	0.522974252	0.968388764	non-significant	Yes	Yes
ENSMUSG00000000374	216131	Trappc10	-0.227774181	3.748869165	1.272899508	0.275826166	0.953005165	non-significant	No	No
ENSMUSG00000000378	216527	Ccm2	-0.098413524	6.260009277	0.283039835	0.602011654	0.972849026	non-significant	No	No
ENSMUSG00000000384	21379	Tbrg4	0.33008226	6.857121314	7.381486644	0.015216118	0.943620475	non-significant	Yes	No
ENSMUSG00000000399	66108	Ndufa9	0.037245413	7.033059142	0.072705759	0.790877223	0.987234877	non-significant	No	No
ENSMUSG00000000409	16818	Lck	0.147177269	1.233030392	0.051483836	0.823369265	0.989593079	non-significant	No	No
ENSMUSG00000000420	14423	Galnt1	-0.197382185	4.914061051	1.204008766	0.288731169	0.958349344	non-significant	No	No
ENSMUSG00000000435	17877	Myf5	0.083994039	4.688814653	0.060333131	0.809164299	0.988679189	non-significant	Yes	Yes
ENSMUSG00000000439	67027	Mkrn2	0.215889599	4.721627878	1.043424319	0.3221952	0.958349344	non-significant	No	No
ENSMUSG00000000441	110157	Raf1	-0.070324785	6.983645964	0.322465034	0.577997474	0.972849026	non-significant	Yes	No
ENSMUSG00000000489	18591	Pdgfb	-0.131791751	0.573687466	0.046584802	0.831838572	0.991374718	non-significant	Yes	No
ENSMUSG00000000531	56149	Tamalin	-0.03251508	2.476726761	0.002768528	0.958703417	0.997779508	non-significant	No	No
ENSMUSG00000000532	11479	Acvr1b	-0.474771932	2.362092624	1.185322204	0.292372337	0.958349344	non-significant	No	No
ENSMUSG00000000538	216810	Tom1l2	-0.180610833	5.394682294	0.997537782	0.332745213	0.958349344	non-significant	Yes	No
ENSMUSG00000000552	29813	Zfp385a	0.714039341	1.493355708	1.392167122	0.255252974	0.951371039	non-significant	No	No
ENSMUSG00000000555	16402	Itga5	-0.187049095	7.360304609	1.010251092	0.329785518	0.958349344	non-significant	Yes	Yes
ENSMUSG00000000561	70465	Wdr77	-0.17038577	6.284646965	1.341968072	0.263654239	0.951371039	non-significant	No	No
ENSMUSG00000000563	11950	Atp5pb	0.090498525	8.375868136	0.286911521	0.599559902	0.972849026	non-significant	Yes	No
ENSMUSG00000000567	20682	Sox9	-0.128686659	8.051956432	0.771192308	0.392820612	0.958349344	non-significant	Yes	Yes
ENSMUSG00000000568	11991	Hnrnpd	-0.091037645	5.013170924	0.176012059	0.680391405	0.97691913	non-significant	No	No
ENSMUSG00000000579	100040563	Dynlt1c	-0.458597086	1.373936614	0.930793462	0.348986326	0.958349344	non-significant	No	No
ENSMUSG00000000581	57316	C1d	0.366300273	5.593568031	1.130811329	0.303746054	0.958349344	non-significant	Yes	No
ENSMUSG00000000594	14667	Gm2a	0.101711651	4.311869387	0.156598398	0.697524555	0.981191476	non-significant	No	No
ENSMUSG00000000600	79264	Krit1	0.333821777	5.234797297	1.872208179	0.190208936	0.943620475	non-significant	No	No
ENSMUSG00000000605	12727	Clcn4	-0.292583636	6.044336	3.652411431	0.074037416	0.943620475	non-significant	No	No
ENSMUSG00000000628	15277	Hk2	-0.003997074	5.667498933	0.000288473	0.986661033	0.998177744	non-significant	Yes	Yes
ENSMUSG00000000631	360013	Myo18a	0.107779736	6.063828006	0.333401994	0.57168389	0.972849026	non-significant	Yes	No
ENSMUSG00000000693	16950	Loxl3	-0.332957906	6.728555175	3.811765923	0.068583684	0.943620475	non-significant	No	No
ENSMUSG00000000708	18519	Kat2b	0.123920627	1.246678262	0.118518301	0.735121672	0.983929479	non-significant	Yes	No
ENSMUSG00000000711	19344	Rab5b	0.019593746	6.394494526	0.010412564	0.91998885	0.996637076	non-significant	Yes	No
ENSMUSG00000000738	234847	Spg7	0.270077165	4.679040741	0.874733126	0.363865272	0.958349344	non-significant	No	No
ENSMUSG00000000740	270106	Rpl13	-0.024909832	10.6950416	0.011319818	0.916621956	0.996085582	non-significant	No	No
ENSMUSG00000000743	234852	Chmp1a	0.055545793	7.071875913	0.171374758	0.684378641	0.97691913	non-significant	Yes	No
ENSMUSG00000000751	68275	Rpa1	0.019798387	7.989551544	0.029505961	0.865765683	0.991851557	non-significant	No	No
ENSMUSG00000000753	20317	Serpinf1	-0.074179085	9.528821284	0.305538529	0.588056475	0.972849026	non-significant	Yes	Yes
ENSMUSG00000000759	259279	Tubgcp3	-0.171490852	6.009157654	1.497769083	0.238698619	0.951371039	non-significant	Yes	No
ENSMUSG00000000776	67065	Polr3d	-0.018940721	5.727673748	0.020450023	0.888069397	0.992930479	non-significant	Yes	No
ENSMUSG00000000782	21414	Tcf7	-0.13943149	0.711528784	0.0480179	0.829314524	0.990509012	non-significant	Yes	No
ENSMUSG00000000787	13205	Ddx3x	0.467142827	7.422011922	3.112386158	0.097216988	0.943620475	non-significant	Yes	Yes
ENSMUSG00000000791	16161	Il12rb1	0.0397837	1.855300936	0.011003039	0.91776008	0.99634363	non-significant	No	Yes
ENSMUSG00000000804	237898	Usp32	0.29379076	3.251757194	1.302577303	0.270505892	0.951371039	non-significant	Yes	No
ENSMUSG00000000811	232223	Txnrd3	-0.317292072	4.973591114	4.029553123	0.061874409	0.943620475	non-significant	Yes	No
ENSMUSG00000000823	269401	Zfp512b	0.046186163	3.986562768	0.031095529	0.862235894	0.991851557	non-significant	No	No
ENSMUSG00000000826	13002	Dnajc5	-0.166795275	7.301181241	1.270696397	0.276226692	0.953005165	non-significant	Yes	No
ENSMUSG00000000827	66314	Tpd52l2	-0.015724445	7.315403948	0.0166352	0.898979774	0.994268111	non-significant	No	Yes
ENSMUSG00000000838	14265	Fmr1	0.287201259	5.260261522	0.973225117	0.338893929	0.958349344	non-significant	No	No
ENSMUSG00000000876	59038	Pxmp4	-0.244452119	2.883959668	0.376697705	0.548039106	0.970909085	non-significant	No	No
ENSMUSG00000000881	53310	Dlg3	0.694892318	0.518444497	1.155185258	0.298377867	0.958349344	non-significant	No	No
ENSMUSG00000000884	13972	Gnb1l	0.088696531	4.134656392	0.22749629	0.639823649	0.974025316	non-significant	No	No
ENSMUSG00000000901	17385	Mmp11	-0.037065822	5.464217034	0.038938401	0.846051016	0.991743958	non-significant	No	No
ENSMUSG00000000902	20587	Smarcb1	0.050219599	7.870956009	0.18656139	0.671547398	0.974650949	non-significant	Yes	No
ENSMUSG00000000915	29816	Hip1r	0.250095559	5.19085089	1.609201345	0.222716356	0.946261164	non-significant	Yes	No
ENSMUSG00000000916	100609	Nsun5	0.257555299	5.519921805	3.220272607	0.091610019	0.943620475	non-significant	No	No
ENSMUSG00000000934	72960	Top1mt	-0.264897068	3.674136988	1.274789025	0.275483272	0.953005165	non-significant	Yes	No
ENSMUSG00000000938	15395	Hoxa10	0.125780096	5.581053424	0.702135071	0.414386432	0.958349344	non-significant	No	Yes
ENSMUSG00000000957	17387	Mmp14	-0.434121206	5.597540497	1.438017421	0.248313457	0.951371039	non-significant	Yes	Yes
ENSMUSG00000000959	NA	Oxa1l	0.213113207	5.222730723	1.507916385	0.237182813	0.951371039	non-significant	No	No
ENSMUSG00000000976	217026	Heatr6	0.118652435	5.510754211	0.82373547	0.377532017	0.958349344	non-significant	No	No
ENSMUSG00000001016	67781	Ilf2	0.062477167	7.200861434	0.299216437	0.591907963	0.972849026	non-significant	No	No
ENSMUSG00000001017	66511	Chtop	-0.067145895	7.614889996	0.380568912	0.545961484	0.970909085	non-significant	Yes	No
ENSMUSG00000001018	20615	Snapin	-0.136372816	5.463945495	0.599783995	0.449932749	0.961305785	non-significant	No	No
ENSMUSG00000001020	20198	S100a4	0.275124271	7.100187566	0.442345138	0.515681094	0.968164165	non-significant	No	No
ENSMUSG00000001021	20197	S100a3	0.402776915	3.343216256	1.544757539	0.231783652	0.949131452	non-significant	Yes	Yes
ENSMUSG00000001025	20200	S100a6	-0.005379685	10.47853458	0.000794807	0.977856748	0.998160362	non-significant	No	Yes
ENSMUSG00000001034	23939	Mapk7	0.07281882	5.634499023	0.321323973	0.57866439	0.972849026	non-significant	Yes	No
ENSMUSG00000001036	13855	Epn2	-0.157989563	5.610686571	0.776603345	0.391203559	0.958349344	non-significant	Yes	No
ENSMUSG00000001039	27078	B9d1	0.299171596	3.944235298	1.675236396	0.213893853	0.94420036	non-significant	No	No
ENSMUSG00000001052	99683	Sec24b	-0.163649142	6.563375138	0.930638739	0.349025282	0.958349344	non-significant	Yes	No
ENSMUSG00000001053	212706	N4bp3	0.162416472	4.404748867	0.871490899	0.364391853	0.958349344	non-significant	Yes	No
ENSMUSG00000001054	66089	Rmnd5b	0.204737343	4.982505544	1.137055005	0.302072407	0.958349344	non-significant	Yes	No
ENSMUSG00000001056	52530	Nhp2	-0.038914812	7.67013553	0.079761586	0.781234623	0.986375647	non-significant	Yes	No
ENSMUSG00000001062	72325	Vps9d1	-0.362723779	3.463531474	1.388534982	0.255848845	0.951371039	non-significant	No	No
ENSMUSG00000001065	57247	Zfp276	-0.063402631	4.194643515	0.076391991	0.785779447	0.987033693	non-significant	No	No
ENSMUSG00000001082	68294	Mfsd10	0.07519268	5.88794031	0.277751485	0.605395854	0.972849026	non-significant	No	No
ENSMUSG00000001089	269593	Luzp1	0.064493046	6.764821045	0.132735296	0.72037376	0.983929479	non-significant	Yes	No
ENSMUSG00000001098	330171	Kctd10	0.041637345	6.932273601	0.137584377	0.715550431	0.983576938	non-significant	Yes	Yes
ENSMUSG00000001100	67811	Poldip2	0.192870981	7.461025007	3.051912171	0.099769205	0.943620475	non-significant	No	No
ENSMUSG00000001105	55978	Ift20	0.079682221	4.762293834	0.213935338	0.649916295	0.974025316	non-significant	No	No
ENSMUSG00000001119	12833	Col6a1	-0.681129219	1.510298244	2.060412444	0.170393594	0.943620475	non-significant	Yes	No
ENSMUSG00000001120	59093	Pcbp3	0.157725036	4.404310769	0.7279706	0.40611015	0.958349344	non-significant	Yes	Yes
ENSMUSG00000001123	16859	Lgals9	0.184894526	3.562705901	0.207726011	0.654819735	0.974025316	non-significant	No	No
ENSMUSG00000001127	11836	Araf	0.161837317	5.968074218	1.544449339	0.231828153	0.949131452	non-significant	Yes	No
ENSMUSG00000001128	18636	Cfp	-1.322832531	0.377938997	1.94760659	0.181991288	0.943620475	non-significant	No	No
ENSMUSG00000001131	21857	Timp1	0.018859289	8.02152	0.01046865	0.919775432	0.996637076	non-significant	Yes	Yes
ENSMUSG00000001134	22294	Uxt	0.062624942	3.629348945	0.049215666	0.827235159	0.990208762	non-significant	Yes	No
ENSMUSG00000001138	94218	Cnnm3	-0.085834297	2.267970708	0.060567173	0.808725112	0.988679189	non-significant	Yes	No
ENSMUSG00000001143	214895	Lman2l	-0.07762796	5.054757801	0.288673864	0.598451008	0.972849026	non-significant	Yes	No
ENSMUSG00000001150	54387	Mcm3ap	-0.183711948	6.411660486	1.0291125	0.325434529	0.958349344	non-significant	No	No
ENSMUSG00000001151	18541	Pcnt	-0.237036543	5.478162462	1.686676473	0.212411258	0.94420036	non-significant	Yes	No
ENSMUSG00000001156	17119	Mxd1	-0.118358798	1.725470341	0.16026913	0.694193296	0.980545468	non-significant	No	No
ENSMUSG00000001157	23885	Gmcl1	0.203396368	2.513071871	0.192956528	0.666378241	0.974095294	non-significant	No	No
ENSMUSG00000001158	66618	Snrnp27	0.051693528	5.995557608	0.081947235	0.778342111	0.986375647	non-significant	No	No
ENSMUSG00000001173	320634	Ocrl	0.009940533	4.895367182	0.002352105	0.961918053	0.997779508	non-significant	No	No
ENSMUSG00000001175	12313	Calm1	0.130095164	9.509879302	0.768584275	0.39360362	0.958349344	non-significant	Yes	No
ENSMUSG00000001211	28169	Agpat3	-0.006800779	5.268140365	0.001608627	0.96850253	0.997779508	non-significant	Yes	Yes
ENSMUSG00000001228	18140	Uhrf1	-0.046212984	8.176567329	0.130794324	0.722332566	0.983929479	non-significant	No	No
ENSMUSG00000001229	224897	Dpp9	-0.188799235	6.698049098	1.619587873	0.221298078	0.946133347	non-significant	No	No
ENSMUSG00000001248	52857	Gramd1a	-0.222365426	4.826842834	0.864300912	0.366326724	0.958349344	non-significant	Yes	No
ENSMUSG00000001270	12709	Ckb	0.693935422	5.680930661	10.59047994	0.004965559	0.943620475	up	Yes	No
ENSMUSG00000001280	20683	Sp1	-0.095370608	4.449665841	0.261772004	0.615880598	0.972849026	non-significant	Yes	No
ENSMUSG00000001281	16421	Itgb7	-0.59646162	2.486473776	1.315223963	0.268660968	0.951371039	non-significant	Yes	Yes
ENSMUSG00000001285	60315	Myg1	0.083008555	5.829044151	0.281674286	0.602881574	0.972849026	non-significant	No	No
ENSMUSG00000001288	19411	Rarg	0.341073826	5.739657616	4.074038938	0.060600333	0.943620475	non-significant	Yes	Yes
ENSMUSG00000001289	56612	Pfdn5	0.068947598	6.440934734	0.26187797	0.61580974	0.972849026	non-significant	No	No
ENSMUSG00000001300	13642	Efnb2	-0.110935079	3.902758668	0.136590114	0.716531399	0.983576938	non-significant	No	Yes
ENSMUSG00000001305	67223	Rrp15	0.188772893	6.217984508	1.68600959	0.212497322	0.94420036	non-significant	No	No
ENSMUSG00000001313	NA	Rnd2	0.195102054	2.212904401	0.375896327	0.54840818	0.970909085	non-significant	Yes	No
ENSMUSG00000001323	27364	Srr	0.414631006	2.576830154	1.526686415	0.234411825	0.951371039	non-significant	No	No
ENSMUSG00000001333	68828	Sync	-0.016606814	4.916409387	0.006356241	0.937441935	0.997112742	non-significant	Yes	Yes
ENSMUSG00000001366	71538	Fbxo9	-0.197868111	4.742323349	1.873685657	0.18992991	0.943620475	non-significant	No	No
ENSMUSG00000001376	73288	Vps50	0.291610875	5.118163955	1.63592456	0.219090743	0.945732947	non-significant	No	No
ENSMUSG00000001380	15115	Hars	-0.083116943	7.177584688	0.504508279	0.487731013	0.967088708	non-significant	No	No
ENSMUSG00000001383	NA	Zmat2	0.001794684	6.019913543	0.000178104	0.989516787	0.998177744	non-significant	No	No
ENSMUSG00000001403	68612	Ube2c	0.135633105	8.849230088	0.88582983	0.360577559	0.958349344	non-significant	No	No
ENSMUSG00000001415	229512	Smg5	0.201106316	7.187043878	0.984813687	0.336000114	0.958349344	non-significant	No	No
ENSMUSG00000001416	12462	Cct3	0.009817162	9.460025599	0.007316208	0.932895381	0.996637076	non-significant	Yes	No
ENSMUSG00000001418	56700	Glmp	-0.141732865	6.206421282	1.005095828	0.330974298	0.958349344	non-significant	No	No
ENSMUSG00000001419	17261	Mef2d	-0.102272059	5.433694398	0.229529104	0.638343037	0.974025316	non-significant	Yes	Yes
ENSMUSG00000001420	71913	Tmem79	-0.366685108	0.857620731	0.329574657	0.573877272	0.972849026	non-significant	No	No
ENSMUSG00000001424	56463	Snd1	0.022767674	7.922755642	0.027209263	0.871043635	0.991851557	non-significant	Yes	Yes
ENSMUSG00000001435	12822	Col18a1	-0.361399099	8.730829061	1.913449045	0.186009283	0.943620475	non-significant	Yes	Yes
ENSMUSG00000001436	20509	Slc19a1	-0.010177012	6.155169059	0.005204115	0.943383234	0.997779508	non-significant	No	No
ENSMUSG00000001440	16211	Kpnb1	-0.023364683	7.556618709	0.032228515	0.85977656	0.991851557	non-significant	Yes	No
ENSMUSG00000001441	19155	Npepps	0.011565499	6.38627164	0.005407547	0.942289323	0.997296859	non-significant	No	No
ENSMUSG00000001445	107732	Mrpl10	0.145298287	6.408581051	1.258970364	0.278371706	0.954259446	non-significant	No	No
ENSMUSG00000001467	13121	Cyp51	-0.539143632	6.206670032	7.124478047	0.016818388	0.943620475	non-significant	Yes	No
ENSMUSG00000001472	66855	Tcf25	0.041322005	7.992551224	0.109439796	0.745067384	0.984376355	non-significant	Yes	No
ENSMUSG00000001473	67951	Tubb6	0.131057817	9.895380414	1.175292836	0.294352446	0.958349344	non-significant	Yes	Yes
ENSMUSG00000001482	23854	Def8	0.316269306	6.031509701	4.311603031	0.054293924	0.943620475	non-significant	No	No
ENSMUSG00000001493	17285	Meox1	0.711943257	0.930746788	1.71387533	0.208938776	0.943620475	non-significant	No	No
ENSMUSG00000001504	16372	Irx2	0.159883056	1.643428041	0.153712121	0.700175987	0.981780293	non-significant	No	No
ENSMUSG00000001507	16400	Itga3	-0.040358408	7.142319359	0.03762014	0.84869686	0.991851557	non-significant	Yes	Yes
ENSMUSG00000001508	20391	Sgca	-0.02506783	2.687417265	0.005470274	0.941956216	0.997296859	non-significant	Yes	No
ENSMUSG00000001510	13393	Dlx3	-0.145248887	4.229077314	0.22489177	0.641890671	0.974025316	non-significant	No	No
ENSMUSG00000001517	14235	Foxm1	-0.383243369	5.399263812	3.741002888	0.070945003	0.943620475	non-significant	No	Yes
ENSMUSG00000001518	101142	Itfg2	0.039982398	4.88533501	0.054526203	0.818322262	0.988820751	non-significant	Yes	No
ENSMUSG00000001520	60345	Nrip2	0.348837927	0.660834972	0.359381472	0.55722857	0.972104726	non-significant	No	No
ENSMUSG00000001521	22158	Tulp3	-0.190620161	4.67496399	0.537568005	0.474064377	0.965738262	non-significant	No	No
ENSMUSG00000001524	14885	Gtf2h4	0.078456806	5.438458935	0.214042641	0.649834915	0.974025316	non-significant	No	No
ENSMUSG00000001525	22154	Tubb5	0.116763515	11.76860961	0.689357182	0.41857692	0.959079332	non-significant	Yes	No
ENSMUSG00000001542	192657	Ell2	0.311025578	3.523230937	1.111114683	0.307468792	0.958349344	non-significant	Yes	No
ENSMUSG00000001552	16480	Jup	0.221878592	6.362571369	2.086624749	0.16785579	0.943620475	non-significant	Yes	No
ENSMUSG00000001555	14230	Fkbp10	-0.081423484	8.048884806	0.474222553	0.500896385	0.967088708	non-significant	Yes	No
ENSMUSG00000001569	433864	Nom1	-0.102924824	5.722339851	0.421307193	0.525476389	0.968940608	non-significant	No	No
ENSMUSG00000001576	67458	Ergic1	0.000620098	8.054168002	2.41E-05	0.99614672	0.998177744	non-significant	Yes	Yes
ENSMUSG00000001604	21401	Tcea3	0.012427185	3.265925414	0.002624589	0.95977459	0.997779508	non-significant	No	No
ENSMUSG00000001627	15982	Ifrd1	-0.51205518	6.803361713	7.785953366	0.013082098	0.943620475	non-significant	Yes	Yes
ENSMUSG00000001630	232533	Stk38l	0.100462553	3.936965925	0.254355607	0.620885842	0.972849026	non-significant	No	No
ENSMUSG00000001632	78783	Brpf1	-0.181397625	4.382534754	0.609955939	0.446185181	0.961305785	non-significant	Yes	No
ENSMUSG00000001642	11677	Akr1b3	0.137517984	7.459470521	0.435111884	0.519087131	0.968164165	non-significant	Yes	No
ENSMUSG00000001655	15422	Hoxc13	-0.331273641	2.463724698	1.096439183	0.310580861	0.958349344	non-significant	No	No
ENSMUSG00000001656	109663	Hoxc11	-0.061355914	3.280996331	0.046061788	0.832769864	0.991374718	non-significant	No	No
ENSMUSG00000001657	15426	Hoxc8	-0.290469543	1.569893337	0.396781099	0.537631839	0.970909085	non-significant	No	No
ENSMUSG00000001661	15425	Hoxc6	-0.04614287	1.544644321	0.00891934	0.925928241	0.996637076	non-significant	Yes	Yes
ENSMUSG00000001666	13202	Ddt	0.449286476	2.411556842	1.903978682	0.186576579	0.943620475	non-significant	No	No
ENSMUSG00000001674	66942	Ddx18	0.083567375	6.783007444	0.177286265	0.679340584	0.97691913	non-significant	No	No
ENSMUSG00000001687	24109	Ubl3	0.009563939	5.15381655	0.001480232	0.969790553	0.997779508	non-significant	Yes	No
ENSMUSG00000001700	107022	Gramd3	0.166094517	3.196980278	0.483929714	0.496609525	0.967088708	non-significant	Yes	No
ENSMUSG00000001707	66143	Eef1e1	0.114083349	6.603840114	0.547427491	0.47006829	0.964568563	non-significant	No	No
ENSMUSG00000001729	11651	Akt1	-0.27074543	6.190714676	2.444519806	0.137459658	0.943620475	non-significant	Yes	No
ENSMUSG00000001739	60363	Cldn15	0.63779458	1.451462365	1.668036037	0.214833794	0.94420036	non-significant	No	No
ENSMUSG00000001750	27060	Tcirg1	0.084214791	6.741547975	0.479625773	0.49850222	0.967088708	non-significant	Yes	Yes
ENSMUSG00000001751	27419	Naglu	0.207760251	4.87324864	0.919119832	0.351943242	0.958349344	non-significant	No	No
ENSMUSG00000001755	71743	Coasy	0.094449835	5.656808835	0.449206261	0.512252365	0.968164165	non-significant	Yes	No
ENSMUSG00000001761	319757	Smo	-0.175132401	5.167542624	0.219748025	0.645699316	0.974025316	non-significant	No	No
ENSMUSG00000001763	232670	Tspan33	0.217176361	0.124711284	0.088780882	0.769559806	0.986375647	non-significant	No	No
ENSMUSG00000001767	NA	Crnkl1	0.381851719	6.068758462	3.594463506	0.076146147	0.943620475	non-significant	No	No
ENSMUSG00000001768	74030	Rin2	-0.108967139	4.870533086	0.339337126	0.568315875	0.972849026	non-significant	Yes	Yes
ENSMUSG00000001768	408057	Rin2	-0.108967139	4.870533086	0.339337126	0.568315875	0.972849026	non-significant	Yes	Yes
ENSMUSG00000001774	66917	Chordc1	0.325796295	7.081587172	1.625852742	0.220894054	0.946133347	non-significant	Yes	No
ENSMUSG00000001783	28088	Rtcb	0.020350738	8.087161351	0.031492299	0.86136945	0.991851557	non-significant	No	No
ENSMUSG00000001785	103136	Pwp1	-0.049754798	7.330797235	0.170685191	0.684976965	0.97691913	non-significant	No	No
ENSMUSG00000001786	69754	Fbxo7	0.040489877	4.433908103	0.029304247	0.866220556	0.991851557	non-significant	No	No
ENSMUSG00000001794	12336	Capns1	0.24461159	5.082866053	0.80925181	0.381983512	0.958349344	non-significant	Yes	Yes
ENSMUSG00000001829	20480	Clpb	0.200684606	6.885642809	1.474406374	0.242236914	0.951371039	non-significant	Yes	No
ENSMUSG00000001833	235072	Septin7	0.606092911	8.434547993	2.700093919	0.120290583	0.943620475	non-significant	Yes	Yes
ENSMUSG00000001844	72881	Zdhhc4	0.261070657	4.894576912	1.756041637	0.203697249	0.943620475	non-significant	No	No
ENSMUSG00000001847	19353	Rac1	-0.047265515	8.412793936	0.040747965	0.84262735	0.991496778	non-significant	Yes	No
ENSMUSG00000001855	227720	Nup214	-0.150789642	6.334259636	0.919800317	0.351769886	0.958349344	non-significant	No	No
ENSMUSG00000001864	108897	Aif1l	0.367996967	6.63310307	3.507155177	0.079491718	0.943620475	non-significant	Yes	Yes
ENSMUSG00000001870	268977	Ltbp1	-0.456644653	9.331392924	4.474529382	0.050731902	0.943620475	non-significant	Yes	Yes
ENSMUSG00000001891	216558	Ugp2	0.128394447	4.973987048	0.408801572	0.531609483	0.969651273	non-significant	Yes	No
ENSMUSG00000001909	212528	Trmt1	0.17859968	6.376964037	1.510376065	0.236817275	0.951371039	non-significant	No	No
ENSMUSG00000001910	66830	Nacc1	0.371104121	5.028486116	3.835619007	0.06780862	0.943620475	non-significant	No	No
ENSMUSG00000001911	18032	Nfix	0.08587858	4.313794659	0.100239698	0.755630868	0.98452865	non-significant	Yes	Yes
ENSMUSG00000001918	20514	Slc1a5	-0.229237331	7.991379025	1.673608505	0.214105898	0.94420036	non-significant	Yes	Yes
ENSMUSG00000001924	22201	Uba1	0.171048001	9.629174237	1.309378421	0.269306064	0.951371039	non-significant	No	No
ENSMUSG00000001942	22619	Siae	-0.242218645	2.363996695	0.566683126	0.462492143	0.964266471	non-significant	No	No
ENSMUSG00000001948	20686	Spa17	0.209278797	0.292261381	0.113375723	0.740700847	0.984376355	non-significant	Yes	No
ENSMUSG00000001962	108160	Fam50a	-0.05435282	5.341289574	0.089805084	0.768275767	0.986375647	non-significant	Yes	No
ENSMUSG00000001964	13726	Emd	-0.036428285	6.032600809	0.022421511	0.882885125	0.992930479	non-significant	Yes	No
ENSMUSG00000001983	70207	Taco1	0.153948631	3.022589082	0.317158561	0.581112439	0.972849026	non-significant	No	No
ENSMUSG00000001985	14807	Grik3	-0.023276523	1.496338148	0.002972865	0.957191434	0.997779508	non-significant	No	No
ENSMUSG00000001986	53623	Gria3	0.400228258	3.719564395	3.121470662	0.09629734	0.943620475	non-significant	No	No
ENSMUSG00000001995	244668	Sipa1l2	-0.104678476	3.519261626	0.193408972	0.665965669	0.974095294	non-significant	Yes	No
ENSMUSG00000001998	108011	Ap4e1	0.164460877	4.122969836	0.436224502	0.518329271	0.968164165	non-significant	Yes	No
ENSMUSG00000001999	109778	Blvra	-0.068795869	5.560889715	0.24306655	0.62868504	0.972849026	non-significant	No	No
ENSMUSG00000002007	56504	Srpk3	-0.436615534	0.015742818	0.312931649	0.583618593	0.972849026	non-significant	Yes	No
ENSMUSG00000002010	15929	Idh3g	0.045870211	7.214982969	0.10776105	0.746956443	0.984376355	non-significant	Yes	No
ENSMUSG00000002014	20832	Ssr4	0.131748933	6.990005968	0.63027565	0.438848714	0.961305785	non-significant	No	No
ENSMUSG00000002015	27061	Bcap31	-0.002464653	7.612744413	0.000472837	0.982919877	0.998177744	non-significant	No	No
ENSMUSG00000002017	72722	Fam98a	0.052365022	5.914635298	0.170977998	0.684722728	0.97691913	non-significant	Yes	No
ENSMUSG00000002020	16997	Ltbp2	-0.383904814	3.160306372	1.457512509	0.244838324	0.951371039	non-significant	Yes	Yes
ENSMUSG00000002028	214162	Kmt2a	-0.435345832	4.965404515	1.812904137	0.1973504	0.943620475	non-significant	No	No
ENSMUSG00000002031	76568	Ift46	0.149457713	5.220194961	0.425568977	0.523423273	0.96850252	non-significant	No	No
ENSMUSG00000002032	71687	Tmem25	-0.349974355	0.145930913	0.096438496	0.760150449	0.984908152	non-significant	No	No
ENSMUSG00000002043	67091	Trappc6a	0.245509639	4.198243166	0.903413233	0.355979176	0.958349344	non-significant	No	No
ENSMUSG00000002052	20926	Supt6	0.022034972	6.463553103	0.012724003	0.911589644	0.99532151	non-significant	No	No
ENSMUSG00000002055	54141	Spag5	0.221356659	6.741248289	2.464313999	0.135984404	0.943620475	non-significant	No	No
ENSMUSG00000002057	15218	Foxn1	-0.099052712	2.121536701	0.092577367	0.764839882	0.986360248	non-significant	No	Yes
ENSMUSG00000002058	22248	Unc119	0.543776525	2.776341227	2.808042037	0.113184158	0.943620475	non-significant	No	No
ENSMUSG00000002059	19376	Rab34	0.063305801	7.599182524	0.358419222	0.557751038	0.972104726	non-significant	No	No
ENSMUSG00000002064	20316	Sdf2	-0.159947791	5.394745243	0.847607481	0.370877655	0.958349344	non-significant	Yes	No
ENSMUSG00000002068	12447	Ccne1	0.055362407	6.505940316	0.156986347	0.697170347	0.981191476	non-significant	No	No
ENSMUSG00000002076	74377	Hsf2bp	0.035734118	0.351001164	0.003317028	0.954784097	0.997779508	non-significant	Yes	Yes
ENSMUSG00000002083	170770	Bbc3	0.194527328	3.259226954	0.371914487	0.550509924	0.970909085	non-significant	Yes	Yes
ENSMUSG00000002102	19182	Psmc3	0.164755609	8.845121132	2.003943456	0.176025046	0.943620475	non-significant	Yes	No
ENSMUSG00000002103	11432	Acp2	-0.238108465	4.837931669	2.273380498	0.151065988	0.943620475	non-significant	No	No
ENSMUSG00000002104	19400	Rapsn	0.118508855	6.956808492	0.810144418	0.381400041	0.958349344	non-significant	Yes	Yes
ENSMUSG00000002105	68427	Slc39a13	0.127542774	6.455964133	1.176886945	0.294036498	0.958349344	non-significant	Yes	Yes
ENSMUSG00000002107	14007	Celf2	-0.04801809	6.826883801	0.080207912	0.780640489	0.986375647	non-significant	Yes	Yes
ENSMUSG00000002109	107986	Ddb2	0.335363816	1.04605823	0.495487656	0.491588609	0.967088708	non-significant	Yes	No
ENSMUSG00000002129	67465	Sf3a1	0.119187397	7.668683753	1.005734072	0.330825363	0.958349344	non-significant	No	No
ENSMUSG00000002147	20852	Stat6	-0.058248907	7.048792608	0.248738814	0.624738397	0.972849026	non-significant	Yes	Yes
ENSMUSG00000002205	101568	Vrk3	0.066607523	4.74030525	0.114276643	0.739713336	0.984376355	non-significant	Yes	No
ENSMUSG00000002210	71997	Smg9	0.085121313	4.864583877	0.254193328	0.62099639	0.972849026	non-significant	Yes	No
ENSMUSG00000002221	55982	Paxip1	-0.342447313	5.032632338	2.520479384	0.131902151	0.943620475	non-significant	Yes	No
ENSMUSG00000002222	68477	Rmnd5a	-0.022229181	2.359933628	0.003878493	0.951111696	0.997779508	non-significant	Yes	No
ENSMUSG00000002227	17454	Mov10	0.24005235	5.429873527	1.311853331	0.268871215	0.951371039	non-significant	Yes	No
ENSMUSG00000002228	71887	Ppm1j	-0.428583925	-0.246119104	0.071279766	0.792925216	0.98728738	non-significant	No	No
ENSMUSG00000002233	11853	Rhoc	0.361928551	8.204797171	7.50569354	0.014521141	0.943620475	non-significant	Yes	Yes
ENSMUSG00000002249	21678	Tead3	0.307043042	2.169470649	0.70577284	0.41320537	0.958349344	non-significant	No	No
ENSMUSG00000002250	19015	Ppard	-0.047390048	0.664817581	0.00909729	0.925195337	0.996637076	non-significant	Yes	No
ENSMUSG00000002250	69050	Ppard	-0.047390048	0.664817581	0.00909729	0.925195337	0.996637076	non-significant	Yes	No
ENSMUSG00000002257	23853	Def6	0.209915519	4.544569663	1.189844831	0.291485372	0.958349344	non-significant	Yes	No
ENSMUSG00000002265	18616	Peg3	0.010744486	9.13484697	0.001964811	0.965205394	0.997779508	non-significant	Yes	Yes
ENSMUSG00000002266	22776	Zim1	-0.05415294	1.948816405	0.019895444	0.889586732	0.992930479	non-significant	Yes	No
ENSMUSG00000002274	70083	Metrn	1.279618132	-0.163724718	2.140637566	0.162772678	0.943620475	non-significant	No	No
ENSMUSG00000002279	76483	Lmf1	0.095372339	4.271991928	0.217497076	0.647228264	0.974025316	non-significant	No	No
ENSMUSG00000002280	67563	Ciao3	-0.091499962	4.66969423	0.296006816	0.593883773	0.972849026	non-significant	No	No
ENSMUSG00000002289	57875	Angptl4	0.181316325	3.821850149	0.530583912	0.476868135	0.966564378	non-significant	Yes	Yes
ENSMUSG00000002297	27214	Dbf4	0.013385397	5.153755305	0.003046574	0.956668688	0.997779508	non-significant	Yes	No
ENSMUSG00000002307	13163	Daxx	0.149945601	5.489296176	1.224923418	0.284728537	0.957845573	non-significant	Yes	No
ENSMUSG00000002308	54219	Cd320	0.168783289	5.68710088	1.583407187	0.22628959	0.947268694	non-significant	No	No
ENSMUSG00000002319	75751	Ipo4	0.202412121	8.206150208	2.764780918	0.115784681	0.943620475	non-significant	No	No
ENSMUSG00000002320	74140	Tm9sf1	-0.106383333	6.496855016	0.548487748	0.469645737	0.964266471	non-significant	Yes	No
ENSMUSG00000002325	16391	Irf9	0.244988513	1.926512091	0.269186514	0.610966102	0.972849026	non-significant	No	No
ENSMUSG00000002326	105446	Gmpr2	0.149165208	5.818145145	0.725804773	0.406794117	0.958349344	non-significant	Yes	No
ENSMUSG00000002329	67881	Mdp1	0.05056337	4.793899485	0.079044839	0.782192517	0.986375647	non-significant	No	No
ENSMUSG00000002332	52585	Dhrs1	-0.062248787	5.207354548	0.191649227	0.667388633	0.974095294	non-significant	No	No
ENSMUSG00000002342	234371	Tmem161a	0.169943595	6.172905021	1.14861734	0.299709058	0.958349344	non-significant	No	No
ENSMUSG00000002343	76813	Armc6	-0.076776722	5.252597551	0.214783887	0.649273424	0.974025316	non-significant	No	No
ENSMUSG00000002345	72368	Borcs8	0.018922892	3.935029059	0.004847856	0.945352054	0.997779508	non-significant	No	No
ENSMUSG00000002346	73095	Slc25a42	-0.104079903	1.037543376	0.036917526	0.850045876	0.991851557	non-significant	Yes	No
ENSMUSG00000002365	66616	Snx9	0.240315	4.944452163	0.929422826	0.34938519	0.958349344	non-significant	Yes	No
ENSMUSG00000002372	71810	Ranbp3	0.140453462	7.246057241	1.651056135	0.217071423	0.944339302	non-significant	No	No
ENSMUSG00000002379	69875	Ndufa11	0.230788244	7.001027094	1.393034383	0.255218083	0.951371039	non-significant	No	No
ENSMUSG00000002393	13864	Nr2f6	0.064066888	3.666771276	0.03122396	0.861997478	0.991851557	non-significant	No	No
ENSMUSG00000002395	67023	Use1	0.247588498	6.121121907	1.994763875	0.176962303	0.943620475	non-significant	Yes	No
ENSMUSG00000002396	77090	Ocel1	-0.040955893	2.717587164	0.028148215	0.893952322	0.994143299	non-significant	No	No
ENSMUSG00000002409	13549	Dyrk1b	-0.295998609	1.886084467	0.757963758	0.396816787	0.958349344	non-significant	Yes	No
ENSMUSG00000002413	109880	Braf	0.263547005	4.268837748	1.850382003	0.192561332	0.943620475	non-significant	No	No
ENSMUSG00000002416	NA	Ndufb2	0.379538437	4.250005338	1.512093847	0.236997686	0.951371039	non-significant	Yes	No
ENSMUSG00000002428	20585	Hltf	0.540011136	4.45616048	2.001950444	0.176698118	0.943620475	non-significant	Yes	No
ENSMUSG00000002455	68879	Prpf6	0.200119185	7.464632926	2.980725318	0.103478246	0.943620475	non-significant	Yes	No
ENSMUSG00000002458	56470	Rgs19	0.005875027	6.618950593	0.002038126	0.964548843	0.997779508	non-significant	No	No
ENSMUSG00000002459	58175	Rgs20	0.14713212	2.247302861	0.21091611	0.652216433	0.974025316	non-significant	No	No
ENSMUSG00000002475	106861	Abhd3	-0.003055002	0.326519827	3.61E-05	0.995282735	0.998177744	non-significant	No	No
ENSMUSG00000002477	NA	Snrpd1	0.072816674	7.072086114	0.190665367	0.668187624	0.974095294	non-significant	No	No
ENSMUSG00000002486	77832	Tchp	0.270992153	2.991088231	0.762868619	0.395327924	0.958349344	non-significant	No	No
ENSMUSG00000002489	21844	Tiam1	-0.239291743	2.033098617	0.425505605	0.523446648	0.96850252	non-significant	No	Yes
ENSMUSG00000002496	22084	Tsc2	0.099835939	6.488454525	0.416245366	0.527942952	0.96921832	non-significant	Yes	No
ENSMUSG00000002504	65962	Slc9a3r2	0.115922915	4.723673809	0.343679361	0.565876935	0.972849026	non-significant	Yes	No
ENSMUSG00000002524	67959	Puf60	0.158475364	8.039988006	2.053165816	0.171103595	0.943620475	non-significant	No	No
ENSMUSG00000002546	99412	Golga2	-0.008315699	5.804409355	0.002869248	0.957943309	0.997779508	non-significant	No	No
ENSMUSG00000002550	22245	Uck1	0.101128488	5.733375945	0.406822472	0.53259231	0.970598554	non-significant	Yes	No
ENSMUSG00000002580	103742	Mien1	0.316811278	3.891974318	1.502642027	0.237969127	0.951371039	non-significant	No	No
ENSMUSG00000002602	26362	Axl	-0.117758363	10.28433705	0.587405876	0.454562915	0.962858232	non-significant	Yes	Yes
ENSMUSG00000002608	52132	Ccdc97	0.191915912	5.490725597	1.50802143	0.237167187	0.951371039	non-significant	Yes	No
ENSMUSG00000002617	22700	Zfp40	0.280087033	1.666275261	0.235740424	0.633889674	0.974025316	non-significant	No	No
ENSMUSG00000002625	54194	Akap8l	0.01788568	4.770913108	0.008368715	0.92824404	0.996637076	non-significant	Yes	No
ENSMUSG00000002635	68079	Pdcd2l	-0.054984559	5.580739129	0.080643048	0.780062974	0.986375647	non-significant	No	No
ENSMUSG00000002658	98053	Gtf2f1	0.103328853	6.61915036	0.737613479	0.403086288	0.958349344	non-significant	Yes	No
ENSMUSG00000002660	53895	Clpp	0.199739703	6.596825915	2.031197193	0.173278634	0.943620475	non-significant	No	No
ENSMUSG00000002661	66400	Alkbh7	0.292447442	4.023595444	1.398828389	0.254164917	0.951371039	non-significant	No	No
ENSMUSG00000002679	69792	Med6	0.312852875	5.017472516	2.217376694	0.155873994	0.943620475	non-significant	No	No
ENSMUSG00000002688	18760	Prkd1	0.40202541	0.895774307	0.374012996	0.549400328	0.970909085	non-significant	No	No
ENSMUSG00000002718	110750	Cse1l	0.299543789	8.979027267	2.552360988	0.129651184	0.943620475	non-significant	Yes	No
ENSMUSG00000002728	67877	Naa20	0.08557084	6.974861563	0.327236526	0.575225648	0.972849026	non-significant	Yes	No
ENSMUSG00000002731	23992	Prkra	0.067487684	4.931380439	0.158706812	0.69560563	0.980787115	non-significant	Yes	No
ENSMUSG00000002732	14231	Fkbp7	0.212258635	4.525508615	0.936476677	0.347559721	0.958349344	non-significant	Yes	Yes
ENSMUSG00000002733	83435	Plekha3	0.107054258	2.874053907	0.200296528	0.660470017	0.974025316	non-significant	No	Yes
ENSMUSG00000002741	56418	Ykt6	-0.010290856	6.147240529	0.004772777	0.945776153	0.997779508	non-significant	Yes	No
ENSMUSG00000002748	22385	Baz1b	-0.165909702	7.027292189	0.938302111	0.347103279	0.958349344	non-significant	No	No
ENSMUSG00000002763	224824	Pex6	0.427177525	3.181206588	1.802609157	0.198101312	0.943620475	non-significant	No	No
ENSMUSG00000002767	27398	Mrpl2	0.150285419	6.567870677	0.968243658	0.339737632	0.958349344	non-significant	No	No
ENSMUSG00000002768	17256	Mea1	0.107952883	5.925099363	0.388782863	0.541710784	0.970909085	non-significant	No	No
ENSMUSG00000002778	68137	Kdelr1	0.007535216	6.66090836	0.001962705	0.965210493	0.997779508	non-significant	Yes	No
ENSMUSG00000002781	70209	Tmem143	0.143764782	2.618891206	0.224266855	0.64219276	0.974025316	non-significant	No	No
ENSMUSG00000002797	110175	Ggct	0.52733314	3.406283218	1.390333041	0.255975705	0.951371039	non-significant	No	No
ENSMUSG00000002799	16450	Jag2	-0.08636605	5.07040512	0.132527154	0.720591465	0.983929479	non-significant	Yes	No
ENSMUSG00000002803	399566	Btbd6	0.147619149	4.102510653	0.562302752	0.4641976	0.964266471	non-significant	No	No
ENSMUSG00000002804	66174	Nudt14	0.270378456	5.485685643	2.501131648	0.133291344	0.943620475	non-significant	Yes	Yes
ENSMUSG00000002808	105298	Epdr1	-0.554566825	5.945119284	7.383802585	0.015202817	0.943620475	non-significant	Yes	No
ENSMUSG00000002812	NA	Flii	0.060869134	7.79473722	0.212834651	0.650752518	0.974025316	non-significant	No	No
ENSMUSG00000002814	21975	Top3a	-0.005044456	5.033635038	0.001147652	0.973393453	0.997779508	non-significant	Yes	No
ENSMUSG00000002820	235040	Atg4d	0.399190024	4.644344986	4.686670391	0.045827994	0.943620475	non-significant	Yes	No
ENSMUSG00000002825	60507	Qtrt1	0.085137844	5.737257729	0.431691255	0.520482297	0.968164165	non-significant	No	No
ENSMUSG00000002833	15193	Hdgfl2	0.123293764	6.886382649	0.93488379	0.347958721	0.958349344	non-significant	Yes	No
ENSMUSG00000002835	27221	Chaf1a	0.199704504	6.670584578	2.29507984	0.1492522	0.943620475	non-significant	No	No
ENSMUSG00000002844	11544	Adprh	0.112609625	7.228278624	0.75384344	0.398074104	0.958349344	non-significant	Yes	No
ENSMUSG00000002845	67846	Tmem39a	-0.206621833	5.327061471	2.144268329	0.162437877	0.943620475	non-significant	Yes	No
ENSMUSG00000002846	76916	Timmdc1	0.503603039	5.003752304	5.964567883	0.026556776	0.943620475	non-significant	Yes	No
ENSMUSG00000002847	85031	Pla1a	-0.206092883	1.333103031	0.238139349	0.632160443	0.973992349	non-significant	Yes	No
ENSMUSG00000002870	17216	Mcm2	0.037797051	8.168320667	0.13474383	0.718363882	0.983734625	non-significant	No	No
ENSMUSG00000002871	24100	Tpra1	0.07163392	5.446524647	0.199502528	0.661097679	0.974025316	non-significant	Yes	No
ENSMUSG00000002881	17936	Nab1	-0.404191477	2.546475333	1.323804466	0.266784511	0.951371039	non-significant	No	No
ENSMUSG00000002885	26364	Adgre5	-0.195402147	4.708630246	0.575087195	0.459308195	0.964266471	non-significant	Yes	Yes
ENSMUSG00000002897	16172	Il17ra	0.224950062	4.004911212	0.909515785	0.354403153	0.958349344	non-significant	Yes	Yes
ENSMUSG00000002900	16777	Lamb1	-0.384554138	8.629186968	2.186789028	0.159056509	0.943620475	non-significant	Yes	Yes
ENSMUSG00000002910	70807	Arrdc2	-0.295568502	2.054448134	0.868759606	0.365125092	0.958349344	non-significant	No	No
ENSMUSG00000002948	26400	Map2k7	0.185465551	5.168492549	0.967374634	0.339948249	0.958349344	non-significant	Yes	No
ENSMUSG00000002949	21856	Timm44	0.081578162	6.279732263	0.485320354	0.496000674	0.967088708	non-significant	No	No
ENSMUSG00000002957	11772	Ap2a2	0.141798224	8.379836055	1.325487395	0.266492404	0.951371039	non-significant	Yes	Yes
ENSMUSG00000002963	59047	Pnkp	0.248388374	6.057113246	2.084840613	0.168027029	0.943620475	non-significant	Yes	No
ENSMUSG00000002968	75613	Med25	0.295641096	6.605700167	2.676945343	0.121289725	0.943620475	non-significant	No	No
ENSMUSG00000002981	56457	Clptm1	-0.033718416	6.962728057	0.023153434	0.881004322	0.992930479	non-significant	No	No
ENSMUSG00000002983	19698	Relb	-0.52373209	3.002808415	2.861206856	0.110083834	0.943620475	non-significant	Yes	No
ENSMUSG00000002984	53333	Tomm40	0.078298688	8.220602258	0.532424184	0.476117125	0.966498217	non-significant	Yes	No
ENSMUSG00000002985	11816	Apoe	-0.333619782	1.701524866	0.513832723	0.48379819	0.967088708	non-significant	No	No
ENSMUSG00000002996	73389	Hbp1	0.270185774	5.496812452	2.217512836	0.155862079	0.943620475	non-significant	Yes	No
ENSMUSG00000002997	19088	Prkar2b	0.0384071	4.85910187	0.009955264	0.921789826	0.996637076	non-significant	No	Yes
ENSMUSG00000003031	12576	Cdkn1b	0.215170102	3.350104271	0.375651358	0.548589	0.970909085	non-significant	Yes	No
ENSMUSG00000003032	16600	Klf4	-0.183831683	2.268353403	0.37305159	0.549908138	0.970909085	non-significant	Yes	Yes
ENSMUSG00000003033	11767	Ap1m1	0.002937131	7.202179004	0.000619144	0.980455719	0.998177744	non-significant	Yes	No
ENSMUSG00000003037	17274	Rab8a	0.131309559	7.067650302	0.910457411	0.354160873	0.958349344	non-significant	Yes	Yes
ENSMUSG00000003038	15331	Hmgn2	-0.458394361	7.058021307	5.897705837	0.027367449	0.943620475	non-significant	Yes	No
ENSMUSG00000003039	NA	Fam32a	-0.055529854	6.591474188	0.153500497	0.700371527	0.981848491	non-significant	Yes	No
ENSMUSG00000003062	76205	Stard3nl	0.04775904	6.195638235	0.134783688	0.718324172	0.983734625	non-significant	Yes	No
ENSMUSG00000003068	20869	Stk11	-0.080062684	5.590810394	0.04529137	0.834218207	0.991404833	non-significant	Yes	No
ENSMUSG00000003070	13637	Efna2	0.278517201	1.727575311	0.558187238	0.465809509	0.964266471	non-significant	Yes	No
ENSMUSG00000003072	66043	Atp5d	0.278348177	9.495924987	3.40879588	0.083396523	0.943620475	non-significant	No	No
ENSMUSG00000003099	19060	Ppp5c	0.098843947	7.05881981	0.732393195	0.404718981	0.958349344	non-significant	Yes	No
ENSMUSG00000003119	69131	Cdk12	-0.256083709	4.143450946	0.663887193	0.427371585	0.960650026	non-significant	Yes	No
ENSMUSG00000003123	16890	Lipe	-0.527629094	0.830190253	0.737467124	0.403131924	0.958349344	non-significant	No	No
ENSMUSG00000003131	18475	Pafah1b2	0.055244883	8.026577904	0.228603011	0.63901655	0.974025316	non-significant	Yes	No
ENSMUSG00000003134	54610	Tbc1d8	0.098265947	3.0064871	0.137139203	0.715989149	0.983576938	non-significant	No	No
ENSMUSG00000003135	NA	Cnot11	0.008578001	2.448354358	0.000798206	0.977809465	0.998160362	non-significant	No	No
ENSMUSG00000003154	60611	Foxj2	0.001347217	2.802340161	2.56E-05	0.996026179	0.998177744	non-significant	No	No
ENSMUSG00000003161	109552	Sri	0.097428739	7.16010904	0.265721638	0.613279482	0.972849026	non-significant	Yes	No
ENSMUSG00000003166	13356	Dgcr2	-0.228340243	6.003835099	2.5411493	0.130437416	0.943620475	non-significant	No	No
ENSMUSG00000003184	54131	Irf3	0.184387909	6.18501144	1.78853697	0.199771549	0.943620475	non-significant	Yes	No
ENSMUSG00000003190	75736	Bcl2l12	0.461504665	4.000538372	4.777200966	0.044021096	0.943620475	non-significant	No	No
ENSMUSG00000003198	224893	Zfp959	-0.140428317	2.413967526	0.186045109	0.671973179	0.974650949	non-significant	Yes	No
ENSMUSG00000003199	68047	Mpnd	0.400788589	4.162680111	3.094316729	0.09763525	0.943620475	non-significant	No	No
ENSMUSG00000003200	20405	Sh3gl1	0.099541143	6.882425038	0.774005937	0.391978519	0.958349344	non-significant	Yes	No
ENSMUSG00000003208	72886	Yju2	0.127615624	3.6865325	0.386882714	0.542688477	0.970909085	non-significant	No	No
ENSMUSG00000003226	19386	Ranbp2	0.547525911	5.841831061	2.621942351	0.125380355	0.943620475	non-significant	Yes	No
ENSMUSG00000003233	13544	Dvl3	-0.311285772	3.409720881	0.923277439	0.350885995	0.958349344	non-significant	No	No
ENSMUSG00000003234	27406	Abcf3	0.247341903	6.132583906	3.549073274	0.077847484	0.943620475	non-significant	No	No
ENSMUSG00000003235	224045	Eif2b5	0.092493454	6.79288287	0.171820441	0.684128463	0.97691913	non-significant	No	No
ENSMUSG00000003269	19158	Cyth2	0.035426404	6.734139763	0.060302961	0.809133934	0.988679189	non-significant	Yes	No
ENSMUSG00000003279	224997	Dlgap1	1.10529959	0.104607988	0.952192922	0.343657977	0.958349344	non-significant	No	No
ENSMUSG00000003282	56711	Plag1	-0.26128229	1.14181218	0.218685332	0.646337506	0.974025316	non-significant	No	No
ENSMUSG00000003299	66163	Mrpl4	0.130126144	6.746158349	0.756494443	0.397264455	0.958349344	non-significant	Yes	No
ENSMUSG00000003308	50868	Keap1	0.080105202	5.553751963	0.294558217	0.59478011	0.972849026	non-significant	No	No
ENSMUSG00000003316	NA	Glg1	-0.565562933	6.183124125	5.464891877	0.033048628	0.943620475	non-significant	No	No
ENSMUSG00000003344	208198	Btbd2	0.421610745	4.235048041	2.29702927	0.149105608	0.943620475	non-significant	No	No
ENSMUSG00000003345	103236	Csnk1g2	0.129989601	4.788227857	0.556210215	0.46658717	0.964266471	non-significant	Yes	No
ENSMUSG00000003346	216169	Abhd17a	0.64282564	4.112068083	5.990649712	0.026274798	0.943620475	non-significant	No	No
ENSMUSG00000003348	208228	Mob3a	0.189004479	4.857632916	1.056328344	0.319313134	0.958349344	non-significant	Yes	No
ENSMUSG00000003352	12297	Cacnb3	0.455350776	5.669742164	10.12193231	0.005787571	0.943620475	non-significant	No	No
ENSMUSG00000003355	66120	Fkbp11	0.308340681	4.811487925	3.182793094	0.093355428	0.943620475	non-significant	No	No
ENSMUSG00000003360	74351	Ddx23	0.071675437	3.982557666	0.080712571	0.77997086	0.986375647	non-significant	No	No
ENSMUSG00000003363	18807	Pld3	0.027401558	5.911379826	0.02654064	0.872622929	0.991851557	non-significant	No	No
ENSMUSG00000003378	14809	Grik5	0.114944609	0.795913617	0.061507664	0.963246343	0.997779508	non-significant	No	No
ENSMUSG00000003380	14470	Rabac1	0.282726672	6.610159175	2.777671546	0.115002344	0.943620475	non-significant	No	No
ENSMUSG00000003382	27049	Etv3	0.004076457	3.721114305	0.000291178	0.98659618	0.998177744	non-significant	No	No
ENSMUSG00000003402	19089	Prkcsh	-0.217579767	7.420443522	2.472956216	0.135346356	0.943620475	non-significant	No	No
ENSMUSG00000003411	69908	Rab3b	0.224957695	6.405269065	0.344230025	0.565770801	0.972849026	non-significant	No	Yes
ENSMUSG00000003420	14132	Fcgrt	0.189732213	3.741702775	0.70698708	0.41281231	0.958349344	non-significant	Yes	No
ENSMUSG00000003421	66394	Nosip	0.142879832	6.046279457	1.168666337	0.29567078	0.958349344	non-significant	Yes	No
ENSMUSG00000003423	68845	Pih1d1	0.149136251	5.777334357	0.917160005	0.352443208	0.958349344	non-significant	Yes	No
ENSMUSG00000003429	27207	Rps11	0.03206048	9.720381581	0.056945182	0.81441477	0.988820751	non-significant	No	No
ENSMUSG00000003435	20924	Supt5	0.21967972	7.515979463	2.540566601	0.130478436	0.943620475	non-significant	Yes	No
ENSMUSG00000003437	54624	Paf1	0.077055558	6.095693515	0.31496613	0.582409553	0.972849026	non-significant	No	No
ENSMUSG00000003438	NA	Timm50	0.342856402	7.809486139	6.116468321	0.024961968	0.943620475	non-significant	No	No
ENSMUSG00000003444	67224	Med29	0.128025766	5.111593776	0.498003241	0.490507528	0.967088708	non-significant	No	No
ENSMUSG00000003452	12121	Bicd1	0.326078605	3.375958968	0.696027008	0.416683029	0.959079332	non-significant	No	No
ENSMUSG00000003458	59287	Ncstn	-0.246166609	6.874330398	2.404459677	0.140505517	0.943620475	non-significant	No	No
ENSMUSG00000003464	19298	Pex19	0.086714001	7.072307445	0.587843029	0.454398064	0.962858232	non-significant	Yes	Yes
ENSMUSG00000003500	23917	Impdh1	0.17646097	6.623622498	1.697828422	0.210978634	0.943620475	non-significant	Yes	No
ENSMUSG00000003518	72349	Dusp3	0.018123067	6.587442044	0.020038584	0.889193052	0.992930479	non-significant	Yes	No
ENSMUSG00000003526	19125	Prodh	0.048879179	3.809861238	0.066065584	0.800423736	0.988124101	non-significant	No	No
ENSMUSG00000003527	27886	Ess2	0.175571604	5.565631697	1.213662898	0.286874145	0.958349344	non-significant	No	No
ENSMUSG00000003528	13358	Slc25a1	0.282265707	6.237812287	2.003257788	0.17609484	0.943620475	non-significant	No	No
ENSMUSG00000003531	13353	Dgcr6	0.086104347	5.564377732	0.215442536	0.648775495	0.974025316	non-significant	No	No
ENSMUSG00000003534	12305	Ddr1	0.078160152	6.441536668	0.088239129	0.770336609	0.986375647	non-significant	Yes	Yes
ENSMUSG00000003541	15937	Ier3	0.631964332	4.972856183	6.988240553	0.017680476	0.943620475	non-significant	No	No
ENSMUSG00000003545	14282	Fosb	-0.097045539	2.093386963	0.051651	0.823087933	0.989593079	non-significant	Yes	Yes
ENSMUSG00000003546	74764	Klc4	0.235358937	3.235271627	0.830157935	0.375724456	0.958349344	non-significant	No	No
ENSMUSG00000003549	13870	Ercc1	0.228599447	6.638674234	2.494073712	0.133802539	0.943620475	non-significant	Yes	Yes
ENSMUSG00000003573	26558	Homer3	0.256761311	4.684853398	1.959345141	0.180637625	0.943620475	non-significant	No	No
ENSMUSG00000003575	382056	Crtc1	0.054739312	4.901478244	0.116813344	0.736956045	0.983929479	non-significant	Yes	No
ENSMUSG00000003581	71673	Rnf215	0.015539045	1.752134633	0.001085073	0.974128733	0.997779508	non-significant	No	No
ENSMUSG00000003604	NA	Aven	-0.56650378	0.971327857	1.674905027	0.213936995	0.94420036	non-significant	No	No
ENSMUSG00000003617	12870	Cp	-0.165192217	0.203354414	0.073462605	0.789819389	0.987234877	non-significant	Yes	Yes
ENSMUSG00000003623	74114	Crot	0.371503603	4.939781851	1.642629568	0.218640235	0.945732947	non-significant	No	No
ENSMUSG00000003644	20111	Rps6ka1	0.151260479	1.336977444	0.098305654	0.757915234	0.984704596	non-significant	No	No
ENSMUSG00000003660	NA	Snrnp200	-0.188811416	7.848924456	1.325528966	0.266485194	0.951371039	non-significant	No	No
ENSMUSG00000003662	26371	Ciao1	-0.00165096	5.800503076	0.00015566	0.990199513	0.998177744	non-significant	Yes	No
ENSMUSG00000003665	15116	Has1	-0.380179651	4.103026552	2.25712891	0.152442179	0.943620475	non-significant	Yes	Yes
ENSMUSG00000003680	225895	Taf6l	0.25267807	6.537507937	3.917626131	0.06522128	0.943620475	non-significant	No	No
ENSMUSG00000003680	100039957	Taf6l	0.25267807	6.537507937	3.917626131	0.06522128	0.943620475	non-significant	No	No
ENSMUSG00000003721	72999	Insig2	0.184877444	4.474705436	0.685655654	0.419803198	0.959079332	non-significant	Yes	No
ENSMUSG00000003731	16650	Kpna6	0.023621777	5.787569165	0.02510637	0.87608117	0.992069372	non-significant	No	No
ENSMUSG00000003746	17155	Man1a	0.409534584	2.036110114	1.050006904	0.320720474	0.958349344	non-significant	No	No
ENSMUSG00000003752	NA	Itpkc	-0.025912769	1.68485267	0.003285812	0.95499711	0.997779508	non-significant	Yes	Yes
ENSMUSG00000003762	76889	Coq8b	0.31782618	3.945747874	2.042580498	0.172147341	0.943620475	non-significant	No	Yes
ENSMUSG00000003778	78656	Brd8	0.129891628	6.605784163	0.955419262	0.342864776	0.958349344	non-significant	No	No
ENSMUSG00000003779	19348	Kif20a	0.083957442	7.730795965	0.389027201	0.541585307	0.970909085	non-significant	No	No
ENSMUSG00000003808	66590	Farsa	0.194683045	7.098684407	2.944348597	0.105437174	0.943620475	non-significant	No	No
ENSMUSG00000003809	270076	Gcdh	0.17815189	4.955764557	1.409302012	0.252466491	0.951371039	non-significant	No	No
ENSMUSG00000003810	17776	Mast2	-0.109435117	5.274608751	0.503239841	0.488270274	0.967088708	non-significant	Yes	No
ENSMUSG00000003812	13423	Dnase2a	0.667363129	1.915713629	2.422413527	0.139130367	0.943620475	non-significant	No	No
ENSMUSG00000003812	100503676	Dnase2a	0.667363129	1.915713629	2.422413527	0.139130367	0.943620475	non-significant	No	No
ENSMUSG00000003813	19358	Rad23a	0.230882991	6.899983025	2.337264472	0.145801967	0.943620475	non-significant	No	No
ENSMUSG00000003814	12317	Calr	-0.130996277	8.66948195	0.584943499	0.455493316	0.962858232	non-significant	No	No
ENSMUSG00000003847	54446	Nfat5	-0.207470148	4.167832159	0.527912605	0.47797136	0.966671533	non-significant	Yes	No
ENSMUSG00000003848	67619	Nob1	0.006015232	6.879194534	0.003040015	0.956711175	0.997779508	non-significant	Yes	No
ENSMUSG00000003849	18104	Nqo1	0.053922512	5.428075525	0.022075555	0.883785059	0.992930479	non-significant	Yes	Yes
ENSMUSG00000003863	76787	Ppfia3	1.117434467	0.340235323	2.363887965	0.143674722	0.943620475	non-significant	No	No
ENSMUSG00000003865	14936	Gys1	0.085789082	6.711071131	0.223744631	0.642577839	0.974025316	non-significant	Yes	No
ENSMUSG00000003868	20174	Ruvbl2	0.252593867	8.232910888	4.336186909	0.053686166	0.943620475	non-significant	No	No
ENSMUSG00000003873	12028	Bax	0.232226136	8.632698738	2.531469826	0.131120861	0.943620475	non-significant	No	No
ENSMUSG00000003923	21780	Tfam	0.20678732	5.781926775	1.655495772	0.216483488	0.94420036	non-significant	Yes	No
ENSMUSG00000003929	224694	Zfp81	0.630371829	3.653010197	3.445552467	0.081999541	0.943620475	non-significant	No	No
ENSMUSG00000003948	67468	Mmd	-0.025726936	6.220713846	0.020695321	0.887404964	0.992930479	non-significant	Yes	No
ENSMUSG00000003955	NA	Fam162a	0.08506162	7.091973973	0.350644307	0.562008213	0.972849026	non-significant	No	No
ENSMUSG00000003970	26961	Rpl8	0.118215259	10.38588209	0.586191043	0.455021545	0.962858232	non-significant	No	No
ENSMUSG00000003992	66970	Ssbp2	0.008154013	4.678567373	0.002090199	0.964099148	0.997779508	non-significant	Yes	No
ENSMUSG00000004018	67030	Fancl	0.11422914	3.87797786	0.267334638	0.612185378	0.972849026	non-significant	Yes	No
ENSMUSG00000004032	NA	Gstm5	0.412317232	5.076854831	3.665423634	0.073573408	0.943620475	non-significant	No	No
ENSMUSG00000004040	20848	Stat3	0.005043834	5.558058996	0.001277653	0.971927581	0.997779508	non-significant	Yes	No
ENSMUSG00000004043	20850	Stat5a	-0.014746547	4.375284063	0.005078484	0.94406955	0.997779508	non-significant	Yes	No
ENSMUSG00000004044	19285	Cavin1	-0.035155832	9.784718521	0.060816215	0.808340631	0.988679189	non-significant	Yes	Yes
ENSMUSG00000004054	26403	Map3k11	0.207353843	5.916435383	1.948385615	0.181794183	0.943620475	non-significant	No	No
ENSMUSG00000004056	11652	Akt2	0.109273552	7.085440278	0.558592133	0.465650511	0.964266471	non-significant	Yes	Yes
ENSMUSG00000004069	83945	Dnaja3	-0.093669857	6.515557093	0.502199678	0.488713258	0.967088708	non-significant	No	No
ENSMUSG00000004070	15369	Hmox2	0.071240615	5.456433044	0.224321653	0.642152385	0.974025316	non-significant	No	No
ENSMUSG00000004071	66626	Cdip1	0.165119182	5.032650254	1.162124323	0.29698024	0.958349344	non-significant	Yes	No
ENSMUSG00000004085	65964	Map3k20	0.105224569	6.987973165	0.336895931	0.569696329	0.972849026	non-significant	Yes	No
ENSMUSG00000004096	66070	Cwc15	0.162131522	6.303841115	1.236191804	0.282603128	0.95734058	non-significant	No	No
ENSMUSG00000004098	53867	Col5a3	-0.95742876	0.749950205	1.949726449	0.181652188	0.943620475	non-significant	Yes	Yes
ENSMUSG00000004099	13433	Dnmt1	-0.191282341	8.152029244	2.373961883	0.142879723	0.943620475	non-significant	Yes	Yes
ENSMUSG00000004100	235036	Ppan	0.030539907	6.992747119	0.054812376	0.817855272	0.988820751	non-significant	Yes	No
ENSMUSG00000004105	26360	Angptl2	-0.474891677	8.410012419	13.8589458	0.001845885	0.943620475	non-significant	Yes	Yes
ENSMUSG00000004127	108943	Trmt10a	0.184499497	4.638467032	0.65354732	0.430681692	0.960650026	non-significant	Yes	Yes
ENSMUSG00000004151	14009	Etv1	0.134774965	3.80001873	0.340538889	0.567638765	0.972849026	non-significant	Yes	Yes
ENSMUSG00000004207	19156	Psap	-0.381251709	9.295247606	3.47295363	0.08091573	0.943620475	non-significant	Yes	No
ENSMUSG00000004221	16151	Ikbkg	-0.268501646	6.956000352	2.800271252	0.113646057	0.943620475	non-significant	Yes	Yes
ENSMUSG00000004233	70560	Wars2	-0.03022436	3.813773854	0.029647779	0.865446837	0.991851557	non-significant	Yes	No
ENSMUSG00000004263	13498	Atn1	-0.189657861	5.555485064	1.735690803	0.206205808	0.943620475	non-significant	Yes	Yes
ENSMUSG00000004264	12034	Phb2	0.131935493	8.558781704	1.269971149	0.276358714	0.953005165	non-significant	No	No
ENSMUSG00000004267	13807	Eno2	0.162473055	1.331074406	0.07111674	0.79311763	0.98728738	non-significant	No	No
ENSMUSG00000004268	14791	Emg1	0.127587945	7.249196871	1.042666586	0.322365567	0.958349344	non-significant	No	No
ENSMUSG00000004270	14792	Lpcat3	0.009284803	5.386386615	0.002838771	0.95816704	0.997779508	non-significant	Yes	No
ENSMUSG00000004285	66144	Atp6v1f	0.189626601	6.125620227	0.86632613	0.365792671	0.958349344	non-significant	No	No
ENSMUSG00000004317	12728	Clcn5	-0.405352756	5.423196803	1.579712357	0.227249211	0.948905849	non-significant	No	No
ENSMUSG00000004319	12725	Clcn3	-0.188752182	6.22660814	1.418614617	0.250968884	0.951371039	non-significant	Yes	Yes
ENSMUSG00000004347	18575	Pde1c	0.656066887	0.093141335	0.756724161	0.397194414	0.958349344	non-significant	Yes	No
ENSMUSG00000004356	70683	Utp20	0.165444849	6.624820762	0.282480512	0.602547591	0.972849026	non-significant	No	Yes
ENSMUSG00000004360	212448	9330159F19Rik	-0.823813195	0.285034868	2.379789755	0.142422264	0.943620475	non-significant	Yes	No
ENSMUSG00000004364	26554	Cul3	0.14420751	4.145673698	0.272464	0.608821311	0.972849026	non-significant	No	No
ENSMUSG00000004371	16156	Il11	1.332798135	-0.069591999	3.082063847	0.098246217	0.943620475	non-significant	No	No
ENSMUSG00000004383	16795	Large1	-0.60297048	3.25357939	4.382210653	0.052569568	0.943620475	non-significant	Yes	No
ENSMUSG00000004393	52513	Ddx56	0.191124708	7.216805283	2.436287831	0.138078925	0.943620475	non-significant	No	No
ENSMUSG00000004394	103694	Tmed4	-0.047940641	6.763048989	0.141952389	0.711288251	0.983488034	non-significant	No	No
ENSMUSG00000004446	12122	Bid	0.04271514	6.585878241	0.115753312	0.73810413	0.983929479	non-significant	Yes	Yes
ENSMUSG00000004451	64143	Ralb	-0.110041862	6.716204206	0.831414568	0.375372288	0.958349344	non-significant	Yes	No
ENSMUSG00000004455	19047	Ppp1cc	-0.181857548	3.223653464	0.208870818	0.653937556	0.974025316	non-significant	Yes	No
ENSMUSG00000004455	434233	Ppp1cc	-0.181857548	3.223653464	0.208870818	0.653937556	0.974025316	non-significant	Yes	No
ENSMUSG00000004460	67838	Dnajb11	-0.079365721	6.663774721	0.319933285	0.579479345	0.972849026	non-significant	No	No
ENSMUSG00000004462	70573	Tbccd1	-0.102838336	4.310630627	0.279213278	0.604456267	0.972849026	non-significant	No	No
ENSMUSG00000004500	243834	Zfp324	-0.020974156	3.34709594	0.007774014	0.930833322	0.996637076	non-significant	Yes	No
ENSMUSG00000004508	14389	Gab2	0.0168278	4.611859675	0.005031467	0.944328589	0.997779508	non-significant	Yes	No
ENSMUSG00000004530	23790	Coro1c	0.071036062	8.846455304	0.339319978	0.568325549	0.972849026	non-significant	Yes	Yes
ENSMUSG00000004535	52440	Tax1bp1	0.533744563	7.050488405	4.43896074	0.051644497	0.943620475	non-significant	Yes	No
ENSMUSG00000004540	26437	Psg17	0.568790664	0.703528883	0.817313496	0.379352396	0.958349344	non-significant	No	No
ENSMUSG00000004558	29811	Ndrg2	0.863715449	3.262323316	4.581041765	0.04845283	0.943620475	non-significant	Yes	No
ENSMUSG00000004561	52535	Mettl17	0.217001996	4.612514933	1.676917278	0.213675188	0.94420036	non-significant	No	No
ENSMUSG00000004562	268739	Arhgef40	-0.0408313	7.105734345	0.10050399	0.755317002	0.98452865	non-significant	Yes	Yes
ENSMUSG00000004565	50767	Pnpla6	0.221401899	4.786702608	1.936826678	0.183024069	0.943620475	non-significant	No	No
ENSMUSG00000004567	94178	Mcoln1	0.158464066	5.393781455	0.947887067	0.34472068	0.958349344	non-significant	No	No
ENSMUSG00000004568	102098	Arhgef18	-0.134098532	4.997577695	0.324607114	0.576749739	0.972849026	non-significant	No	No
ENSMUSG00000004591	109333	Pkn2	0.212636554	5.179140193	0.613564441	0.445149075	0.961305785	non-significant	No	No
ENSMUSG00000004610	110826	Etfb	0.18452819	6.737887683	1.097545679	0.310344702	0.958349344	non-significant	Yes	No
ENSMUSG00000004626	20911	Stxbp2	0.291841905	5.238290292	1.395444757	0.254960306	0.951371039	non-significant	No	No
ENSMUSG00000004631	20392	Sgce	0.155910129	4.736878005	0.655537223	0.429994611	0.960650026	non-significant	No	No
ENSMUSG00000004637	80707	Wwox	0.194467542	2.873980134	0.392294967	0.539912478	0.970909085	non-significant	Yes	No
ENSMUSG00000004642	20492	Slbp	0.094719099	6.560533667	0.267475851	0.612092213	0.972849026	non-significant	No	No
ENSMUSG00000004655	11826	Aqp1	0.097293962	6.111245593	0.316469125	0.581519688	0.972849026	non-significant	Yes	Yes
ENSMUSG00000004661	56380	Arid3b	0.703498678	2.531188896	4.75741021	0.04440893	0.943620475	non-significant	Yes	No
ENSMUSG00000004665	12798	Cnn2	0.204121848	10.10274352	1.912065551	0.185694007	0.943620475	non-significant	Yes	Yes
ENSMUSG00000004667	66420	Polr2e	0.180005419	8.026871637	2.362917721	0.143751575	0.943620475	non-significant	Yes	No
ENSMUSG00000004677	17925	Myo9b	0.109840234	5.572410838	0.282454951	0.60238392	0.972849026	non-significant	Yes	No
ENSMUSG00000004748	67900	Mtfp1	0.615886039	1.508679426	1.105904846	0.308662415	0.958349344	non-significant	Yes	No
ENSMUSG00000004768	19335	Rab23	0.115954587	5.586983734	0.687175701	0.419298943	0.959079332	non-significant	No	No
ENSMUSG00000004771	53869	Rab11a	0.314326318	6.902670441	2.53658065	0.130877575	0.943620475	non-significant	Yes	No
ENSMUSG00000004788	217715	Eif2b2	0.351460928	6.882882206	10.26201557	0.005526648	0.943620475	non-significant	Yes	Yes
ENSMUSG00000004789	78920	Dlst	0.014235234	8.161079218	0.013742447	0.908135395	0.99532151	non-significant	No	No
ENSMUSG00000004791	18654	Pgf	0.285881552	5.888718724	2.917986985	0.106884566	0.943620475	non-significant	No	No
ENSMUSG00000004798	29869	Ulk2	0.357550424	3.020757641	1.34731347	0.262742343	0.951371039	non-significant	No	No
ENSMUSG00000004815	110524	Dgkq	0.022736049	3.438634226	0.007964519	0.929993333	0.996637076	non-significant	Yes	No
ENSMUSG00000004843	68942	Chmp2b	0.329657988	5.707777296	3.99512877	0.062881879	0.943620475	non-significant	Yes	No
ENSMUSG00000004846	26433	Plod3	-0.17462886	6.716865967	1.099036183	0.310026977	0.958349344	non-significant	Yes	No
ENSMUSG00000004849	11769	Ap1s1	0.093907812	7.892255906	0.5839679	0.45586281	0.962858232	non-significant	No	No
ENSMUSG00000004865	20815	Srpk1	0.156563005	7.073997899	1.532842526	0.233512184	0.950931849	non-significant	No	No
ENSMUSG00000004872	18505	Pax3	0.600713941	3.115557598	5.582930456	0.03110835	0.943620475	non-significant	No	No
ENSMUSG00000004880	98386	Lbr	-0.278731607	7.159137484	2.296751714	0.149128608	0.943620475	non-significant	No	No
ENSMUSG00000004891	18008	Nes	0.049935136	7.904322425	0.061871312	0.806770609	0.988679189	non-significant	Yes	No
ENSMUSG00000004895	94315	Prcc	0.840810976	2.790953608	7.313960496	0.015609854	0.943620475	non-significant	Yes	No
ENSMUSG00000004896	229503	Rrnad1	-0.118609396	3.795341714	0.258536188	0.618053193	0.972849026	non-significant	No	No
ENSMUSG00000004897	15191	Hdgf	0.001893824	7.374412461	0.00021466	0.988491193	0.998177744	non-significant	Yes	Yes
ENSMUSG00000004929	50492	Thop1	0.293865556	7.802667788	5.721920241	0.02935388	0.943620475	non-significant	Yes	No
ENSMUSG00000004931	57267	Apba3	0.104190896	6.506749423	0.472093881	0.501845182	0.967088708	non-significant	Yes	No
ENSMUSG00000004933	17179	Matk	0.153993493	0.535462927	0.092451933	0.764994113	0.986360248	non-significant	No	No
ENSMUSG00000004934	NA	Pias4	-0.02347521	6.039285586	0.025851618	0.874271955	0.992069372	non-significant	No	No
ENSMUSG00000004936	26395	Map2k1	-0.063399452	7.414596732	0.186088075	0.671937718	0.974650949	non-significant	Yes	No
ENSMUSG00000004937	52551	Sgta	0.20470259	8.144923774	2.70731533	0.119351295	0.943620475	non-significant	No	No
ENSMUSG00000004945	70544	Tmem242	-0.017194242	5.6658364	0.010549157	0.919467706	0.996637076	non-significant	No	No
ENSMUSG00000004947	74198	Dtx2	-0.150851081	4.845593959	1.059271751	0.318660789	0.958349344	non-significant	No	No
ENSMUSG00000004951	15507	Hspb1	0.346722722	7.615896261	1.371831444	0.259032844	0.951371039	non-significant	Yes	No
ENSMUSG00000004952	54153	Rasa4	0.180626961	5.569226913	0.563083004	0.4640197	0.964266471	non-significant	Yes	Yes
ENSMUSG00000004980	53379	Hnrnpa2b1	0.260947075	9.810375268	2.159203554	0.161069595	0.943620475	non-significant	No	No
ENSMUSG00000004988	108017	Fxyd4	0.007064165	0.345627324	0.000131665	0.990986426	0.998177744	non-significant	No	No
ENSMUSG00000004994	67736	Ccdc130	0.034766404	3.396690275	0.013392568	0.909306756	0.99532151	non-significant	Yes	No
ENSMUSG00000004996	67873	Mri1	0.278962577	6.55446072	2.329719641	0.146411811	0.943620475	non-significant	No	No
ENSMUSG00000005034	18749	Prkacb	-0.106822803	5.761123623	0.66663533	0.426194288	0.960650026	non-significant	Yes	No
ENSMUSG00000005043	27029	Sgsh	-0.034553416	1.886189902	0.010262281	0.920566231	0.996637076	non-significant	No	No
ENSMUSG00000005045	269610	Chd5	-0.55954908	0.266204809	0.736271503	0.403505037	0.958349344	non-significant	No	No
ENSMUSG00000005054	13014	Cstb	0.145903518	7.463183319	0.646483372	0.433141092	0.961305785	non-significant	Yes	No
ENSMUSG00000005057	23921	Sh2b2	-0.269531404	2.132664058	0.47967156	0.498482018	0.967088708	non-significant	Yes	No
ENSMUSG00000005069	19305	Pex5	0.12087407	6.463337228	0.904004965	0.355825913	0.958349344	non-significant	Yes	Yes
ENSMUSG00000005078	104771	Jkamp	-0.021223995	5.23302239	0.014755884	0.904825403	0.994268111	non-significant	Yes	No
ENSMUSG00000005087	12505	Cd44	-0.162986226	9.502597096	1.027815743	0.325730294	0.958349344	non-significant	Yes	Yes
ENSMUSG00000005102	27103	Eif2ak4	0.002970387	5.487637562	0.000271621	0.987054084	0.998177744	non-significant	Yes	No
ENSMUSG00000005103	22388	Wdr1	-0.033600421	9.740371979	0.081596149	0.778803894	0.986375647	non-significant	No	Yes
ENSMUSG00000005124	22402	Ccn4	0.064427161	6.233550935	0.058271881	0.812384695	0.988701742	non-significant	Yes	Yes
ENSMUSG00000005125	17988	Ndrg1	0.18774684	3.394298351	0.233946961	0.635314663	0.974025316	non-significant	Yes	Yes
ENSMUSG00000005142	17159	Man2b1	-0.214772509	5.294511232	1.071090217	0.316060125	0.958349344	non-significant	No	No
ENSMUSG00000005148	12224	Klf5	-0.23513099	2.873229755	0.411534033	0.530258085	0.969576556	non-significant	Yes	No
ENSMUSG00000005150	67836	Wdr83	0.057841803	4.443809594	0.108212794	0.746446502	0.984376355	non-significant	No	No
ENSMUSG00000005161	21672	Prdx2	0.103031544	8.670564159	0.6159766	0.443990865	0.961305785	non-significant	No	No
ENSMUSG00000005198	20020	Polr2a	-0.238327609	7.414170787	0.784988125	0.389039697	0.958349344	non-significant	Yes	No
ENSMUSG00000005204	80886	Senp3	0.104570728	5.570508571	0.251970881	0.622514892	0.972849026	non-significant	Yes	No
ENSMUSG00000005225	231999	Plekha8	-0.175824515	2.27251709	0.23712829	0.632879141	0.973992349	non-significant	No	No
ENSMUSG00000005233	66442	Spc25	0.384298154	6.377952355	1.561703365	0.229793837	0.949036993	non-significant	No	No
ENSMUSG00000005262	22230	Ufd1	0.013199154	6.209541466	0.010932916	0.918021544	0.99634363	non-significant	No	No
ENSMUSG00000005267	170740	Zfp287	0.275360704	2.47260429	1.35882825	0.260792177	0.951371039	non-significant	No	No
ENSMUSG00000005299	56384	Letm1	0.042878153	7.096016734	0.13741009	0.715722093	0.983576938	non-significant	No	No
ENSMUSG00000005312	56085	Ubqln1	-0.125611437	7.207315572	0.180919885	0.676378544	0.975780223	non-significant	Yes	No
ENSMUSG00000005354	56551	Txn2	0.093676578	7.976304278	0.597062683	0.450944045	0.961305785	non-significant	Yes	No
ENSMUSG00000005357	20513	Slc1a6	0.51624312	3.755413228	1.890551551	0.188518128	0.943620475	non-significant	No	Yes
ENSMUSG00000005360	20512	Slc1a3	-0.005993489	2.025236083	0.000437594	0.99178697	0.998177744	non-significant	No	No
ENSMUSG00000005362	NA	Crbn	0.384906506	4.707202242	2.192451303	0.158163205	0.943620475	non-significant	No	No
ENSMUSG00000005370	17688	Msh6	0.168660428	6.730162909	1.945737218	0.182075059	0.943620475	non-significant	No	No
ENSMUSG00000005371	225055	Fbxo11	0.257510671	3.639108456	0.963861948	0.340801483	0.958349344	non-significant	Yes	No
ENSMUSG00000005374	27368	Tbl2	-0.114413238	5.513421022	0.480668402	0.498042552	0.967088708	non-significant	Yes	No
ENSMUSG00000005378	66138	Bud23	0.150593986	6.075426042	1.443527613	0.247019553	0.951371039	non-significant	No	No
ENSMUSG00000005397	18073	Nid1	-0.58015826	6.604399253	7.623559364	0.014037385	0.943620475	non-significant	Yes	Yes
ENSMUSG00000005410	17218	Mcm5	0.12269749	7.91450367	0.527711315	0.478044465	0.966671533	non-significant	No	No
ENSMUSG00000005413	15368	Hmox1	-0.150301878	7.741623756	0.119850423	0.733810047	0.983929479	non-significant	Yes	Yes
ENSMUSG00000005417	26936	Mprip	-0.144995566	7.198280538	1.226114482	0.284502862	0.957845573	non-significant	Yes	Yes
ENSMUSG00000005442	71722	Cic	-0.228032637	4.143463007	0.614721738	0.444515729	0.961305785	non-significant	Yes	Yes
ENSMUSG00000005447	18476	Pafah1b3	0.332435297	5.813296428	4.997051794	0.039966606	0.943620475	non-significant	No	No
ENSMUSG00000005469	18747	Prkaca	0.077301405	5.213846555	0.167774059	0.687518724	0.978210934	non-significant	No	No
ENSMUSG00000005470	66929	Asf1b	-0.013088255	6.463264758	0.006498564	0.936747032	0.997112742	non-significant	Yes	No
ENSMUSG00000005481	68278	Ddx39a	0.042050809	8.513925312	0.09489617	0.762009156	0.985603392	non-significant	Yes	Yes
ENSMUSG00000005483	81489	Dnajb1	-0.076940747	6.934964609	0.244390658	0.627758617	0.972849026	non-significant	No	No
ENSMUSG00000005493	55993	Msh4	-1.41131931	0.075014257	2.247413443	0.153272255	0.943620475	non-significant	No	No
ENSMUSG00000005501	227334	Usp40	0.27283202	4.80773748	2.963381335	0.104406756	0.943620475	non-significant	No	No
ENSMUSG00000005505	67136	Kbtbd4	-0.189362235	3.880110289	0.975427858	0.338003579	0.958349344	non-significant	No	No
ENSMUSG00000005506	13046	Celf1	-0.141591596	7.0767006	0.444375428	0.514732353	0.968164165	non-significant	Yes	No
ENSMUSG00000005510	NA	Ndufs3	-0.01821515	6.724000014	0.010996266	0.917785298	0.99634363	non-significant	No	No
ENSMUSG00000005514	18984	Por	-0.002417786	7.027845999	0.000403867	0.984214441	0.998177744	non-significant	Yes	Yes
ENSMUSG00000005533	16001	Igf1r	-0.499255114	5.018841497	2.95645664	0.105258444	0.943620475	non-significant	Yes	Yes
ENSMUSG00000005534	16337	Insr	-0.174404192	3.052821421	0.211864527	0.651494475	0.974025316	non-significant	Yes	No
ENSMUSG00000005566	21849	Trim28	0.208144625	7.084834833	1.108510887	0.30818431	0.958349344	non-significant	No	No
ENSMUSG00000005575	22192	Ube2m	0.284792818	4.466139522	2.156163961	0.161346907	0.943620475	non-significant	Yes	No
ENSMUSG00000005580	11515	Adcy9	0.035298347	0.503778265	0.002132182	0.963740668	0.997779508	non-significant	No	No
ENSMUSG00000005609	22083	Ctr9	0.161485655	6.76899811	1.908988581	0.186029197	0.943620475	non-significant	No	No
ENSMUSG00000005610	13690	Eif4g2	0.200806679	10.47942512	2.077080236	0.16877439	0.943620475	non-significant	Yes	No
ENSMUSG00000005615	13026	Pcyt1a	-0.108594703	4.955700052	0.508998942	0.485830107	0.967088708	non-significant	Yes	No
ENSMUSG00000005621	233410	Zfp592	-0.179182834	5.261118148	0.856363877	0.368480195	0.958349344	non-significant	No	No
ENSMUSG00000005625	19185	Psmd4	0.190409998	8.230714768	2.138349085	0.162984142	0.943620475	non-significant	Yes	No
ENSMUSG00000005656	72183	Snx6	0.321342403	7.36510721	3.850101256	0.067343064	0.943620475	non-significant	No	No
ENSMUSG00000005667	17768	Mthfd2	-0.147244781	7.982271813	1.244802934	0.280993358	0.957275957	non-significant	Yes	No
ENSMUSG00000005674	641376	Tomm40l	0.234932547	4.281973974	1.307182236	0.269692728	0.951371039	non-significant	No	No
ENSMUSG00000005682	103135	Pan2	-0.23981567	4.530966489	1.943245789	0.182339784	0.943620475	non-significant	Yes	No
ENSMUSG00000005683	12974	Cs	-0.033986082	9.607957438	0.09834337	0.757870388	0.984704596	non-significant	Yes	No
ENSMUSG00000005686	11717	Ampd3	0.111639931	4.791681354	0.036537175	0.85086973	0.991851557	non-significant	Yes	Yes
ENSMUSG00000005687	68183	Bcas2	0.027575043	6.965497035	0.054998035	0.817552993	0.988820751	non-significant	No	No
ENSMUSG00000005698	13018	Ctcf	-0.004354152	4.309745165	0.000465654	0.983050091	0.998177744	non-significant	No	No
ENSMUSG00000005699	56513	Pard6a	-0.017561157	3.157791985	0.004295916	0.948551902	0.997779508	non-significant	No	No
ENSMUSG00000005718	83383	Tfap4	0.030455285	4.70709755	0.027224287	0.871008381	0.991851557	non-significant	No	No
ENSMUSG00000005732	19385	Ranbp1	0.167779093	9.372907557	1.310000473	0.26919668	0.951371039	non-significant	No	No
ENSMUSG00000005774	53970	Rfx5	-0.096354238	1.361226045	0.048033802	0.829286739	0.990509012	non-significant	No	No
ENSMUSG00000005779	19172	Psmb4	0.045843814	8.310289515	0.105756765	0.749233414	0.984376355	non-significant	No	No
ENSMUSG00000005802	22785	Slc30a4	0.351821027	6.212209673	1.884107177	0.189231909	0.943620475	non-significant	Yes	Yes
ENSMUSG00000005803	59010	Sqor	-0.004725261	4.885337248	0.000276388	0.986946072	0.998177744	non-significant	No	No
ENSMUSG00000005804	18457	Bloc1s6	-0.14788122	5.854510461	1.019572912	0.327619197	0.958349344	non-significant	Yes	Yes
ENSMUSG00000005813	75624	Metap1	-0.019985066	6.473381296	0.023009454	0.88132505	0.992930479	non-significant	No	No
ENSMUSG00000005823	78308	Gpr108	0.139387524	5.229702223	0.750290887	0.399163045	0.958349344	non-significant	No	No
ENSMUSG00000005846	66409	Rsl1d1	0.362885398	8.24742401	3.597150442	0.076119682	0.943620475	non-significant	Yes	No
ENSMUSG00000005871	11789	Apc	0.268342381	4.384062334	1.998673384	0.176562373	0.943620475	non-significant	Yes	No
ENSMUSG00000005873	13476	Reep5	0.116020942	7.54979953	1.091912509	0.311549586	0.958349344	non-significant	Yes	No
ENSMUSG00000005881	66366	Ergic3	0.018787281	7.494433544	0.028075175	0.869027725	0.991851557	non-significant	No	No
ENSMUSG00000005882	56046	Uqcc1	-0.062814021	6.581987049	0.25532554	0.620226027	0.972849026	non-significant	Yes	Yes
ENSMUSG00000005886	17978	Ncoa2	-0.015799197	4.590092656	0.004637701	0.946547685	0.997779508	non-significant	Yes	No
ENSMUSG00000005893	22026	Nr2c2	-0.217002569	2.944701197	0.606166227	0.447575436	0.961305785	non-significant	No	No
ENSMUSG00000005897	22025	Nr2c1	-0.117124184	4.402735911	0.282993237	0.602041294	0.972849026	non-significant	Yes	No
ENSMUSG00000005899	77626	Smpd4	-0.108819347	5.61479468	0.538993354	0.473452558	0.965738262	non-significant	No	No
ENSMUSG00000005907	71382	Pex1	0.370544849	3.030339354	1.503681046	0.237813959	0.951371039	non-significant	No	No
ENSMUSG00000005917	18423	Otx1	-0.064179322	2.678731395	0.033881756	0.856266817	0.991851557	non-significant	No	No
ENSMUSG00000005936	66989	Kctd20	-0.14828908	6.647673699	1.374040089	0.258245209	0.951371039	non-significant	Yes	No
ENSMUSG00000005947	16407	Itgae	-0.263571311	-0.078772317	0.144261348	0.709065636	0.9831788	non-significant	No	No
ENSMUSG00000005949	83429	Ctns	-0.768398326	2.555330396	6.352430614	0.022697748	0.943620475	non-significant	No	No
ENSMUSG00000005950	94045	P2rx5	0.048676075	0.792793788	0.011051258	0.981232017	0.998177744	non-significant	Yes	Yes
ENSMUSG00000005958	13845	Ephb3	0.227929885	1.601715098	0.170261423	0.685345367	0.97691913	non-significant	Yes	No
ENSMUSG00000005968	22156	Tuft1	0.317071869	3.9221084	2.419831737	0.139327101	0.943620475	non-significant	No	No
ENSMUSG00000005973	19672	Rcn1	-0.157517539	7.808533909	1.667090592	0.214957606	0.94420036	non-significant	Yes	No
ENSMUSG00000005980	13419	Dnase1	-0.426470218	0.904841247	0.409084942	0.531469037	0.969651273	non-significant	No	No
ENSMUSG00000005981	68015	Trap1	0.069390957	7.684677713	0.336503058	0.569919123	0.972849026	non-significant	Yes	No
ENSMUSG00000005982	74763	Naa60	-0.136102824	4.683693269	0.774249376	0.391905788	0.958349344	non-significant	No	No
ENSMUSG00000005983	73261	1700037C18Rik	0.247743418	2.028244966	0.369064716	0.552023723	0.970909085	non-significant	Yes	No
ENSMUSG00000005983	105246059	1700037C18Rik	0.247743418	2.028244966	0.369064716	0.552023723	0.970909085	non-significant	Yes	No
ENSMUSG00000005986	68423	Ankrd13d	0.667560672	2.151100948	4.158532359	0.058263955	0.943620475	non-significant	No	No
ENSMUSG00000006005	108989	Tpr	0.622570815	7.061069329	6.617662393	0.020718641	0.943620475	non-significant	Yes	No
ENSMUSG00000006010	226499	Odr4	0.072627138	4.396560179	0.065688921	0.80100011	0.988124101	non-significant	No	No
ENSMUSG00000006019	71723	Dhx34	-0.036644339	6.090335379	0.064251691	0.803120091	0.988192691	non-significant	Yes	Yes
ENSMUSG00000006021	70394	Kptn	0.043091779	4.26622798	0.05013993	0.825648738	0.990171681	non-significant	Yes	No
ENSMUSG00000006024	108124	Napa	0.1100552	7.724593275	0.645891901	0.433341331	0.961305785	non-significant	Yes	No
ENSMUSG00000006050	24068	Sra1	-0.063872673	6.507794763	0.13816617	0.714978299	0.983576938	non-significant	Yes	No
ENSMUSG00000006057	11951	Atp5g1	0.082206754	7.799197439	0.203184552	0.658204312	0.974025316	non-significant	No	No
ENSMUSG00000006058	27681	Snf8	0.300801698	2.407606615	0.606643523	0.447399953	0.961305785	non-significant	No	No
ENSMUSG00000006095	66411	Tbcb	0.090685138	6.828659886	0.396019502	0.538017731	0.970909085	non-significant	Yes	No
ENSMUSG00000006127	19062	Inpp5k	0.080738698	3.668123032	0.095739226	0.760989419	0.985099843	non-significant	No	No
ENSMUSG00000006134	12929	Crkl	-0.218385707	6.208842201	1.417745762	0.251108113	0.951371039	non-significant	No	No
ENSMUSG00000006169	216705	Clint1	-0.003337802	4.000638784	0.000254675	0.987464409	0.998177744	non-significant	No	No
ENSMUSG00000006179	54373	Prss16	-0.0825784	1.157768875	0.03776748	0.848352169	0.991851557	non-significant	No	No
ENSMUSG00000006191	68916	Cdkal1	0.566402549	4.941152858	8.201784208	0.011236575	0.943620475	non-significant	No	No
ENSMUSG00000006205	56213	Htra1	-0.009729253	5.946883797	0.002113242	0.963902952	0.997779508	non-significant	Yes	Yes
ENSMUSG00000006215	22642	Zbtb17	0.331442351	5.492983607	4.867842305	0.042294279	0.943620475	non-significant	No	No
ENSMUSG00000006219	74202	Fblim1	0.479207405	6.47485372	11.97075952	0.003217847	0.943620475	non-significant	Yes	Yes
ENSMUSG00000006235	13857	Epor	0.596107461	1.35757401	1.589494981	0.225439622	0.946261164	non-significant	No	No
ENSMUSG00000006241	67119	Ccdc159	0.817399864	0.68136715	1.487498163	0.240245784	0.951371039	non-significant	No	No
ENSMUSG00000006262	68473	Mob1b	0.367433317	5.344424474	1.298960215	0.271557726	0.951371039	non-significant	No	No
ENSMUSG00000006273	11966	Atp6v1b2	-0.129244305	6.804424626	0.525502861	0.478952192	0.966718612	non-significant	No	No
ENSMUSG00000006276	13859	Eps15l1	-0.075753114	5.64368524	0.318013619	0.580608175	0.972849026	non-significant	Yes	No
ENSMUSG00000006281	21745	Tep1	-0.231366868	4.991993257	1.166481507	0.296107219	0.958349344	non-significant	Yes	Yes
ENSMUSG00000006288	219022	Ttc5	0.097996749	5.173853902	0.340547599	0.567633864	0.972849026	non-significant	No	No
ENSMUSG00000006289	66246	Osgep	-0.042360055	5.929055001	0.07521573	0.787391416	0.987199389	non-significant	No	No
ENSMUSG00000006299	227290	Aamp	0.170307415	7.31828576	1.947194173	0.181920474	0.943620475	non-significant	Yes	No
ENSMUSG00000006301	69660	Tmbim1	-0.057187219	6.690833755	0.220124799	0.645262405	0.974025316	non-significant	Yes	Yes
ENSMUSG00000006304	76709	Arpc2	0.088337165	8.783500272	0.438860845	0.517084616	0.968164165	non-significant	No	No
ENSMUSG00000006307	75410	Kmt2b	-0.035792147	3.084431671	0.016105635	0.900591422	0.994268111	non-significant	No	No
ENSMUSG00000006315	69804	Tmem147	0.12419346	6.58373723	0.577383814	0.458369406	0.964219178	non-significant	No	No
ENSMUSG00000006333	76846	Rps9	0.060468056	10.19341699	0.194910711	0.66475748	0.974095294	non-significant	No	No
ENSMUSG00000006335	69714	Tfpt	0.175389066	4.272047995	0.82111094	0.378274395	0.958349344	non-significant	No	No
ENSMUSG00000006356	68337	Crip2	0.151844385	9.526318172	0.850041545	0.370208918	0.958349344	non-significant	No	No
ENSMUSG00000006369	14114	Fbln1	-0.028452726	6.158782586	0.03917473	0.845590957	0.991743958	non-significant	No	No
ENSMUSG00000006373	53328	Pgrmc1	0.064375674	7.183022228	0.227310933	0.639959061	0.974025316	non-significant	No	No
ENSMUSG00000006378	26912	Gcat	0.10652701	5.802273795	0.271205534	0.609642885	0.972849026	non-significant	No	No
ENSMUSG00000006390	54325	Elovl1	0.080264379	6.728231	0.4806969	0.498029999	0.967088708	non-significant	Yes	No
ENSMUSG00000006392	80509	Med8	-0.087706027	5.646038664	0.36074763	0.556488441	0.972104726	non-significant	No	No
ENSMUSG00000006395	NA	Hyi	0.509700036	2.538981455	1.214064621	0.286911493	0.958349344	non-significant	No	No
ENSMUSG00000006398	107995	Cdc20	0.111783469	8.577351359	0.610375197	0.446031807	0.961305785	non-significant	No	No
ENSMUSG00000006403	NA	Adamts4	0.059016762	4.676654719	0.05210599	0.822326859	0.989432287	non-significant	No	No
ENSMUSG00000006412	18637	Pfdn2	0.082939294	6.029773917	0.395759298	0.538149693	0.970909085	non-significant	No	No
ENSMUSG00000006418	81018	Rnf114	0.161577942	6.813863351	1.792229588	0.199331548	0.943620475	non-significant	No	No
ENSMUSG00000006423	77644	Steep1	0.258432186	5.099366047	1.287944845	0.273111658	0.951371039	non-significant	No	No
ENSMUSG00000006435	18011	Neurl1a	-0.285594951	0.623416976	0.306426468	0.587519748	0.972849026	non-significant	Yes	No
ENSMUSG00000006442	20810	Srm	-0.056414802	8.089505237	0.096203736	0.760429671	0.985068508	non-significant	No	No
ENSMUSG00000006445	13836	Epha2	-0.114554548	7.37584251	0.40055512	0.535727269	0.970909085	non-significant	Yes	Yes
ENSMUSG00000006456	NA	Rbm14	0.067588656	7.140948865	0.349215224	0.562797711	0.972849026	non-significant	No	No
ENSMUSG00000006457	11474	Actn3	0.947003234	4.137968598	11.56176428	0.003649763	0.943620475	up	Yes	No
ENSMUSG00000006463	70605	Zdhhc24	-0.220983813	3.772216175	1.103220321	0.309137467	0.958349344	non-significant	No	No
ENSMUSG00000006464	52028	Bbs1	-0.188056677	2.106666832	0.273564861	0.608104625	0.972849026	non-significant	No	No
ENSMUSG00000006471	78797	Ndor1	-0.013577356	4.93098778	0.008553069	0.927460355	0.996637076	non-significant	No	No
ENSMUSG00000006476	56876	Nsmf	0.150727208	6.281101735	1.223945498	0.284914009	0.957845573	non-significant	Yes	No
ENSMUSG00000006494	228026	Pdk1	-0.544043938	6.312250809	3.445465079	0.082365516	0.943620475	non-significant	Yes	No
ENSMUSG00000006498	19205	Ptbp1	-0.03767651	8.946157063	0.07495742	0.787747229	0.987234877	non-significant	Yes	Yes
ENSMUSG00000006517	192156	Mvd	-0.09372647	4.814817308	0.171758915	0.684045933	0.97691913	non-significant	Yes	No
ENSMUSG00000006519	13057	Cyba	0.692524491	1.550750632	1.481481916	0.241158129	0.951371039	non-significant	No	No
ENSMUSG00000006526	69179	Stimate	-0.10606826	3.043670232	0.081413117	0.779045064	0.986375647	non-significant	Yes	No
ENSMUSG00000006527	54650	Sfmbt1	0.086071518	4.493326482	0.149563523	0.704038173	0.982844543	non-significant	No	No
ENSMUSG00000006575	51799	Rundc3a	0.268265026	1.635294815	0.504725239	0.487638878	0.967088708	non-significant	Yes	No
ENSMUSG00000006576	20536	Slc4a3	-0.233240484	3.250820803	0.772159541	0.39253082	0.958349344	non-significant	Yes	No
ENSMUSG00000006585	67177	Cdt1	0.179378995	7.08142093	1.76089519	0.203104714	0.943620475	non-significant	Yes	Yes
ENSMUSG00000006586	12395	Runx1t1	-2.108927641	-0.174888482	6.272820079	0.023434227	0.943620475	non-significant	Yes	No
ENSMUSG00000006589	11821	Aprt	0.227200946	8.708216651	2.157045156	0.161266452	0.943620475	non-significant	No	No
ENSMUSG00000006599	14884	Gtf2h1	0.250955177	6.252537582	2.363493928	0.143705927	0.943620475	non-significant	No	No
ENSMUSG00000006611	15216	Hfe	0.688128847	1.72892366	2.726703504	0.118133347	0.943620475	non-significant	No	No
ENSMUSG00000006638	57742	Abhd1	-0.014563433	0.315033214	0.000283331	0.986779258	0.998177744	non-significant	Yes	No
ENSMUSG00000006641	330064	Slc5a6	-0.270005237	3.562703012	1.645707307	0.217782486	0.945732947	non-significant	Yes	No
ENSMUSG00000006651	11803	Aplp1	-0.473973575	1.180662455	0.951678447	0.343784705	0.958349344	non-significant	No	No
ENSMUSG00000006673	69232	Qrich1	0.075332046	7.454606838	0.384029991	0.544162637	0.970909085	non-significant	Yes	No
ENSMUSG00000006675	74443	P4htm	-0.388373355	1.518973229	1.148776847	0.299676633	0.958349344	non-significant	Yes	No
ENSMUSG00000006676	71472	Usp19	0.196030668	6.953250048	2.05013302	0.171401832	0.943620475	non-significant	Yes	No
ENSMUSG00000006678	18968	Pola1	0.247642357	5.883528255	0.487324569	0.495372031	0.967088708	non-significant	No	No
ENSMUSG00000006699	12540	Cdc42	0.101031703	9.230391656	0.513920076	0.483761605	0.967088708	non-significant	Yes	No
ENSMUSG00000006705	18771	Pknox1	-0.394109543	5.606794015	7.669122267	0.013661235	0.943620475	non-significant	Yes	No
ENSMUSG00000006715	57441	Gmnn	0.169855184	5.528070515	0.887053137	0.36025485	0.958349344	non-significant	No	No
ENSMUSG00000006717	66834	Acot13	0.212624672	4.99700786	0.54594754	0.470922318	0.964910907	non-significant	No	No
ENSMUSG00000006720	193452	Zfp184	0.31166984	2.763839151	1.074519017	0.315311154	0.958349344	non-significant	No	No
ENSMUSG00000006728	12567	Cdk4	0.015126578	9.997535766	0.0156425	0.902023139	0.994268111	non-significant	Yes	Yes
ENSMUSG00000006731	14421	B4galnt1	0.4178287	2.954266659	1.440002081	0.247573452	0.951371039	non-significant	No	No
ENSMUSG00000006732	17299	Mettl1	0.175464327	5.391263762	1.088308087	0.312323947	0.958349344	non-significant	No	No
ENSMUSG00000006736	67125	Tspan31	0.161277682	6.901611692	1.748768244	0.204589326	0.943620475	non-significant	No	No
ENSMUSG00000006740	16573	Kif5b	0.516751786	7.983399811	3.548364547	0.078333758	0.943620475	non-significant	Yes	No
ENSMUSG00000006763	78935	Saal1	0.062094283	5.769387169	0.176190064	0.680239599	0.97691913	non-significant	No	No
ENSMUSG00000006782	12799	Cnp	0.294976338	4.536421892	2.540745072	0.130465871	0.943620475	non-significant	No	No
ENSMUSG00000006800	72043	Sulf2	-0.294909632	6.012018545	1.907175056	0.186341133	0.943620475	non-significant	Yes	No
ENSMUSG00000006818	20656	Sod2	-0.121189426	6.850748278	0.94257569	0.346038054	0.958349344	non-significant	No	No
ENSMUSG00000006850	71983	Tmco6	0.33685687	3.203756274	1.87678641	0.189583201	0.943620475	non-significant	Yes	Yes
ENSMUSG00000006906	70527	Stambp	-0.185283097	4.160768241	0.396980487	0.53760264	0.970909085	non-significant	No	No
ENSMUSG00000006920	14055	Ezh1	-0.367408134	3.872400751	3.308641399	0.08764592	0.943620475	non-significant	No	No
ENSMUSG00000006931	66180	P3h4	0.14762372	6.645676861	1.355202115	0.261404227	0.951371039	non-significant	No	No
ENSMUSG00000006932	12387	Ctnnb1	-0.103329137	7.188230452	0.329244786	0.574067116	0.972849026	non-significant	Yes	No
ENSMUSG00000006941	68969	Eif1b	-0.000429616	5.306075511	9.11E-06	0.9976296	0.998704263	non-significant	No	No
ENSMUSG00000006998	21762	Psmd2	0.039971308	9.378983291	0.064020623	0.803466481	0.988383878	non-significant	No	No
ENSMUSG00000007021	20974	Syngr3	0.576804159	1.671222534	1.767432915	0.20231003	0.943620475	non-significant	No	No
ENSMUSG00000007029	22321	Vars	0.180670742	9.598537419	1.768070347	0.202232759	0.943620475	non-significant	Yes	No
ENSMUSG00000007035	17687	Msh5	-0.210449686	2.159908901	0.395057938	0.538505692	0.970909085	non-significant	Yes	No
ENSMUSG00000007036	193742	Abhd16a	0.017708139	5.203923138	0.011814135	0.914794999	0.995815506	non-significant	Yes	No
ENSMUSG00000007038	18010	Neu1	0.154984325	4.301514978	0.326056133	0.575908823	0.972849026	non-significant	No	No
ENSMUSG00000007039	51793	Ddah2	0.333127577	7.349983887	6.549285537	0.020987884	0.943620475	non-significant	Yes	No
ENSMUSG00000007041	114584	Clic1	0.104692616	9.914293642	0.593485485	0.452279071	0.961305785	non-significant	No	Yes
ENSMUSG00000007050	27756	Lsm2	0.122354199	6.781531107	0.676399524	0.42289442	0.960650026	non-significant	Yes	No
ENSMUSG00000007080	18973	Pole	-0.053765433	5.804358648	0.124301282	0.729008069	0.983929479	non-significant	No	No
ENSMUSG00000007207	20907	Stx1a	-0.30911779	2.885576737	1.709833537	0.209450181	0.943620475	non-significant	No	No
ENSMUSG00000007216	243372	Zfp775	0.431652054	3.588494074	4.461552612	0.05070752	0.943620475	non-significant	Yes	Yes
ENSMUSG00000007338	NA	Mrpl49	0.148094434	6.257879543	1.179194384	0.29357999	0.958349344	non-significant	No	No
ENSMUSG00000007379	329727	Dennd2c	0.345516785	3.076685387	2.144941624	0.162375884	0.943620475	non-significant	No	No
ENSMUSG00000007411	17169	Mark3	-0.299067639	3.603710942	1.367619401	0.259316205	0.951371039	non-significant	No	No
ENSMUSG00000007415	67210	Gatad1	-0.053125477	6.030417035	0.120385685	0.733129497	0.983929479	non-significant	No	No
ENSMUSG00000007458	17113	M6pr	-0.164452138	6.950468142	1.243874144	0.28116639	0.957275957	non-significant	Yes	No
ENSMUSG00000007476	241296	Lrrc8a	0.147356476	6.504348243	1.077099707	0.31474907	0.958349344	non-significant	Yes	No
ENSMUSG00000007564	51792	Ppp2r1a	0.005595122	8.626218552	0.002116228	0.963876476	0.997779508	non-significant	Yes	No
ENSMUSG00000007570	72775	Fance	0.138041232	5.19990429	0.503128523	0.488317649	0.967088708	non-significant	No	No
ENSMUSG00000007589	28113	Tinf2	0.134381218	5.63644762	0.924154093	0.350663654	0.958349344	non-significant	Yes	No
ENSMUSG00000007594	330790	Hapln4	1.432851762	1.014603271	4.535768805	0.049034942	0.943620475	non-significant	No	No
ENSMUSG00000007603	224907	Dus3l	0.149022417	5.678025094	0.963585697	0.340868715	0.958349344	non-significant	Yes	No
ENSMUSG00000007610	70359	Gtpbp3	0.145519186	5.222962847	0.855275654	0.368776901	0.958349344	non-significant	Yes	No
ENSMUSG00000007613	21812	Tgfbr1	0.036560451	5.332378222	0.021714307	0.884720762	0.992930479	non-significant	Yes	No
ENSMUSG00000007617	26556	Homer1	-0.181621773	1.902484188	0.216767806	0.647776431	0.974025316	non-significant	No	No
ENSMUSG00000007646	114714	Rad51c	0.350186648	2.77678356	0.880538769	0.36197821	0.958349344	non-significant	Yes	No
ENSMUSG00000007655	12389	Cav1	0.248705136	5.509059873	0.536142996	0.47486603	0.965738262	non-significant	Yes	Yes
ENSMUSG00000007656	59046	Arpp19	0.227386035	7.329466205	2.27613952	0.150833872	0.943620475	non-significant	No	No
ENSMUSG00000007659	12048	Bcl2l1	0.142365749	8.594994704	1.007221973	0.330478527	0.958349344	non-significant	Yes	Yes
ENSMUSG00000007670	16549	Khsrp	0.28201315	4.858007377	1.223515355	0.285093782	0.957845573	non-significant	No	No
ENSMUSG00000007682	13371	Dio2	0.592420303	4.15734592	3.008739997	0.102476323	0.943620475	non-significant	No	Yes
ENSMUSG00000007721	234388	Ccdc124	0.391187551	7.508250512	7.119859984	0.016808086	0.943620475	non-significant	Yes	No
ENSMUSG00000007739	12464	Cct4	0.208265872	9.542774968	1.965774528	0.179963419	0.943620475	non-significant	Yes	No
ENSMUSG00000007777	66050	0610009B22Rik	0.120459112	4.370808557	0.34724456	0.563890026	0.972849026	non-significant	Yes	No
ENSMUSG00000007783	78070	Cpt1c	0.37189869	5.662797745	6.117727775	0.024949213	0.943620475	non-significant	No	No
ENSMUSG00000007805	NA	Twist2	-0.157735301	3.027342351	0.285307271	0.600573176	0.972849026	non-significant	No	No
ENSMUSG00000007812	72611	Zfp655	0.31047573	5.575426399	2.108578189	0.165766353	0.943620475	non-significant	Yes	No
ENSMUSG00000007815	11848	Rhoa	-0.083780222	9.016104944	0.394390876	0.538844695	0.970909085	non-significant	No	No
ENSMUSG00000007817	328365	Zmiz1	-0.381890859	5.812009516	1.697476414	0.211475322	0.94420036	non-significant	Yes	Yes
ENSMUSG00000007827	232339	Ankrd26	0.412442374	4.422167191	2.284748872	0.150127416	0.943620475	non-significant	No	No
ENSMUSG00000007833	69748	Aldh16a1	0.215190407	6.37936452	2.210439287	0.156482619	0.943620475	non-significant	No	No
ENSMUSG00000007836	77134	Hnrnpa0	-0.145137801	4.48541481	0.309116247	0.585906056	0.972849026	non-significant	Yes	Yes
ENSMUSG00000007837	65116	Prrg2	0.191718791	3.488798045	0.612552238	0.445236771	0.961305785	non-significant	No	No
ENSMUSG00000007850	59013	Hnrnph1	0.556989087	7.68434547	4.940355222	0.041354995	0.943620475	non-significant	Yes	No
ENSMUSG00000007867	76411	Ift43	0.076162049	4.994801132	0.121456588	0.731994876	0.983929479	non-significant	Yes	No
ENSMUSG00000007872	15903	Id3	0.288009342	9.256220431	1.340409196	0.264337033	0.951371039	non-significant	Yes	Yes
ENSMUSG00000007880	93760	Arid1a	-0.233320543	5.853336805	1.109297786	0.307945661	0.958349344	non-significant	No	No
ENSMUSG00000007888	12931	Crlf1	0.353848581	4.715115078	1.799819479	0.19843101	0.943620475	non-significant	No	No
ENSMUSG00000007891	13033	Ctsd	-0.113070646	8.622031484	0.685710896	0.419784856	0.959079332	non-significant	Yes	No
ENSMUSG00000007892	NA	Rplp1	-0.142493472	10.39083611	0.507353874	0.486524981	0.967088708	non-significant	No	No
ENSMUSG00000007950	64296	Abhd8	0.35679523	6.797241797	5.81686981	0.028220797	0.943620475	non-significant	Yes	No
ENSMUSG00000007987	67286	Ift22	0.222268923	4.50985607	1.645663498	0.217788322	0.945732947	non-significant	No	No
ENSMUSG00000007989	14365	Fzd3	-0.120864902	3.81502603	0.244589967	0.627619442	0.972849026	non-significant	No	No
ENSMUSG00000008035	68041	Mid1ip1	-0.062563566	5.972016205	0.182149439	0.67520896	0.975508047	non-significant	Yes	Yes
ENSMUSG00000008036	232910	Ap2s1	0.140131143	6.926417161	0.982344852	0.336345907	0.958349344	non-significant	No	No
ENSMUSG00000008090	116701	Fgfrl1	-0.087907175	3.809683145	0.109626945	0.744857793	0.984376355	non-significant	Yes	No
ENSMUSG00000008129	74666	Brme1	0.697454503	0.865567268	1.390473172	0.255530647	0.951371039	non-significant	No	No
ENSMUSG00000008136	14200	Fhl2	0.233026955	6.821588931	2.483942443	0.134540506	0.943620475	non-significant	Yes	Yes
ENSMUSG00000008140	69683	Emc10	-0.21034563	6.569138164	0.660484118	0.42858707	0.960650026	non-significant	Yes	No
ENSMUSG00000008167	68628	Fbxw9	0.340291021	4.46557657	2.117626718	0.164914548	0.943620475	non-significant	No	No
ENSMUSG00000008200	55935	Fnbp4	0.253061638	6.092635448	2.697391226	0.119980581	0.943620475	non-significant	Yes	No
ENSMUSG00000008206	67260	Cers4	0.701781088	1.471183749	3.704220482	0.072210123	0.943620475	non-significant	No	No
ENSMUSG00000008226	74616	Scrn3	0.300589766	3.960628758	1.450729134	0.24589316	0.951371039	non-significant	No	No
ENSMUSG00000008301	56698	Phax	0.203513527	5.771678623	2.162435843	0.16077535	0.943620475	non-significant	No	No
ENSMUSG00000008305	21885	Tle1	-0.042437324	2.703492938	0.01565641	0.901979825	0.994268111	non-significant	Yes	Yes
ENSMUSG00000008307	77036	1700109H08Rik	0.131843844	0.720231157	0.043522946	0.865734468	0.991851557	non-significant	No	No
ENSMUSG00000008318	320100	Relt	0.354646194	4.273501136	2.098497987	0.166721713	0.943620475	non-significant	Yes	No
ENSMUSG00000008333	20639	Snrpb2	0.320286744	6.428130428	2.366016494	0.143695072	0.943620475	non-significant	No	No
ENSMUSG00000008348	22190	Ubc	0.078508785	8.841460959	0.393296001	0.539401991	0.970909085	non-significant	Yes	Yes
ENSMUSG00000008373	68988	Prpf31	-0.110724546	6.803590953	0.866689562	0.365682255	0.958349344	non-significant	No	No
ENSMUSG00000008384	55942	Sertad1	0.078012301	5.77192348	0.245211879	0.627185626	0.972849026	non-significant	Yes	No
ENSMUSG00000008393	52502	Carhsp1	0.05341113	8.532109233	0.152783161	0.701035509	0.981848491	non-significant	Yes	No
ENSMUSG00000008398	13713	Elk3	-0.01375094	6.65767367	0.009234137	0.924636635	0.996637076	non-significant	Yes	Yes
ENSMUSG00000008429	80517	Herpud2	-0.234758328	3.550886315	0.928575067	0.349545478	0.958349344	non-significant	Yes	No
ENSMUSG00000008435	108841	Rdh13	-0.122388372	5.85518006	0.964190504	0.340721547	0.958349344	non-significant	No	No
ENSMUSG00000008450	68051	Nutf2	0.018451962	7.352514857	0.010075288	0.92129162	0.996637076	non-significant	Yes	No
ENSMUSG00000008475	67771	Arpc5	0.11983301	7.899607666	0.88309925	0.361299409	0.958349344	non-significant	No	No
ENSMUSG00000008540	NA	Mgst1	0.61065563	0.986727186	1.44479503	0.246820826	0.951371039	non-significant	No	No
ENSMUSG00000008575	18028	Nfib	-0.028433221	4.245677252	0.011541775	0.915778822	0.995815506	non-significant	Yes	No
ENSMUSG00000008604	94232	Ubqln4	0.048175832	6.54683886	0.111626891	0.742630379	0.984376355	non-significant	No	No
ENSMUSG00000008658	268859	Rbfox1	-0.732775109	0.02161828	0.739809973	0.402402331	0.958349344	non-significant	Yes	No
ENSMUSG00000008668	20084	Rps18	-0.099721903	9.565092684	0.262688772	0.615273585	0.972849026	non-significant	No	No
ENSMUSG00000008682	110954	Rpl10	-0.023220571	9.489056122	0.004254276	0.94882143	0.997779508	non-significant	Yes	No
ENSMUSG00000008683	267019	Rps15a	0.001503339	8.90642072	7.10E-05	0.993382231	0.998177744	non-significant	Yes	No
ENSMUSG00000008690	52683	Ncaph2	0.321773338	7.764143581	5.045519917	0.039131982	0.943620475	non-significant	No	No
ENSMUSG00000008730	15257	Hipk1	-0.023297536	5.538381403	0.016851409	0.898329289	0.994268111	non-significant	Yes	Yes
ENSMUSG00000008734	64297	Gprc5b	-0.191555172	4.62861636	0.315465956	0.582305071	0.972849026	non-significant	No	No
ENSMUSG00000008763	17156	Man1a2	-0.124861133	5.529100998	0.343077515	0.566213727	0.972849026	non-significant	No	No
ENSMUSG00000008822	66204	Acyp1	0.03800532	3.294257849	0.009289993	0.924435545	0.996637076	non-significant	Yes	Yes
ENSMUSG00000008855	15184	Hdac5	0.325821323	6.440071732	2.819429599	0.112511346	0.943620475	non-significant	Yes	Yes
ENSMUSG00000008859	NA	Rala	0.144079254	7.020676175	0.98140914	0.336569475	0.958349344	non-significant	No	No
ENSMUSG00000008892	22335	Vdac3	-0.056615063	7.731662175	0.070052	0.794717354	0.987555255	non-significant	No	No
ENSMUSG00000008958	21427	Vps72	0.047304994	6.649152945	0.135086468	0.718022726	0.983734625	non-significant	No	No
ENSMUSG00000008976	14390	Gabpa	0.156416771	6.079642403	0.517837845	0.482212587	0.967088708	non-significant	No	No
ENSMUSG00000009013	56455	Dynll1	0.063108784	8.197347454	0.141777076	0.711457855	0.983488034	non-significant	No	No
ENSMUSG00000009030	67466	Pdcl	0.191502468	6.012399852	0.84061261	0.37284314	0.958349344	non-significant	Yes	No
ENSMUSG00000009035	223693	Tmem184b	-0.013489279	7.509640219	0.007498	0.932068978	0.996637076	non-significant	Yes	Yes
ENSMUSG00000009073	18016	Nf2	-0.0707365	6.538484325	0.258837974	0.617849839	0.972849026	non-significant	No	No
ENSMUSG00000009076	67178	Zmat5	-0.007000587	3.88884983	0.001179176	0.973030657	0.997779508	non-significant	No	No
ENSMUSG00000009079	14030	Ewsr1	-0.027870397	8.886364635	0.044219817	0.836094652	0.991404833	non-significant	Yes	No
ENSMUSG00000009090	11764	Ap1b1	0.041050266	6.992127208	0.09783965	0.758470118	0.984893586	non-significant	Yes	Yes
ENSMUSG00000009097	21380	Tbx1	-0.049412678	4.147847248	0.021512501	0.885265296	0.992930479	non-significant	No	No
ENSMUSG00000009108	14686	Gnat2	0.229263933	0.039381965	0.135961759	0.717153459	0.983576938	non-significant	No	No
ENSMUSG00000009112	94044	Bcl2l13	0.065593699	6.061179212	0.261208883	0.616257456	0.972849026	non-significant	Yes	Yes
ENSMUSG00000009145	93838	Dqx1	0.377365708	1.038901371	0.458251519	0.508093701	0.967895472	non-significant	No	No
ENSMUSG00000009207	69605	Lnpk	0.105594272	5.84096029	0.210143458	0.652910332	0.974025316	non-significant	Yes	No
ENSMUSG00000009214	66139	Mymk	0.164146332	3.988646107	0.189851144	0.668994305	0.974095294	non-significant	Yes	Yes
ENSMUSG00000009291	108705	Pttg1ip	-0.105479829	7.619265397	0.928063471	0.34967461	0.958349344	non-significant	Yes	Yes
ENSMUSG00000009293	22213	Ube2g2	0.083614924	6.896635207	0.505307697	0.487391679	0.967088708	non-significant	Yes	Yes
ENSMUSG00000009376	17295	Met	-0.070710217	7.084168075	0.104488616	0.750789825	0.98452865	non-significant	Yes	Yes
ENSMUSG00000009406	13712	Elk1	-0.072918591	4.94669543	0.151351554	0.702366066	0.982655345	non-significant	No	No
ENSMUSG00000009418	215690	Nav1	-0.143288617	5.614117383	0.47290782	0.501482016	0.967088708	non-significant	Yes	Yes
ENSMUSG00000009470	238799	Tnpo1	0.187256747	7.599875785	1.542476309	0.232113305	0.94920036	non-significant	Yes	No
ENSMUSG00000009471	17927	Myod1	0.345815485	9.709484994	3.414744354	0.083151909	0.943620475	non-significant	Yes	Yes
ENSMUSG00000009487	18419	Otog	0.569657125	0.712882484	0.728425707	0.405966653	0.958349344	non-significant	No	No
ENSMUSG00000009535	67897	Rnmt	0.127101332	6.111959455	0.73133624	0.40505079	0.958349344	non-significant	No	No
ENSMUSG00000009549	20813	Srp14	0.049116354	6.856475019	0.157956681	0.696286632	0.980787115	non-significant	Yes	No
ENSMUSG00000009555	107951	Cdk9	0.189011548	4.139058125	0.652806719	0.430937855	0.960650026	non-significant	No	Yes
ENSMUSG00000009563	30933	Tor2a	0.192576893	5.393214116	1.583090585	0.226333907	0.947268694	non-significant	Yes	No
ENSMUSG00000009566	14287	Fpgs	0.032284703	5.970539304	0.073139705	0.790269982	0.987234877	non-significant	Yes	No
ENSMUSG00000009569	239719	Mrtfb	-0.072565567	5.123116741	0.109586979	0.744902535	0.984376355	non-significant	Yes	No
ENSMUSG00000009575	12419	Cbx5	0.095695272	7.53282005	0.341935746	0.566853763	0.972849026	non-significant	Yes	Yes
ENSMUSG00000009585	80287	Apobec3	-0.195248497	2.921678379	0.813129039	0.38054557	0.958349344	non-significant	No	No
ENSMUSG00000009596	74469	Taf7l	1.350353509	-0.345329215	1.539820003	0.232497927	0.949306198	non-significant	No	No
ENSMUSG00000009614	192166	Sardh	0.169527763	2.842034182	0.341637341	0.567021277	0.972849026	non-significant	Yes	No
ENSMUSG00000009621	22325	Vav2	-0.123595347	4.008458638	0.433719736	0.519516873	0.968164165	non-significant	No	No
ENSMUSG00000009630	19053	Ppp2cb	-0.524538476	2.081978247	2.102736112	0.166319211	0.943620475	non-significant	No	No
ENSMUSG00000009633	14373	G0s2	-0.016142128	5.887370746	0.006182724	0.938299827	0.997235436	non-significant	Yes	No
ENSMUSG00000009640	66233	Dmap1	0.108310833	5.232693226	0.358677586	0.557610661	0.972104726	non-significant	No	No
ENSMUSG00000009647	215999	Mcu	-0.222817212	6.565453365	0.793100056	0.386658997	0.958349344	non-significant	Yes	No
ENSMUSG00000009681	110279	Bcr	0.048340625	3.714043899	0.037097884	0.849684796	0.991851557	non-significant	Yes	No
ENSMUSG00000009687	18301	Fxyd5	-0.032314539	5.897925782	0.032220458	0.85979389	0.991851557	non-significant	No	No
ENSMUSG00000009733	21422	Tfcp2	-0.092624761	3.948949602	0.139698622	0.713477868	0.983488034	non-significant	No	No
ENSMUSG00000009739	19009	Pou6f1	0.212414715	1.026733275	0.21094651	0.652193173	0.974025316	non-significant	No	No
ENSMUSG00000009741	22221	Ubp1	-0.159823009	3.795503505	0.469589567	0.502965492	0.967088708	non-significant	Yes	No
ENSMUSG00000009772	74137	Nuak2	0.1323447	4.446956776	0.484621361	0.496306544	0.967088708	non-significant	Yes	Yes
ENSMUSG00000009828	56542	Cilk1	-0.014330779	4.837219007	0.007317694	0.932888584	0.996637076	non-significant	Yes	No
ENSMUSG00000009863	67680	Sdhb	0.183520927	8.658994028	1.440891214	0.247433606	0.951371039	non-significant	Yes	No
ENSMUSG00000009894	67826	Snap47	0.333970699	6.473139121	4.977484627	0.040309381	0.943620475	non-significant	No	No
ENSMUSG00000009905	70750	Kdsr	-0.474409791	5.322027226	5.45311001	0.032857055	0.943620475	non-significant	Yes	No
ENSMUSG00000009907	NA	Vps4b	0.363318053	6.125615943	5.205234684	0.036520998	0.943620475	non-significant	Yes	No
ENSMUSG00000009927	75617	Rps25	0.044930442	8.786232804	0.081870418	0.778443057	0.986375647	non-significant	No	No
ENSMUSG00000009995	66826	Tafazzin	-0.199685407	4.877593019	1.057560914	0.319039733	0.958349344	non-significant	Yes	No
ENSMUSG00000010025	11671	Aldh3a2	-0.177224753	5.466050899	0.961732345	0.341320256	0.958349344	non-significant	Yes	No
ENSMUSG00000010045	NA	Tmem115	0.142538592	5.872981588	1.065532766	0.317279344	0.958349344	non-significant	No	No
ENSMUSG00000010047	15587	Hyal2	0.113123698	6.654103271	0.825088517	0.377150138	0.958349344	non-significant	Yes	No
ENSMUSG00000010048	15983	Ifrd2	0.157243536	6.524527133	1.969406118	0.17958399	0.943620475	non-significant	Yes	No
ENSMUSG00000010051	15586	Hyal1	0.365805053	0.768407833	0.411828461	0.530112851	0.969576556	non-significant	Yes	No
ENSMUSG00000010054	NA	Tusc2	-0.149558037	4.041951933	0.491402766	0.493352966	0.967088708	non-significant	No	No
ENSMUSG00000010057	56032	Nprl2	0.279787871	4.350256498	1.834763028	0.194350789	0.943620475	non-significant	No	No
ENSMUSG00000010067	56289	Rassf1	-0.049029723	5.252926755	0.071771303	0.792191512	0.98728738	non-significant	Yes	No
ENSMUSG00000010095	17254	Slc3a2	-0.062422084	8.743502582	0.171370963	0.684381931	0.97691913	non-significant	Yes	Yes
ENSMUSG00000010097	53319	Nxf1	0.16817057	7.61788578	1.86901012	0.190454214	0.943620475	non-significant	No	No
ENSMUSG00000010110	56389	Stx5a	0.092767607	5.789883348	0.537696607	0.473976537	0.965738262	non-significant	No	No
ENSMUSG00000010154	234857	Spire2	-0.13649662	1.929220203	0.11109514	0.743220419	0.984376355	non-significant	No	Yes
ENSMUSG00000010205	NA	Raver1	0.131991862	7.362900834	0.969229272	0.339498985	0.958349344	non-significant	No	No
ENSMUSG00000010277	72503	2610507B11Rik	-0.083747838	7.476028951	0.150840352	0.70296925	0.982655345	non-significant	No	No
ENSMUSG00000010290	98404	AI597479	-0.074330833	4.99128886	0.191022801	0.667897068	0.974095294	non-significant	No	No
ENSMUSG00000010307	67893	Tmem86a	0.148437725	3.313315403	0.201028525	0.659892701	0.974025316	non-significant	Yes	No
ENSMUSG00000010358	70110	Ifi35	0.367589378	3.492121037	2.592924389	0.126854249	0.943620475	non-significant	No	No
ENSMUSG00000010362	66599	Rdm1	0.051711776	3.396337432	0.023017427	0.881306128	0.992930479	non-significant	Yes	No
ENSMUSG00000010376	18002	Nedd8	0.026317602	7.353382825	0.037988044	0.847915899	0.991743958	non-significant	No	No
ENSMUSG00000010392	53334	Gosr1	-0.005303998	5.671202004	0.001737079	0.967269861	0.997779508	non-significant	No	No
ENSMUSG00000010406	68836	Mrpl52	0.106607262	6.623401544	0.347552372	0.563719132	0.972849026	non-significant	Yes	No
ENSMUSG00000010453	226976	Kansl3	-0.234995382	6.000246218	0.978511644	0.337624096	0.958349344	non-significant	No	No
ENSMUSG00000010461	14051	Eya4	0.105742012	2.707125065	0.082413987	0.777729855	0.986375647	non-significant	Yes	Yes
ENSMUSG00000010476	13593	Ebf3	-0.249434985	2.337921914	0.353851949	0.560244112	0.972814382	non-significant	No	No
ENSMUSG00000010517	14084	Faf1	0.000702563	5.884848129	7.54E-06	0.997844284	0.998782603	non-significant	No	No
ENSMUSG00000010529	212539	Gm266	-1.603850707	0.289280621	7.275104295	0.015841691	0.943620475	non-significant	No	No
ENSMUSG00000010538	76927	Tsacc	-1.34713215	0.638039554	5.290575499	0.035208697	0.943620475	non-significant	No	No
ENSMUSG00000010554	67493	Mettl16	-0.04622263	6.06425	0.130278732	0.722855672	0.983929479	non-significant	No	No
ENSMUSG00000010607	66268	Pigyl	0.280990134	4.263477437	1.115691553	0.306507053	0.958349344	non-significant	No	No
ENSMUSG00000010608	67039	Rbm25	0.379821829	7.000482171	5.092844074	0.038336462	0.943620475	non-significant	Yes	No
ENSMUSG00000010609	19165	Psen2	-0.4512128	2.94471702	2.229326244	0.154832475	0.943620475	non-significant	Yes	No
ENSMUSG00000010660	18799	Plcd1	0.171966973	3.310902066	0.498461262	0.490311136	0.967088708	non-significant	Yes	No
ENSMUSG00000010663	76267	Fads1	-0.347394347	7.333213711	7.00803961	0.017545995	0.943620475	non-significant	No	No
ENSMUSG00000010721	56873	Lmbr1	-0.228830316	3.517665261	0.98294705	0.336202137	0.958349344	non-significant	Yes	No
ENSMUSG00000010751	79202	Tnfrsf22	0.356509334	4.907805702	2.611643541	0.125588211	0.943620475	non-significant	No	No
ENSMUSG00000010755	27267	Cars	-0.057688491	8.197659046	0.141530099	0.711696993	0.983488034	non-significant	Yes	No
ENSMUSG00000010830	105785	Kdelr3	-0.083985325	5.658844469	0.280265529	0.603781884	0.972849026	non-significant	Yes	No
ENSMUSG00000010911	56369	Apip	0.020281588	4.720112555	0.010277734	0.920506667	0.996637076	non-significant	No	No
ENSMUSG00000010914	27402	Pdhx	0.038179511	5.588200015	0.078483498	0.782946009	0.986375647	non-significant	Yes	No
ENSMUSG00000010936	234729	Vac14	0.224219217	3.551940465	0.925967652	0.350204336	0.958349344	non-significant	No	No
ENSMUSG00000011096	67605	Akt1s1	0.323345598	7.464154634	6.689657585	0.019858669	0.943620475	non-significant	No	No
ENSMUSG00000011114	21376	Tbrg1	0.207314588	7.326261359	2.342449031	0.145384707	0.943620475	non-significant	Yes	No
ENSMUSG00000011148	11565	Adssl1	0.612533902	4.633407525	3.349268991	0.086358959	0.943620475	non-significant	Yes	Yes
ENSMUSG00000011158	72308	Brf1	0.045793166	4.168152448	0.065397856	0.801411657	0.988124101	non-significant	Yes	No
ENSMUSG00000011171	22355	Vipr2	0.112382564	0.617561469	0.025555923	0.874986557	0.992069372	non-significant	Yes	No
ENSMUSG00000011179	18263	Odc1	-0.09240329	5.756435005	0.050313422	0.825422771	0.990153613	non-significant	Yes	No
ENSMUSG00000011254	66628	Thg1l	0.072825892	3.253585756	0.101332151	0.754346347	0.98452865	non-significant	No	No
ENSMUSG00000011256	11492	Adam19	-0.270464638	6.144482305	1.290528235	0.273058874	0.951371039	non-significant	Yes	Yes
ENSMUSG00000011257	230721	Pabpc4	-0.238264013	5.802929131	1.935780011	0.18313595	0.943620475	non-significant	Yes	No
ENSMUSG00000011306	70616	Sugp1	0.076345	5.874372758	0.184012512	0.673656375	0.975098214	non-significant	No	No
ENSMUSG00000011427	233056	Zfp790	-0.137395123	3.840064131	0.515610235	0.483054671	0.967088708	non-significant	Yes	No
ENSMUSG00000011589	NA	Fsd1	1.680917741	1.61342849	13.7209069	0.00191984	0.943620475	up	No	No
ENSMUSG00000011658	70300	Fuz	0.748420244	3.468888259	7.892917672	0.012576328	0.943620475	non-significant	Yes	Yes
ENSMUSG00000011751	80297	Sptbn4	0.524831817	0.105519107	0.721945575	0.408017254	0.958349344	non-significant	No	No
ENSMUSG00000011752	18648	Pgam1	-0.17448471	9.019607058	0.230252749	0.637978042	0.974025316	non-significant	Yes	No
ENSMUSG00000011831	14020	Evi5	0.804447091	3.749402445	13.07332913	0.002314691	0.943620475	up	Yes	No
ENSMUSG00000011832	213027	Evi5l	-0.101344018	3.744868775	0.210702213	0.652380147	0.974025316	non-significant	Yes	No
ENSMUSG00000011837	102209	Snapc2	0.258696844	5.740936552	4.058323598	0.061046882	0.943620475	non-significant	Yes	Yes
ENSMUSG00000011877	216963	Git1	0.112368042	4.6722402	0.394660601	0.538707571	0.970909085	non-significant	Yes	Yes
ENSMUSG00000011884	56356	Gltp	-0.084535203	5.818297714	0.175667321	0.680685664	0.97691913	non-significant	No	No
ENSMUSG00000011958	12175	Bnip2	0.111319973	7.589380678	0.830469822	0.375637005	0.958349344	non-significant	Yes	Yes
ENSMUSG00000011960	12455	Ccnt1	0.051862842	5.512138349	0.118444254	0.735201032	0.983929479	non-significant	No	No
ENSMUSG00000012017	224024	Scarf2	0.129944896	1.096334104	0.03208402	0.860087697	0.991851557	non-significant	No	No
ENSMUSG00000012076	NA	Brms1l	0.323485286	4.895862812	3.782893166	0.069535819	0.943620475	non-significant	No	No
ENSMUSG00000012114	94112	Med15	0.091734287	6.580962016	0.319011926	0.580020571	0.972849026	non-significant	Yes	Yes
ENSMUSG00000012117	67422	Dhdds	-0.02899632	5.347568157	0.028706342	0.867578419	0.991851557	non-significant	Yes	No
ENSMUSG00000012126	67586	Ubxn11	0.520751446	0.492119281	0.482403235	0.49727936	0.967088708	non-significant	No	No
ENSMUSG00000012296	74094	Tjap1	0.097637693	6.79049162	0.713241303	0.41079692	0.958349344	non-significant	Yes	Yes
ENSMUSG00000012405	66480	Rpl15	0.147060548	9.166441904	0.380380946	0.546273161	0.970909085	non-significant	Yes	No
ENSMUSG00000012422	66074	Tmem167	0.384232111	6.697350719	2.4283302	0.139162263	0.943620475	non-significant	No	No
ENSMUSG00000012429	NA	Mplkip	-0.231364814	3.295412611	0.345264938	0.565186199	0.972849026	non-significant	No	No
ENSMUSG00000012443	16551	Kif11	0.383993644	7.279936958	1.961082318	0.180923334	0.943620475	non-significant	No	No
ENSMUSG00000012483	68240	Rpa3	0.069608367	4.842092472	0.094547343	0.762432545	0.985748586	non-significant	No	No
ENSMUSG00000012519	74568	Mlkl	0.193456212	5.049246497	0.921359556	0.351373127	0.958349344	non-significant	No	No
ENSMUSG00000012535	320938	Tnpo3	0.121006872	7.249488378	1.074424408	0.315331787	0.958349344	non-significant	No	No
ENSMUSG00000012609	320244	Ttll5	-0.119367744	4.515284633	0.508810065	0.485909802	0.967088708	non-significant	Yes	Yes
ENSMUSG00000012640	69930	Zfp715	0.348851719	3.773285922	1.468420035	0.243154566	0.951371039	non-significant	Yes	No
ENSMUSG00000012819	22295	Cdh23	-0.350072303	2.231451934	0.69224935	0.417622668	0.959079332	non-significant	Yes	Yes
ENSMUSG00000012848	20103	Rps5	0.148430298	9.936342366	0.71470232	0.410328311	0.958349344	non-significant	Yes	Yes
ENSMUSG00000012889	244550	Podnl1	0.925243213	3.075688481	11.22187415	0.0040591	0.943620475	up	Yes	Yes
ENSMUSG00000013033	330814	Adgrl1	-0.15768946	3.858198831	0.429677934	0.521443757	0.968164165	non-significant	No	No
ENSMUSG00000013076	75723	Amotl1	-0.398537094	5.537924078	5.127947886	0.037758443	0.943620475	non-significant	Yes	Yes
ENSMUSG00000013089	104156	Etv5	-0.100654238	6.530858034	0.252595443	0.622114207	0.972849026	non-significant	Yes	No
ENSMUSG00000013150	70575	Gfod2	0.239926553	4.526341075	2.105537037	0.166053864	0.943620475	non-significant	No	No
ENSMUSG00000013155	102124	Enkd1	0.255547357	5.090458774	2.391656812	0.141496282	0.943620475	non-significant	No	No
ENSMUSG00000013160	11972	Atp6v0d1	0.102427817	5.19010338	0.287958862	0.598900366	0.972849026	non-significant	Yes	No
ENSMUSG00000013236	19280	Ptprs	-0.226002496	6.585076441	0.707252726	0.413030735	0.958349344	non-significant	Yes	No
ENSMUSG00000013275	98396	Slc41a1	-0.08596259	4.949952249	0.253912448	0.621187839	0.972849026	non-significant	Yes	No
ENSMUSG00000013415	140486	Igf2bp1	0.200552849	1.946776305	0.310603897	0.585008327	0.972849026	non-significant	No	No
ENSMUSG00000013419	270210	Zfp651	0.479539343	2.901427196	2.773510868	0.115254159	0.943620475	non-significant	Yes	No
ENSMUSG00000013465	58202	Nelfb	0.094273526	7.270859409	0.581194771	0.456915792	0.963798235	non-significant	Yes	No
ENSMUSG00000013495	72392	Tmem175	-0.409728655	4.32031288	4.541249281	0.048913997	0.943620475	non-significant	No	No
ENSMUSG00000013539	27883	Tango2	0.130121673	4.231158877	0.423801817	0.524268608	0.968940608	non-significant	No	No
ENSMUSG00000013584	19378	Aldh1a2	-0.372810141	1.263558667	0.483366892	0.496856313	0.967088708	non-significant	No	No
ENSMUSG00000013593	226646	Ndufs2	0.250445371	8.35611556	4.087481178	0.060221405	0.943620475	non-significant	Yes	Yes
ENSMUSG00000013622	381629	Atraid	-0.095692296	4.787493467	0.273067239	0.608428358	0.972849026	non-significant	No	No
ENSMUSG00000013629	69719	Cad	-0.059583828	7.930194616	0.111008303	0.743316925	0.984376355	non-significant	No	No
ENSMUSG00000013646	79566	Sh3bp5l	-0.016761653	5.55207389	0.013823835	0.907865095	0.99532151	non-significant	No	No
ENSMUSG00000013662	67979	Atad1	0.12865602	6.901136363	0.450655403	0.5115989	0.968164165	non-significant	Yes	No
ENSMUSG00000013663	19211	Pten	0.183460624	4.175612177	0.828699747	0.376133724	0.958349344	non-significant	Yes	No
ENSMUSG00000013698	18611	Pea15a	0.01564778	7.72245982	0.0137182	0.908216082	0.99532151	non-significant	Yes	Yes
ENSMUSG00000013701	53600	Timm23	-0.160003747	7.226623328	0.7848318	0.388763738	0.958349344	non-significant	No	No
ENSMUSG00000013736	70047	Trnt1	0.266896482	5.515335632	1.426245672	0.249763776	0.951371039	non-significant	No	No
ENSMUSG00000013787	110147	Ehmt2	0.19374308	5.916096888	1.351297753	0.262065372	0.951371039	non-significant	No	No
ENSMUSG00000013822	66126	Elof1	0.244342985	6.837027496	1.646683017	0.217684662	0.945732947	non-significant	No	No
ENSMUSG00000013833	216154	Med16	-0.166345914	5.108909107	0.460824578	0.506980232	0.967824469	non-significant	Yes	No
ENSMUSG00000013846	20442	St3gal1	-0.314125188	5.746468994	1.75032149	0.204775157	0.943620475	non-significant	Yes	Yes
ENSMUSG00000013858	216157	Tmem259	0.051473259	4.157877667	0.046131629	0.832645184	0.991374718	non-significant	No	No
ENSMUSG00000013878	77733	Rnf170	0.032497748	3.252103872	0.016207152	0.900280407	0.994268111	non-significant	No	No
ENSMUSG00000013921	NA	Clip3	0.290772065	5.306952651	1.557173297	0.230031635	0.949036993	non-significant	No	No
ENSMUSG00000013973	21945	Dedd	-0.227345675	2.170603567	0.626606445	0.440159026	0.961305785	non-significant	Yes	No
ENSMUSG00000013997	27045	Nit1	0.185104352	4.566564233	0.753628687	0.398139802	0.958349344	non-significant	No	No
ENSMUSG00000014039	114604	Prdm15	-0.368083822	4.26380889	2.981713628	0.103425635	0.943620475	non-significant	Yes	No
ENSMUSG00000014074	70238	Rnf168	-0.191506997	5.121144126	1.020617223	0.327379034	0.958349344	non-significant	No	No
ENSMUSG00000014075	NA	Dynlt2b	0.528212662	3.665714089	2.620591093	0.12503918	0.943620475	non-significant	Yes	No
ENSMUSG00000014077	56398	Chp1	-0.023669794	6.887215056	0.03373794	0.856568559	0.991851557	non-significant	No	No
ENSMUSG00000014177	67510	Tvp23b	0.145047845	4.80283755	0.525672133	0.478882513	0.966718612	non-significant	Yes	No
ENSMUSG00000014195	56354	Dnajc7	0.030906919	6.716187661	0.068870431	0.796331178	0.988011371	non-significant	Yes	No
ENSMUSG00000014226	12301	Cacybp	0.632401753	8.364201953	3.816237086	0.068885003	0.943620475	non-significant	Yes	No
ENSMUSG00000014232	76779	Cluap1	0.249485438	2.320712599	0.722540298	0.407828393	0.958349344	non-significant	No	No
ENSMUSG00000014243	69747	Zswim7	0.08746846	3.464444366	0.144000489	0.709315709	0.9831788	non-significant	Yes	No
ENSMUSG00000014245	327942	Pigl	-0.219020293	2.82260011	0.682609307	0.420816646	0.95934689	non-significant	No	No
ENSMUSG00000014294	17991	Ndufa2	0.157805063	7.804703473	0.715365301	0.410158	0.958349344	non-significant	No	No
ENSMUSG00000014301	66449	Pam16	-0.132482141	4.412683948	0.403338153	0.53433092	0.970714367	non-significant	No	No
ENSMUSG00000014303	83396	Glis2	-0.117767273	3.45194726	0.391473567	0.540332043	0.970909085	non-significant	Yes	Yes
ENSMUSG00000014313	12864	Cox6c	0.03795461	7.720109908	0.06775915	0.797941772	0.988011371	non-significant	No	No
ENSMUSG00000014329	83675	Bicc1	0.384997173	1.191249899	0.72644602	0.406591427	0.958349344	non-significant	Yes	No
ENSMUSG00000014349	268470	Ube2z	0.118031422	5.045234189	0.533060623	0.475857864	0.966422731	non-significant	No	No
ENSMUSG00000014353	72477	Tmem87b	0.157402655	5.158126417	0.919189718	0.351925433	0.958349344	non-significant	Yes	No
ENSMUSG00000014355	17222	Anapc1	0.021544077	8.062138133	0.024120564	0.878517268	0.992619559	non-significant	Yes	No
ENSMUSG00000014361	17289	Mertk	-0.245501431	3.467414519	0.953738447	0.34327768	0.958349344	non-significant	Yes	Yes
ENSMUSG00000014402	22088	Tsg101	0.061019138	7.305691671	0.216079757	0.648294653	0.974025316	non-significant	No	No
ENSMUSG00000014418	246694	Hps5	-0.184467367	4.502245003	0.821737839	0.378096872	0.958349344	non-significant	No	No
ENSMUSG00000014426	26407	Map3k4	-0.079138671	5.491649957	0.274606532	0.607428177	0.972849026	non-significant	Yes	No
ENSMUSG00000014444	234839	Piezo1	-0.294467543	6.705337112	1.457068413	0.245336748	0.951371039	non-significant	Yes	Yes
ENSMUSG00000014453	12143	Blk	-0.238872846	0.73586758	0.201000607	0.659914695	0.974025316	non-significant	Yes	Yes
ENSMUSG00000014470	68718	Rnf166	0.050910361	3.341211954	0.029088834	0.866708106	0.991851557	non-significant	No	No
ENSMUSG00000014496	105522	Ankrd28	-0.085944523	5.845572438	0.271658053	0.609347182	0.972849026	non-significant	Yes	Yes
ENSMUSG00000014498	237615	Ankrd52	-0.373457535	5.537879311	0.870487258	0.365001206	0.958349344	non-significant	No	No
ENSMUSG00000014503	53871	Pkd2l2	0.269054492	2.40579903	0.302581616	0.58999716	0.972849026	non-significant	No	No
ENSMUSG00000014504	66384	Srp19	0.168212549	5.704808659	0.682711591	0.420782557	0.95934689	non-significant	Yes	No
ENSMUSG00000014547	268752	Wdfy2	-0.064350202	2.558698064	0.031069761	0.862292361	0.991851557	non-significant	No	No
ENSMUSG00000014550	78287	Rbsn	-0.145361333	5.61859567	0.733922679	0.404239571	0.958349344	non-significant	No	No
ENSMUSG00000014551	64658	Mrps25	-0.135884591	5.590043719	0.904071112	0.355808786	0.958349344	non-significant	No	No
ENSMUSG00000014554	27369	Dguok	0.203929971	4.102106498	0.704486839	0.413622293	0.958349344	non-significant	Yes	No
ENSMUSG00000014592	100072	Camta1	0.484850187	3.344244721	2.987511442	0.103117642	0.943620475	non-significant	Yes	No
ENSMUSG00000014599	12977	Csf1	0.331411339	9.417381642	3.980486048	0.063316232	0.943620475	non-significant	Yes	Yes
ENSMUSG00000014601	229707	Strip1	0.245293528	6.556473694	2.904022421	0.10766094	0.943620475	non-significant	No	No
ENSMUSG00000014602	16560	Kif1a	1.544996333	0.563049751	3.491826027	0.080057669	0.943620475	non-significant	No	No
ENSMUSG00000014606	67863	Slc25a11	0.040801517	7.070582237	0.113068717	0.741038364	0.984376355	non-significant	No	No
ENSMUSG00000014633	66531	Cmc2	0.061350529	4.861859947	0.06506252	0.801912346	0.988124101	non-significant	Yes	No
ENSMUSG00000014668	231600	Chfr	-0.017444369	4.245775163	0.006910646	0.934777136	0.996637076	non-significant	No	No
ENSMUSG00000014748	21766	Tex261	-0.058061234	6.709049582	0.235915518	0.633743751	0.974025316	non-significant	Yes	No
ENSMUSG00000014763	67544	Fam120b	0.163062576	5.619665476	1.12176799	0.305236616	0.958349344	non-significant	No	No
ENSMUSG00000014767	21374	Tbp	-0.063872906	5.248394172	0.153370901	0.700491351	0.981848491	non-significant	No	No
ENSMUSG00000014769	19170	Psmb1	0.073849202	8.355415678	0.256916616	0.6191471	0.972849026	non-significant	Yes	No
ENSMUSG00000014773	13388	Dll1	-0.146213527	2.527252386	0.134541277	0.718569512	0.983734625	non-significant	Yes	No
ENSMUSG00000014776	78688	Nol3	0.265642014	4.229199183	1.50929656	0.236977612	0.951371039	non-significant	Yes	No
ENSMUSG00000014778	234686	Fhod1	-0.284031031	2.112915799	0.594856291	0.451766717	0.961305785	non-significant	Yes	Yes
ENSMUSG00000014782	102075	Plekhg4	-0.132338766	0.675621006	0.031334273	0.861713859	0.991851557	non-significant	Yes	No
ENSMUSG00000014786	277973	Slc9a5	0.390688974	2.657110147	1.326811549	0.266262869	0.951371039	non-significant	No	No
ENSMUSG00000014791	234683	Elmo3	0.154215745	0.444605481	0.052370971	0.821881696	0.989363063	non-significant	No	No
ENSMUSG00000014837	74356	4931428F04Rik	-0.399675253	3.304101506	2.670459526	0.12170861	0.943620475	non-significant	Yes	Yes
ENSMUSG00000014846	67971	Tppp3	0.071702842	6.362929882	0.103672101	0.751730171	0.98452865	non-significant	Yes	Yes
ENSMUSG00000014850	17686	Msh3	0.172782629	4.558126728	0.72968129	0.405571166	0.958349344	non-significant	Yes	Yes
ENSMUSG00000014856	66320	Tmem208	-0.023001267	5.371704072	0.0203495	0.888342854	0.992930479	non-significant	No	No
ENSMUSG00000014859	104394	E2f4	0.112470705	4.983656839	0.267654779	0.611974211	0.972849026	non-significant	Yes	No
ENSMUSG00000014867	20932	Surf4	-0.029912856	9.091676777	0.065049038	0.801929888	0.988124101	non-significant	Yes	No
ENSMUSG00000014873	20931	Surf2	-0.069987846	5.5875071	0.19939168	0.661185426	0.974025316	non-significant	No	No
ENSMUSG00000014905	27362	Dnajb9	0.203847554	4.463245699	1.030069	0.325216612	0.958349344	non-significant	No	No
ENSMUSG00000014907	234344	Naf1	-0.050230834	2.116344449	0.007837689	0.930578552	0.996637076	non-significant	Yes	No
ENSMUSG00000014932	22612	Yes1	0.38143585	5.035529652	1.598367485	0.224651644	0.946261164	non-significant	No	No
ENSMUSG00000014956	19046	Ppp1cb	0.312966563	6.214185474	0.895403152	0.35840848	0.958349344	non-significant	Yes	No
ENSMUSG00000014959	70231	Gorasp2	-0.026503436	7.773081923	0.059552177	0.810300868	0.988679189	non-significant	Yes	No
ENSMUSG00000014980	66637	Tsen15	0.198476237	4.856734217	1.069457679	0.3164176	0.958349344	non-significant	No	No
ENSMUSG00000015002	76740	Efr3a	0.175478827	6.956553996	1.366748277	0.259461966	0.951371039	non-significant	Yes	No
ENSMUSG00000015013	59005	Trappc2l	0.031911903	4.981311039	0.023267186	0.880667679	0.992930479	non-significant	No	No
ENSMUSG00000015016	257633	Acsf3	0.259694186	4.109833976	1.590561071	0.225291201	0.946261164	non-significant	No	No
ENSMUSG00000015023	13680	Ddx19a	-0.087726563	4.105050795	0.225959655	0.640948312	0.974025316	non-significant	No	No
ENSMUSG00000015027	50917	Galns	-0.178445555	4.488232163	0.805359831	0.382775817	0.958349344	non-significant	Yes	No
ENSMUSG00000015053	14461	Gata2	-0.118311891	5.326289597	0.41398872	0.529049512	0.969484407	non-significant	Yes	No
ENSMUSG00000015087	NA	Rabl6	-0.014876352	6.261476654	0.006308907	0.93767478	0.997112742	non-significant	No	No
ENSMUSG00000015092	59022	Edf1	0.055810656	7.771882733	0.164574903	0.690342061	0.979130954	non-significant	No	No
ENSMUSG00000015094	18146	Npdc1	0.049461416	6.282681716	0.104007838	0.751239961	0.98452865	non-significant	No	No
ENSMUSG00000015095	30839	Fbxw5	0.23628369	6.083017514	2.731468564	0.117836309	0.943620475	non-significant	No	No
ENSMUSG00000015112	50799	Slc25a13	0.038427343	3.235974335	0.021267922	0.885869475	0.992930479	non-significant	No	No
ENSMUSG00000015120	22196	Ube2i	-0.102687865	8.02888187	0.43276405	0.519971309	0.968164165	non-significant	Yes	No
ENSMUSG00000015126	68327	Tsr3	0.281889474	5.094878906	4.202615794	0.057086849	0.943620475	non-significant	No	No
ENSMUSG00000015127	74154	Unkl	-0.096803269	2.430047741	0.111415851	0.742864364	0.984376355	non-significant	No	No
ENSMUSG00000015133	233328	Lrrk1	-0.035542752	7.010615503	0.041624085	0.840905532	0.991404833	non-significant	Yes	Yes
ENSMUSG00000015134	56847	Aldh1a3	0.093663457	0.654303764	0.015260001	0.903231215	0.994268111	non-significant	Yes	No
ENSMUSG00000015143	109711	Actn1	-0.002696375	5.61607272	9.16E-05	0.992483251	0.998177744	non-significant	Yes	Yes
ENSMUSG00000015149	64383	Sirt2	0.061605605	6.037679775	0.116693339	0.737085724	0.983929479	non-significant	Yes	No
ENSMUSG00000015165	15388	Hnrnpl	0.204287371	5.774298842	0.372455178	0.550434688	0.970909085	non-significant	Yes	Yes
ENSMUSG00000015176	70769	Nolc1	0.005666552	8.220407577	0.002119614	0.963847608	0.997779508	non-significant	No	No
ENSMUSG00000015189	213819	Casd1	-0.307284789	1.176651018	0.323675042	0.577291981	0.972849026	non-significant	Yes	No
ENSMUSG00000015202	215748	Cnksr3	-0.083998538	2.619320546	0.06055168	0.808749058	0.988679189	non-significant	Yes	No
ENSMUSG00000015214	53332	Mtmr1	0.070666011	1.810883374	0.027282797	0.870871171	0.991851557	non-significant	No	No
ENSMUSG00000015217	15354	Hmgb3	-0.017779672	6.28192459	0.008847084	0.926227939	0.996637076	non-significant	No	No
ENSMUSG00000015222	17756	Map2	0.257894353	1.381467177	0.261086146	0.616339665	0.972849026	non-significant	No	No
ENSMUSG00000015247	66536	Nipsnap3b	-0.211311741	5.472996397	1.742250312	0.205392973	0.943620475	non-significant	Yes	No
ENSMUSG00000015289	66192	Lage3	0.146749627	4.821068643	1.080070059	0.314103841	0.958349344	non-significant	No	No
ENSMUSG00000015290	27643	Ubl4a	0.184618805	6.100963582	1.590940307	0.225238434	0.946261164	non-significant	No	No
ENSMUSG00000015290	100169864	Ubl4a	0.184618805	6.100963582	1.590940307	0.225238434	0.946261164	non-significant	No	No
ENSMUSG00000015291	14567	Gdi1	0.15077	7.100063443	0.771016429	0.392873342	0.958349344	non-significant	No	No
ENSMUSG00000015305	70097	Sash1	-0.5230431	1.382575828	1.632247697	0.219585065	0.945732947	non-significant	Yes	Yes
ENSMUSG00000015312	17873	Gadd45b	0.131814242	4.112425584	0.257537255	0.618727386	0.972849026	non-significant	Yes	No
ENSMUSG00000015335	66220	Zdhhc12	0.094092603	5.467665503	0.503219199	0.488279058	0.967088708	non-significant	No	No
ENSMUSG00000015337	13804	Endog	0.194361474	2.357652512	0.101781886	0.753922931	0.98452865	non-significant	No	No
ENSMUSG00000015341	57437	Golga7	0.024114167	6.085326183	0.019455916	0.890804697	0.993526009	non-significant	Yes	No
ENSMUSG00000015341	628040	Golga7	0.024114167	6.085326183	0.019455916	0.890804697	0.993526009	non-significant	Yes	No
ENSMUSG00000015354	76477	Pcolce2	-0.222263133	7.108158085	3.549302826	0.077838768	0.943620475	non-significant	No	Yes
ENSMUSG00000015357	270166	Clpx	0.370242069	5.694256676	5.159174871	0.037252717	0.943620475	non-significant	Yes	No
ENSMUSG00000015363	67976	Trabd	0.108845958	5.888876236	0.74550177	0.400638231	0.958349344	non-significant	Yes	No
ENSMUSG00000015377	69440	Dennd6b	0.366874072	2.152406546	1.050649872	0.320576935	0.958349344	non-significant	No	No
ENSMUSG00000015461	12915	Atf6b	0.299916447	5.516075203	3.964738241	0.063787295	0.943620475	non-significant	No	No
ENSMUSG00000015474	54397	Ppt2	-0.123426007	2.260090278	0.189053701	0.669501819	0.974276694	non-significant	Yes	No
ENSMUSG00000015478	NA	Rnf5	0.333679202	4.724396487	3.496200195	0.0798862	0.943620475	non-significant	Yes	No
ENSMUSG00000015488	381356	Cacfd1	-0.202210758	4.964171914	1.019687779	0.327592768	0.958349344	non-significant	Yes	No
ENSMUSG00000015501	15273	Hivep2	0.017324312	3.245291509	0.003358642	0.954501687	0.997779508	non-significant	Yes	No
ENSMUSG00000015522	11863	Arnt	0.002054933	5.518061718	0.000223944	0.988244969	0.998177744	non-significant	Yes	No
ENSMUSG00000015536	17434	Mocs2	0.081861754	4.675369436	0.24932159	0.624336134	0.972849026	non-significant	Yes	No
ENSMUSG00000015542	66176	Nat9	0.538020745	3.231247398	2.6847072	0.120790714	0.943620475	non-significant	No	No
ENSMUSG00000015568	16956	Lpl	-0.103074085	3.791601099	0.186825493	0.671329862	0.974650949	non-significant	No	Yes
ENSMUSG00000015575	11974	Atp6v0e	0.099748425	6.940045772	0.440062778	0.516518969	0.968164165	non-significant	Yes	No
ENSMUSG00000015597	57908	Zfp318	-0.001721868	2.822824315	6.18E-05	0.993823866	0.998177744	non-significant	Yes	No
ENSMUSG00000015605	20807	Srf	-0.05301148	3.317758377	0.052291849	0.822013827	0.989363063	non-significant	No	No
ENSMUSG00000015619	14462	Gata3	-0.150241488	5.191119791	0.871452	0.36440228	0.958349344	non-significant	Yes	Yes
ENSMUSG00000015647	16776	Lama5	-0.359911473	7.128732881	1.317915751	0.26822323	0.951371039	non-significant	Yes	Yes
ENSMUSG00000015652	70358	Steap1	0.032673523	6.531863029	0.034207518	0.855585776	0.991851557	non-significant	Yes	No
ENSMUSG00000015653	74051	Steap2	-0.085853309	6.761044337	0.274401061	0.607561476	0.972849026	non-significant	Yes	Yes
ENSMUSG00000015656	15481	Hspa8	0.003920645	11.85183795	0.00026376	0.987246642	0.998177744	non-significant	Yes	Yes
ENSMUSG00000015659	321007	Serac1	-0.254335423	2.954305925	1.255108334	0.279083086	0.954804564	non-significant	Yes	No
ENSMUSG00000015668	72621	Pdzd11	0.122225497	6.226837072	0.466290311	0.50444821	0.967495676	non-significant	No	No
ENSMUSG00000015671	19166	Psma2	0.148751744	8.28032582	0.988077038	0.334980923	0.958349344	non-significant	Yes	No
ENSMUSG00000015672	75398	Mrpl32	0.124773602	5.680264686	0.4031122	0.534444034	0.970762398	non-significant	No	No
ENSMUSG00000015697	84505	Setdb1	0.02751349	5.831863241	0.031862432	0.860566246	0.991851557	non-significant	No	No
ENSMUSG00000015709	11864	Arnt2	-0.432195254	3.583495399	3.125587749	0.096096399	0.943620475	non-significant	No	No
ENSMUSG00000015711	229589	Prune1	0.13329871	4.270598688	0.480620421	0.498063689	0.967088708	non-significant	Yes	No
ENSMUSG00000015714	76893	Cers2	-0.095075572	7.906106792	0.6493468	0.432137806	0.960650026	non-significant	Yes	Yes
ENSMUSG00000015733	12343	Capza2	0.32440065	8.072702112	2.648317987	0.123379811	0.943620475	non-significant	Yes	Yes
ENSMUSG00000015745	67220	Plekho1	0.982328959	3.491275058	15.81453294	0.001080077	0.943620475	up	Yes	No
ENSMUSG00000015747	22365	Vps45	-0.007482643	4.376878931	0.001381271	0.970811961	0.997779508	non-significant	No	No
ENSMUSG00000015748	70767	Prpf3	-0.00922137	6.009296668	0.006328559	0.937578003	0.997112742	non-significant	No	No
ENSMUSG00000015749	66471	Anp32e	0.225392026	8.100149313	2.375715572	0.142741878	0.943620475	non-significant	No	No
ENSMUSG00000015750	226548	Aph1a	-0.268118915	5.35067899	0.968508077	0.340032734	0.958349344	non-significant	No	No
ENSMUSG00000015755	68652	Tab2	0.155230193	4.189020198	0.494585645	0.491977261	0.967088708	non-significant	No	No
ENSMUSG00000015757	67418	Ppil4	0.430077108	5.574183033	1.602462757	0.224086561	0.946261164	non-significant	No	No
ENSMUSG00000015759	12793	Cnih1	-0.083541208	7.331612805	0.601182281	0.449414556	0.961305785	non-significant	No	Yes
ENSMUSG00000015766	13860	Eps8	0.305498565	7.524993624	2.174271404	0.160180093	0.943620475	non-significant	Yes	Yes
ENSMUSG00000015776	20933	Med22	-0.035461151	7.034823146	0.082747821	0.777293108	0.986375647	non-significant	Yes	No
ENSMUSG00000015790	20930	Surf1	0.070693077	4.776815198	0.116743705	0.737031289	0.983929479	non-significant	Yes	No
ENSMUSG00000015804	66999	Med28	0.015594733	6.915989137	0.012246206	0.913257537	0.995738076	non-significant	No	No
ENSMUSG00000015806	110391	Qdpr	-0.067026571	5.945006356	0.127239507	0.725963369	0.983929479	non-significant	Yes	No
ENSMUSG00000015837	18412	Sqstm1	-0.06987214	9.816736321	0.059093087	0.811094542	0.988679189	non-significant	No	No
ENSMUSG00000015839	18024	Nfe2l2	-0.010589655	7.587088664	0.0072889	0.933020407	0.996637076	non-significant	Yes	Yes
ENSMUSG00000015843	20183	Rxrg	0.31242395	0.16402185	0.278838371	0.604696941	0.972849026	non-significant	Yes	No
ENSMUSG00000015846	20181	Rxra	-0.242996794	4.511792282	1.608310864	0.222838495	0.946261164	non-significant	Yes	Yes
ENSMUSG00000015850	229595	Adamtsl4	-0.49845886	3.296761359	2.258437256	0.152330818	0.943620475	non-significant	Yes	Yes
ENSMUSG00000015869	67763	Prpsap1	0.146457919	7.394819793	1.451946617	0.2457034	0.951371039	non-significant	Yes	No
ENSMUSG00000015880	54392	Ncapg	0.458046916	6.644942673	2.355986189	0.144782653	0.943620475	non-significant	Yes	No
ENSMUSG00000015882	209707	Lcorl	0.354040001	4.234771691	0.716238274	0.410143015	0.958349344	non-significant	Yes	No
ENSMUSG00000015882	100041576	Lcorl	0.354040001	4.234771691	0.716238274	0.410143015	0.958349344	non-significant	Yes	No
ENSMUSG00000015889	16993	Lta4h	0.060480218	7.225260577	0.342937262	0.566292271	0.972849026	non-significant	Yes	No
ENSMUSG00000015932	56431	Dstn	-0.039698339	9.328838119	0.072822319	0.790713924	0.987234877	non-significant	Yes	Yes
ENSMUSG00000015937	26914	Macroh2a1	-0.013361221	6.290422143	0.007830469	0.930583327	0.996637076	non-significant	Yes	No
ENSMUSG00000015942	114674	Gtf2ird2	-0.47066626	3.026466304	3.772419323	0.069885049	0.943620475	non-significant	Yes	No
ENSMUSG00000015943	69168	Bola1	0.167480462	5.259132674	0.648653737	0.432378809	0.960650026	non-significant	Yes	No
ENSMUSG00000015944	80909	Castor2	-0.025823042	3.156429312	0.00751987	0.93197024	0.996637076	non-significant	No	No
ENSMUSG00000015961	11566	Adss	0.188977361	7.763690861	1.529920476	0.233938646	0.951189961	non-significant	Yes	No
ENSMUSG00000015971	56249	Actr8	0.044436334	5.522031288	0.094558137	0.762419431	0.985748586	non-significant	No	No
ENSMUSG00000015980	76612	Lrrc27	0.330401218	1.550602833	0.707608506	0.412611374	0.958349344	non-significant	Yes	No
ENSMUSG00000015994	NA	Fnta	-0.354600075	5.041744982	1.953195515	0.181554921	0.943620475	non-significant	No	No
ENSMUSG00000016018	72198	Mtrex	0.516771565	6.789058033	5.28650855	0.035635361	0.943620475	non-significant	No	No
ENSMUSG00000016128	243362	Stard13	-0.32876815	3.59370161	1.75971155	0.203249014	0.943620475	non-significant	Yes	Yes
ENSMUSG00000016179	215303	Camk1g	0.111289844	2.256375186	0.121771536	0.731662263	0.983929479	non-significant	No	No
ENSMUSG00000016181	215193	Utp25	-0.33991448	3.954465531	1.933368146	0.183394087	0.943620475	non-significant	No	No
ENSMUSG00000016194	15483	Hsd11b1	0.095126492	0.47782331	0.010459717	0.919808557	0.996637076	non-significant	Yes	No
ENSMUSG00000016200	329324	Syt14	-0.210581511	1.579143933	0.278685255	0.604795294	0.972849026	non-significant	No	No
ENSMUSG00000016206	14991	H2-M3	0.363413799	3.32169829	1.544580466	0.231809218	0.949131452	non-significant	No	Yes
ENSMUSG00000016239	74365	Lonrf3	0.029851616	1.469509588	0.004766817	0.94580996	0.997779508	non-significant	No	No
ENSMUSG00000016252	67126	Atp5e	0.10129289	7.707330743	0.288485326	0.598614048	0.972849026	non-significant	Yes	No
ENSMUSG00000016253	57314	Nelfcd	0.101776037	7.270229496	0.709318704	0.412059169	0.958349344	non-significant	No	No
ENSMUSG00000016256	64138	Ctsz	0.10678517	6.277647529	0.593608629	0.452233005	0.961305785	non-significant	No	No
ENSMUSG00000016257	66390	Prelid3b	0.133308888	7.47823934	0.636050754	0.436799015	0.961305785	non-significant	Yes	No
ENSMUSG00000016262	214791	Sertad4	-0.272921458	2.373641929	0.643487618	0.434182028	0.961305785	non-significant	No	Yes
ENSMUSG00000016308	22209	Ube2a	0.09332429	5.987203944	0.434446597	0.519171731	0.968164165	non-significant	No	No
ENSMUSG00000016319	11740	Slc25a5	-0.096954469	9.540383011	0.478623952	0.498944601	0.967088708	non-significant	Yes	No
ENSMUSG00000016344	NA	Ppdpf	0.148722231	6.342071342	0.777703877	0.390875904	0.958349344	non-significant	Yes	No
ENSMUSG00000016382	102866	Pls3	0.483315445	8.99008545	4.03844801	0.062053532	0.943620475	non-significant	Yes	Yes
ENSMUSG00000016409	67050	Nkap	-0.009406706	4.954082926	0.002579257	0.960123166	0.997779508	non-significant	No	No
ENSMUSG00000016427	54405	Ndufa1	0.185230447	5.492788056	0.824859968	0.377214603	0.958349344	non-significant	No	No
ENSMUSG00000016477	13557	E2f3	-0.161675401	5.247947136	0.596131259	0.451291035	0.961305785	non-significant	Yes	No
ENSMUSG00000016481	12946	Cr1l	-0.233667968	5.238203114	2.151534512	0.161770401	0.943620475	non-significant	Yes	No
ENSMUSG00000016487	67533	Ppfibp1	0.056963869	8.313483608	0.204890466	0.656867732	0.974025316	non-significant	Yes	Yes
ENSMUSG00000016494	12490	Cd34	0.418955841	4.789109188	2.65621387	0.122752903	0.943620475	non-significant	No	No
ENSMUSG00000016495	67759	Plgrkt	0.242230538	4.402253554	1.193692168	0.290733726	0.958349344	non-significant	No	No
ENSMUSG00000016503	66596	Gtf3a	0.1674017	4.970990773	0.879959459	0.362132047	0.958349344	non-significant	No	No
ENSMUSG00000016520	140887	Lnx2	0.071258161	4.252008638	0.162180935	0.692475927	0.979628848	non-significant	Yes	No
ENSMUSG00000016526	226419	Dyrk3	0.207389901	3.552169551	0.564815802	0.463217891	0.964266471	non-significant	Yes	No
ENSMUSG00000016528	17164	Mapkapk2	-0.108772691	4.646077931	0.281032223	0.603291542	0.972849026	non-significant	Yes	No
ENSMUSG00000016534	16784	Lamp2	-0.070555782	7.53664232	0.144286236	0.70905063	0.9831788	non-significant	No	No
ENSMUSG00000016541	54138	Atxn10	0.005757206	7.54259843	0.00211508	0.963886266	0.997779508	non-significant	Yes	No
ENSMUSG00000016552	239554	Foxred2	-0.411593204	2.451505376	1.468827878	0.243091903	0.951371039	non-significant	No	No
ENSMUSG00000016554	55944	Eif3d	0.061180131	7.938219076	0.233244744	0.635657616	0.974025316	non-significant	Yes	No
ENSMUSG00000016559	15081	H3f3b	0.036793327	9.965517899	0.065536428	0.801206194	0.988124101	non-significant	No	No
ENSMUSG00000016619	18141	Nup50	-0.085124356	6.845474135	0.391961713	0.540082627	0.970909085	non-significant	Yes	No
ENSMUSG00000016637	67042	Ift27	0.126122469	4.735564745	0.401744737	0.535129557	0.97086804	non-significant	No	No
ENSMUSG00000016664	23970	Pacsin2	-0.179649853	7.118216453	1.357750599	0.260973873	0.951371039	non-significant	Yes	Yes
ENSMUSG00000016756	12763	Cmah	-0.177484057	0.871773807	0.070175339	0.794457656	0.987555255	non-significant	Yes	Yes
ENSMUSG00000016757	223723	Ttll12	0.302904345	7.287552949	6.539611243	0.02106838	0.943620475	non-significant	Yes	Yes
ENSMUSG00000016831	268741	Tox4	-0.162862088	6.534285095	0.954630519	0.343058448	0.958349344	non-significant	No	No
ENSMUSG00000016833	68735	Mrps18c	0.356468443	4.352026327	2.021657616	0.174233836	0.943620475	non-significant	No	No
ENSMUSG00000016918	240725	Sulf1	-0.163304517	4.9938452	0.365214036	0.554263932	0.971448838	non-significant	Yes	Yes
ENSMUSG00000016921	67996	Srsf6	0.016843663	8.996471051	0.011897504	0.914496153	0.995815506	non-significant	Yes	No
ENSMUSG00000016933	18803	Plcg1	-0.028902362	6.752026514	0.030678367	0.86315305	0.991851557	non-significant	Yes	Yes
ENSMUSG00000016940	70382	Kctd2	0.360074947	0.648830494	0.421031707	0.525610081	0.968940608	non-significant	No	No
ENSMUSG00000016946	69259	Kctd5	-0.16957343	6.46109589	0.596975476	0.451253365	0.961305785	non-significant	Yes	No
ENSMUSG00000016984	68145	Etaa1	0.099020605	2.715941844	0.047877799	0.829619513	0.990593478	non-significant	No	No
ENSMUSG00000017009	20971	Sdc4	-0.219738561	9.165444024	1.624604499	0.220617223	0.946133347	non-significant	Yes	Yes
ENSMUSG00000017057	16164	Il13ra1	0.277755676	1.730418698	0.633123892	0.437835892	0.961305785	non-significant	No	No
ENSMUSG00000017119	17966	Nbr1	-0.007204805	6.142392838	0.002585275	0.960076717	0.997779508	non-significant	No	No
ENSMUSG00000017132	19157	Cyth1	0.044589812	3.928713123	0.038759968	0.846399333	0.991743958	non-significant	Yes	Yes
ENSMUSG00000017144	NA	Rnd3	0.186367553	5.860762547	1.298848893	0.27116668	0.951371039	non-significant	Yes	Yes
ENSMUSG00000017146	12189	Brca1	0.029527356	5.242392599	0.017542076	0.896279334	0.994268111	non-significant	Yes	No
ENSMUSG00000017176	68106	Nt5c3b	0.00236375	6.337558406	0.000380925	0.984669293	0.998177744	non-significant	No	No
ENSMUSG00000017188	52469	Coa3	0.293074596	6.193651425	2.86135353	0.110075423	0.943620475	non-significant	No	No
ENSMUSG00000017210	23989	Med24	0.059407147	5.38276487	0.125969586	0.72727437	0.983929479	non-significant	Yes	No
ENSMUSG00000017221	22123	Psmd3	0.22836175	8.347373932	3.135363607	0.095621271	0.943620475	non-significant	Yes	No
ENSMUSG00000017264	50912	Exosc10	0.032685236	6.851385318	0.086605046	0.772314792	0.986375647	non-significant	No	No
ENSMUSG00000017286	67201	Glod4	0.110281137	6.283468924	0.442604566	0.51532646	0.968164165	non-significant	No	No
ENSMUSG00000017288	68299	Vps53	0.029914736	4.936285236	0.03266818	0.858834253	0.991851557	non-significant	Yes	Yes
ENSMUSG00000017291	216965	Taok1	0.260411538	5.22003123	1.227887115	0.284167443	0.957845573	non-significant	Yes	No
ENSMUSG00000017299	76233	Dnttip1	0.21057814	2.485604652	0.310946725	0.584803217	0.972849026	non-significant	Yes	No
ENSMUSG00000017307	170789	Acot8	0.270576611	3.760736381	1.354977308	0.261442234	0.951371039	non-significant	No	No
ENSMUSG00000017314	50997	Mpp2	0.330054216	0.195601447	0.229101717	0.638653649	0.974025316	non-significant	No	No
ENSMUSG00000017376	18099	Nlk	-0.116843771	3.186861941	0.179629314	0.677324221	0.976092413	non-significant	No	Yes
ENSMUSG00000017386	22032	Traf4	0.199858151	6.93272525	1.447237826	0.246438394	0.951371039	non-significant	Yes	No
ENSMUSG00000017400	217154	Stac2	0.159033451	6.494624005	1.303012019	0.270428988	0.951371039	non-significant	Yes	Yes
ENSMUSG00000017404	19921	Rpl19	0.001113907	9.475609356	2.37E-05	0.996177674	0.998177744	non-significant	Yes	No
ENSMUSG00000017405	140859	Nek8	-0.003346782	3.972741024	0.000254308	0.987473435	0.998177744	non-significant	No	No
ENSMUSG00000017418	75869	Arl5b	0.189299631	4.205153881	0.623084485	0.441422689	0.961305785	non-significant	No	No
ENSMUSG00000017421	22680	Zfp207	0.098199654	8.27395909	0.44276838	0.515249776	0.968164165	non-significant	Yes	No
ENSMUSG00000017428	69077	Psmd11	-0.04534201	7.956850858	0.081805906	0.778527872	0.986375647	non-significant	Yes	No
ENSMUSG00000017466	21858	Timp2	-0.147762678	6.645250747	1.147466688	0.299943112	0.958349344	non-significant	Yes	No
ENSMUSG00000017478	76014	Zc3h18	-0.041446955	6.298288341	0.062067455	0.80642148	0.988679189	non-significant	No	No
ENSMUSG00000017485	21974	Top2b	0.39822026	5.865427087	0.973671744	0.338786385	0.958349344	non-significant	Yes	Yes
ENSMUSG00000017493	16010	Igfbp4	0.301292792	4.569266091	1.087661788	0.312681896	0.958349344	non-significant	Yes	No
ENSMUSG00000017499	23834	Cdc6	-0.009994732	6.036081144	0.001931458	0.965500564	0.997779508	non-significant	No	No
ENSMUSG00000017548	52615	Suz12	0.477557201	3.91612193	2.299955777	0.148921311	0.943620475	non-significant	No	No
ENSMUSG00000017550	237877	Atad5	0.182299645	3.689545164	0.2184438	0.646673726	0.974025316	non-significant	No	No
ENSMUSG00000017561	54394	Crlf3	0.090747528	6.860867365	0.399058753	0.536480891	0.970909085	non-significant	No	Yes
ENSMUSG00000017615	21927	Tnfaip1	0.012029423	7.881074673	0.013121858	0.910223752	0.99532151	non-significant	Yes	No
ENSMUSG00000017631	109934	Abr	-0.376420037	5.851186132	5.55245216	0.031509056	0.943620475	non-significant	Yes	Yes
ENSMUSG00000017664	228875	Slc35c2	0.128178949	6.701814553	0.938232974	0.347120551	0.958349344	non-significant	Yes	No
ENSMUSG00000017667	228876	Zfp334	0.095666585	4.361117096	0.124075757	0.729247	0.983929479	non-significant	No	No
ENSMUSG00000017670	140579	Elmo2	-0.041172614	6.866377449	0.111484483	0.742788242	0.984376355	non-significant	Yes	No
ENSMUSG00000017677	78889	Wsb1	-0.080533408	7.601862055	0.45242116	0.510767293	0.968164165	non-significant	Yes	Yes
ENSMUSG00000017679	76080	Ttpal	-0.124497538	5.873656168	0.672515829	0.424202101	0.960650026	non-significant	Yes	No
ENSMUSG00000017686	59040	Rhot1	0.114091127	6.329283527	0.573341593	0.4599196	0.964266471	non-significant	No	No
ENSMUSG00000017697	11486	Ada	0.279269827	2.916179994	1.000054082	0.332154136	0.958349344	non-significant	No	No
ENSMUSG00000017707	26943	Serinc3	-0.153725099	7.159019494	0.722854275	0.40772874	0.958349344	non-significant	Yes	No
ENSMUSG00000017713	71776	Tha1	-0.361831043	0.938737273	0.78327822	0.38922263	0.958349344	non-significant	No	No
ENSMUSG00000017715	74451	Pgs1	-0.104415166	5.935548434	0.254375052	0.620877914	0.972849026	non-significant	Yes	Yes
ENSMUSG00000017716	11799	Birc5	-0.050123774	7.848388905	0.114337708	0.73964656	0.984376355	non-significant	Yes	No
ENSMUSG00000017718	71562	Afmid	0.537273582	1.017907711	0.908564834	0.354648076	0.958349344	non-significant	No	No
ENSMUSG00000017721	78928	Pigt	-0.275046669	6.033254086	1.362063711	0.260666388	0.951371039	non-significant	No	No
ENSMUSG00000017724	18612	Etv4	0.451058922	6.652766433	10.16883279	0.005698687	0.943620475	non-significant	No	No
ENSMUSG00000017734	52840	Dbndd2	-0.192946151	0.684046814	0.146542057	0.706890239	0.982844543	non-significant	Yes	No
ENSMUSG00000017747	80860	Ghdc	-0.123018764	3.150130935	0.158464879	0.695825062	0.980787115	non-significant	No	No
ENSMUSG00000017754	18830	Pltp	0.105120939	3.890592297	0.173300069	0.682715575	0.97691913	non-significant	Yes	No
ENSMUSG00000017756	20499	Slc12a7	-0.241346442	6.368261848	2.192524278	0.15806793	0.943620475	non-significant	Yes	Yes
ENSMUSG00000017760	19025	Ctsa	-0.074017609	7.075893308	0.237199652	0.632828351	0.973992349	non-significant	Yes	No
ENSMUSG00000017764	71971	Zswim1	0.129708647	5.623898012	0.746569406	0.400308648	0.958349344	non-significant	No	No
ENSMUSG00000017765	20498	Slc12a4	-0.178369321	6.737634923	1.71259802	0.209100221	0.943620475	non-significant	Yes	No
ENSMUSG00000017774	17913	Myo1c	0.241993017	8.571205739	3.838289432	0.067722492	0.943620475	non-significant	Yes	Yes
ENSMUSG00000017776	12928	Crk	0.169807471	5.826076185	0.304421405	0.588921061	0.972849026	non-significant	Yes	Yes
ENSMUSG00000017778	12867	Cox7c	-0.002850493	7.302645438	0.000296744	0.986468689	0.998177744	non-significant	No	No
ENSMUSG00000017781	18738	Pitpna	-0.188528998	3.926956636	0.825357733	0.377074224	0.958349344	non-significant	Yes	No
ENSMUSG00000017801	21428	Mlx	0.281169457	5.04196053	2.299646024	0.148873938	0.943620475	non-significant	No	No
ENSMUSG00000017802	67998	Retreg3	-0.193387767	4.61326776	1.058166798	0.31890546	0.958349344	non-significant	No	No
ENSMUSG00000017817	59091	Jph2	-0.086528845	4.919273034	0.154007605	0.699903223	0.981763066	non-significant	Yes	Yes
ENSMUSG00000017830	80861	Dhx58	-0.29333087	0.197082062	0.136599938	0.716521686	0.983576938	non-significant	No	No
ENSMUSG00000017831	NA	Rab5a	0.239479736	3.68212632	0.298632598	0.592452127	0.972849026	non-significant	Yes	No
ENSMUSG00000017837	71966	Nkiras2	0.084825495	5.584512625	0.314732904	0.58254789	0.972849026	non-significant	No	No
ENSMUSG00000017843	26931	Ppp2r5c	0.12733645	7.126368032	0.905306889	0.355489042	0.958349344	non-significant	Yes	No
ENSMUSG00000017858	245866	Ift52	-0.110685427	5.569461263	0.738380112	0.402847367	0.958349344	non-significant	Yes	No
ENSMUSG00000017861	17865	Mybl2	-0.070820281	5.470189766	0.050865829	0.824484054	0.989740117	non-significant	No	Yes
ENSMUSG00000017897	14049	Eya2	0.645586993	0.313286292	1.771615891	0.201803645	0.943620475	non-significant	No	No
ENSMUSG00000017929	56336	B4galt5	-0.253117921	4.408574915	1.127822669	0.303977942	0.958349344	non-significant	Yes	Yes
ENSMUSG00000017943	228858	Gdap1l1	-0.295060857	-0.104725202	0.110608343	0.743761964	0.984376355	non-significant	No	No
ENSMUSG00000017999	228889	Ddx27	-0.027593777	7.819277352	0.04854437	0.828397232	0.990509012	non-significant	Yes	No
ENSMUSG00000018001	19159	Cyth3	-0.130280555	6.152770569	0.832436949	0.375086129	0.958349344	non-significant	Yes	Yes
ENSMUSG00000018012	NA	Rac3	0.113305698	2.074672518	0.085380522	0.77388189	0.986375647	non-significant	No	No
ENSMUSG00000018040	74778	Rrp7a	0.114552572	6.66828939	0.568941644	0.461616879	0.964266471	non-significant	Yes	No
ENSMUSG00000018042	109754	Cyb5r3	0.014093007	8.391935675	0.008325994	0.928426889	0.996637076	non-significant	Yes	Yes
ENSMUSG00000018068	70422	Ints2	-0.059572771	5.784096364	0.109284327	0.745241649	0.984376355	non-significant	No	No
ENSMUSG00000018076	76199	Med13l	-0.402077956	4.767037822	3.122334951	0.096255116	0.943620475	non-significant	No	No
ENSMUSG00000018102	68024	H2bc4	0.190323289	3.750249911	0.510889429	0.48503368	0.967088708	non-significant	No	No
ENSMUSG00000018143	17135	Mafk	-0.11118726	5.358532156	0.439066078	0.516987951	0.968164165	non-significant	Yes	Yes
ENSMUSG00000018160	19014	Med1	-0.156162718	6.437227976	0.942906562	0.345955777	0.958349344	non-significant	No	No
ENSMUSG00000018166	13867	Erbb3	-0.553033148	1.629318282	2.605540166	0.125999314	0.943620475	non-significant	No	No
ENSMUSG00000018167	59045	Stard3	-0.089058021	4.536376062	0.243161739	0.628618334	0.972849026	non-significant	No	No
ENSMUSG00000018171	75909	Vmp1	-0.093094924	7.340717876	0.590331397	0.453461568	0.961793884	non-significant	No	Yes
ENSMUSG00000018189	56207	Uchl5	0.45491756	6.54719226	5.750134304	0.029011806	0.943620475	non-significant	No	No
ENSMUSG00000018196	69367	Glrx2	0.08287068	5.118221312	0.272555615	0.608761597	0.972849026	non-significant	No	No
ENSMUSG00000018199	20822	Ro60	0.532681414	5.968230908	2.672079644	0.122085766	0.943620475	non-significant	Yes	No
ENSMUSG00000018209	58231	Stk4	0.010168558	6.13517844	0.005794542	0.940264044	0.997235436	non-significant	Yes	No
ENSMUSG00000018217	18858	Pmp22	-0.304103568	5.102497906	2.535858017	0.130810483	0.943620475	non-significant	Yes	Yes
ENSMUSG00000018239	NA	Zcchc10	-0.140148994	4.225665219	0.429873879	0.52135004	0.968164165	non-significant	No	No
ENSMUSG00000018286	19175	Psmb6	0.270974595	8.559172347	3.266414471	0.089514193	0.943620475	non-significant	No	No
ENSMUSG00000018287	216873	Spag7	0.236973334	6.026636647	1.751910104	0.20420337	0.943620475	non-significant	Yes	Yes
ENSMUSG00000018293	18643	Pfn1	0.254168796	11.37510137	2.43853936	0.137909212	0.943620475	non-significant	No	No
ENSMUSG00000018322	67145	Tomm34	-0.023974388	7.068750224	0.052626683	0.821455385	0.989311727	non-significant	No	No
ENSMUSG00000018326	54401	Ywhab	-0.066066281	9.257005586	0.368284266	0.552439708	0.971110455	non-significant	Yes	No
ENSMUSG00000018334	16706	Ksr1	-0.997155596	2.486053524	11.62238258	0.003581786	0.943620475	down	Yes	No
ENSMUSG00000018339	14778	Gpx3	0.265320225	1.260277123	0.313022723	0.583564359	0.972849026	non-significant	Yes	No
ENSMUSG00000018340	11749	Anxa6	0.112738573	9.98550637	0.774145886	0.391936705	0.958349344	non-significant	Yes	Yes
ENSMUSG00000018347	52712	Zkscan6	-0.08220529	4.152026749	0.1803663	0.676703817	0.975780223	non-significant	Yes	No
ENSMUSG00000018362	16647	Kpna2	0.129618494	8.46888301	0.226320033	0.640842682	0.974025316	non-significant	No	No
ENSMUSG00000018363	66313	Smurf2	-0.104806465	3.897924565	0.222210732	0.643712128	0.974025316	non-significant	No	No
ENSMUSG00000018372	320162	Cep95	0.326211135	3.184935803	2.221480664	0.155515322	0.943620475	non-significant	No	No
ENSMUSG00000018377	22344	Vezf1	-0.054924524	6.014245384	0.117416974	0.736304887	0.983929479	non-significant	Yes	No
ENSMUSG00000018378	70393	Cuedc1	0.216998578	3.213286932	0.63508679	0.437140076	0.961305785	non-significant	Yes	Yes
ENSMUSG00000018378	103841	Cuedc1	0.216998578	3.213286932	0.63508679	0.437140076	0.961305785	non-significant	Yes	Yes
ENSMUSG00000018379	110809	Srsf1	0.043474738	6.18739366	0.019392393	0.89102479	0.993526009	non-significant	No	No
ENSMUSG00000018395	16568	Kif3a	0.402857741	5.258749539	4.089015079	0.060178342	0.943620475	non-significant	No	No
ENSMUSG00000018398	20362	Septin8	-0.086833491	6.765662895	0.272675356	0.608683569	0.972849026	non-significant	Yes	No
ENSMUSG00000018401	170749	Mtmr4	0.032399855	6.524016647	0.065561085	0.801169659	0.988124101	non-significant	Yes	Yes
ENSMUSG00000018405	217038	Mrm1	-0.091484696	4.19374693	0.260281752	0.616879051	0.972849026	non-significant	Yes	No
ENSMUSG00000018412	76719	Kansl1	-0.104199084	5.015164668	0.288353785	0.598652079	0.972849026	non-significant	No	No
ENSMUSG00000018415	66771	Gid4	-0.032906909	5.191176781	0.040268102	0.843481087	0.991573358	non-significant	No	No
ENSMUSG00000018417	17912	Myo1b	0.195387891	5.789008838	0.992992341	0.333816716	0.958349344	non-significant	Yes	No
ENSMUSG00000018425	67487	Dhx40	0.612061205	5.381858577	4.650121604	0.046984462	0.943620475	non-significant	Yes	No
ENSMUSG00000018427	77864	Ypel2	1.01870231	0.175623297	1.387999568	0.255936838	0.951371039	non-significant	No	No
ENSMUSG00000018428	11640	Akap1	-0.178571672	4.884130683	0.550122287	0.469003849	0.964266471	non-significant	Yes	No
ENSMUSG00000018433	68979	Nol11	-0.010348802	6.646875121	0.006397307	0.937240629	0.997112742	non-significant	No	No
ENSMUSG00000018442	116891	Derl2	-0.204590601	6.155615398	2.224406389	0.155260246	0.943620475	non-significant	No	No
ENSMUSG00000018446	12261	C1qbp	0.091588147	8.646423289	0.737166356	0.403225734	0.958349344	non-significant	No	No
ENSMUSG00000018449	69723	Rpain	0.190679876	3.863188561	0.906749412	0.35511633	0.958349344	non-significant	No	No
ENSMUSG00000018470	16499	Kcnab3	0.306962023	2.516444531	0.713634081	0.410670859	0.958349344	non-significant	Yes	Yes
ENSMUSG00000018474	216848	Chd3	0.090668343	5.38825645	0.29452458	0.594800957	0.972849026	non-significant	Yes	Yes
ENSMUSG00000018476	216850	Kdm6b	-0.199309458	5.085166672	0.435054263	0.519114429	0.968164165	non-significant	Yes	Yes
ENSMUSG00000018481	66884	Appbp2	-0.154006834	5.687167469	0.454032955	0.510137588	0.968164165	non-significant	No	No
ENSMUSG00000018500	11541	Adora2b	-0.045741199	5.881100494	0.048633309	0.828244258	0.990509012	non-significant	Yes	No
ENSMUSG00000018501	20185	Ncor1	0.014072041	5.518361992	0.010861335	0.918289317	0.996444275	non-significant	No	No
ENSMUSG00000018507	22368	Trpv2	-0.947306823	0.662617819	1.595309459	0.22463166	0.946261164	non-significant	No	No
ENSMUSG00000018509	73139	Cenpv	0.149042227	2.420929436	0.068194015	0.797392082	0.988011371	non-significant	No	No
ENSMUSG00000018537	22658	Pcgf2	0.374393122	3.519614114	3.155134196	0.094668903	0.943620475	non-significant	No	No
ENSMUSG00000018541	67480	Cwc25	-0.077458382	4.552959386	0.115880305	0.737966279	0.983929479	non-significant	Yes	No
ENSMUSG00000018547	108083	Pip4k2b	-0.215681738	3.026388178	0.599490501	0.450041639	0.961305785	non-significant	Yes	Yes
ENSMUSG00000018548	68729	Trim37	0.221233654	6.404010314	1.919772216	0.184857805	0.943620475	non-significant	No	No
ENSMUSG00000018559	67181	Ctdnep1	0.094453431	3.596615384	0.190904007	0.667993599	0.974095294	non-significant	No	No
ENSMUSG00000018565	54351	Elp5	0.023771632	6.652934366	0.039055234	0.845823397	0.991743958	non-significant	No	No
ENSMUSG00000018567	NA	Gabarap	0.129390567	7.453146352	0.725657809	0.406840592	0.958349344	non-significant	Yes	No
ENSMUSG00000018570	70419	2810408A11Rik	0.003400075	3.024526831	9.75E-05	0.992245406	0.998177744	non-significant	No	No
ENSMUSG00000018572	78246	Phf23	0.179141577	6.246389606	1.856517705	0.19186406	0.943620475	non-significant	No	No
ENSMUSG00000018574	11370	Acadvl	0.285153852	5.986848006	3.005988388	0.102143398	0.943620475	non-significant	No	No
ENSMUSG00000018583	27041	G3bp1	-0.047744107	9.565677432	0.118794348	0.734826071	0.983929479	non-significant	Yes	Yes
ENSMUSG00000018585	11927	Atox1	0.276839335	6.527208691	1.853576634	0.192315682	0.943620475	non-significant	Yes	No
ENSMUSG00000018593	20692	Sparc	-0.207488733	10.71621852	2.64150183	0.123600308	0.943620475	non-significant	Yes	Yes
ENSMUSG00000018599	237781	Mief2	0.245609194	4.2464537	1.857192797	0.191787536	0.943620475	non-significant	No	No
ENSMUSG00000018604	21386	Tbx3	-0.049931488	5.228959317	0.095328735	0.761485317	0.985306344	non-significant	Yes	No
ENSMUSG00000018648	56405	Dusp14	0.205078403	4.930411854	1.424317859	0.25005749	0.951371039	non-significant	Yes	Yes
ENSMUSG00000018651	217031	Tada2a	0.262286935	5.060409835	3.252148432	0.090156034	0.943620475	non-significant	Yes	Yes
ENSMUSG00000018659	103711	Pnpo	-0.137841734	2.300940895	0.214711587	0.649328138	0.974025316	non-significant	No	No
ENSMUSG00000018661	16834	Cog1	0.059478256	5.811281453	0.180581205	0.676523192	0.975780223	non-significant	No	No
ENSMUSG00000018666	12412	Cbx1	0.143855658	5.717950842	0.664293049	0.426991918	0.960650026	non-significant	No	No
ENSMUSG00000018669	80280	Cdk5rap3	0.082283116	6.043402852	0.20484934	0.656899762	0.974025316	non-significant	Yes	No
ENSMUSG00000018672	56358	Copz2	0.124238168	3.670762077	0.122544819	0.730899415	0.983929479	non-significant	No	No
ENSMUSG00000018677	68066	Slc25a39	0.256628024	8.701720451	4.225952478	0.056474972	0.943620475	non-significant	Yes	No
ENSMUSG00000018678	78912	Sp2	-0.01935873	4.778763421	0.009581733	0.923236018	0.996637076	non-significant	Yes	Yes
ENSMUSG00000018697	56321	Aatf	-0.13940267	6.526166011	1.575436199	0.227408759	0.949036993	non-significant	No	No
ENSMUSG00000018707	13424	Dync1h1	-0.711311732	7.291727356	7.289388185	0.016011443	0.943620475	non-significant	No	No
ENSMUSG00000018733	103737	Pex12	0.112768799	3.551291236	0.315233788	0.582250876	0.972849026	non-significant	Yes	No
ENSMUSG00000018736	83431	Ndel1	0.028548304	6.08781878	0.030222055	0.864163683	0.991851557	non-significant	Yes	No
ENSMUSG00000018740	71998	Slc25a35	1.578253022	0.265187971	6.781739476	0.019155736	0.943620475	non-significant	No	No
ENSMUSG00000018750	75580	Zbtb4	0.284478775	2.889346521	0.725014523	0.407044119	0.958349344	non-significant	No	No
ENSMUSG00000018761	24070	Mpdu1	0.003066737	5.324444664	0.000271907	0.987047291	0.998177744	non-significant	No	No
ENSMUSG00000018765	23879	Fxr2	0.090100323	4.722562727	0.365549598	0.553902129	0.971448838	non-significant	No	No
ENSMUSG00000018770	228033	Atp5g3	0.000199643	8.596564527	1.95E-06	0.998903483	0.999472122	non-significant	Yes	No
ENSMUSG00000018774	12514	Cd68	-0.331157248	0.745961698	0.242948207	0.628767993	0.972849026	non-significant	No	No
ENSMUSG00000018796	14081	Acsl1	-0.037517805	5.064394797	0.02697355	0.871598089	0.991851557	non-significant	Yes	Yes
ENSMUSG00000018800	217265	Abca5	0.18288701	3.67061434	0.565229007	0.463057133	0.964266471	non-significant	No	No
ENSMUSG00000018809	319822	Smyd4	-0.116995485	6.509092934	0.811854306	0.380910165	0.958349344	non-significant	Yes	Yes
ENSMUSG00000018819	16985	Lsp1	0.126175591	5.024636085	0.473333926	0.50129208	0.967088708	non-significant	Yes	Yes
ENSMUSG00000018820	319740	Zfyve27	-0.183573963	4.615415162	1.014602812	0.328765596	0.958349344	non-significant	Yes	No
ENSMUSG00000018821	69534	Avpi1	0.388948905	5.892511584	2.993499404	0.103026439	0.943620475	non-significant	Yes	Yes
ENSMUSG00000018841	19364	Rad51d	-0.045416664	4.222153392	0.051663423	0.823067044	0.989593079	non-significant	No	No
ENSMUSG00000018845	217012	Unc45b	-0.135532638	-0.034800456	0.037244867	0.849391208	0.991851557	non-significant	Yes	No
ENSMUSG00000018846	211347	Pank3	0.033789373	4.749284317	0.020309098	0.888452957	0.992930479	non-significant	Yes	No
ENSMUSG00000018848	104458	Rars	0.134435159	8.421532478	0.435120939	0.519006906	0.968164165	non-significant	No	No
ENSMUSG00000018849	211652	Wwc1	-0.234828213	3.699114488	1.189949606	0.291464867	0.958349344	non-significant	Yes	Yes
ENSMUSG00000018858	68572	Mrpl58	0.105771925	6.185450834	0.392377469	0.539870371	0.970909085	non-significant	Yes	No
ENSMUSG00000018861	14149	Fdxr	0.122251321	4.080209977	0.335113254	0.570708677	0.972849026	non-significant	Yes	No
ENSMUSG00000018882	67036	Mrpl45	0.204611302	6.505957842	2.661915776	0.122263079	0.943620475	non-significant	No	No
ENSMUSG00000018893	17189	Mb	-0.519854527	-0.169091625	0.246950067	0.626113178	0.972849026	non-significant	Yes	No
ENSMUSG00000018899	16362	Irf1	-0.029130488	3.705701223	0.015617725	0.902100329	0.994268111	non-significant	Yes	No
ENSMUSG00000018900	20520	Slc22a5	0.022327137	2.997519251	0.004850654	0.945336313	0.997779508	non-significant	No	No
ENSMUSG00000018906	18452	P4ha2	-0.52518755	3.963179232	2.804418652	0.113449811	0.943620475	non-significant	Yes	No
ENSMUSG00000018909	109689	Arrb1	0.002319323	1.902210123	4.15E-05	0.994939228	0.998177744	non-significant	No	No
ENSMUSG00000018921	75273	Pelp1	0.143828275	6.403798204	0.997950177	0.332648239	0.958349344	non-significant	No	No
ENSMUSG00000018923	66172	Med11	0.063583665	4.206579956	0.104613197	0.750543327	0.984437547	non-significant	No	No
ENSMUSG00000018931	24083	Natd1	-0.049620943	3.76011325	0.060838847	0.808305733	0.988679189	non-significant	Yes	No
ENSMUSG00000018932	NA	Map2k3	-0.040590826	8.025914113	0.129030103	0.724127396	0.983929479	non-significant	No	No
ENSMUSG00000018965	22629	Ywhah	-0.126890669	7.7387409	0.610536645	0.445972768	0.961305785	non-significant	No	No
ENSMUSG00000018974	53890	Sart3	-0.089544121	5.98558018	0.13468256	0.718543589	0.983734625	non-significant	Yes	No
ENSMUSG00000018983	242705	E2f2	0.1128679	3.924097259	0.103542698	0.751879575	0.98452865	non-significant	Yes	Yes
ENSMUSG00000018995	244141	Nars2	-0.116019754	4.396788504	0.43649891	0.518199465	0.968164165	non-significant	Yes	No
ENSMUSG00000018999	58246	Slc35b4	-0.237506855	5.61046006	2.409333499	0.140130579	0.943620475	non-significant	Yes	No
ENSMUSG00000019039	67789	Dalrd3	0.389194775	4.447973712	3.203741642	0.092375034	0.943620475	non-significant	No	No
ENSMUSG00000019054	66437	Fis1	0.260008764	6.79479756	3.421852444	0.082860723	0.943620475	non-significant	Yes	No
ENSMUSG00000019055	18822	Plod1	-0.282710614	5.803616629	2.685039148	0.120769428	0.943620475	non-significant	No	No
ENSMUSG00000019066	19340	Rab3d	0.091582458	3.366660179	0.090459806	0.767459139	0.986375647	non-significant	No	No
ENSMUSG00000019080	69572	Mfsd3	0.703766333	2.530212624	6.520452424	0.021228841	0.943620475	non-significant	No	No
ENSMUSG00000019082	68267	Slc25a22	0.047451319	4.884904386	0.102092108	0.753459488	0.98452865	non-significant	No	No
ENSMUSG00000019087	54411	Atp6ap1	-0.431259912	7.50526358	11.10398222	0.004213047	0.943620475	non-significant	No	No
ENSMUSG00000019088	69537	Dnase1l1	-0.665797728	3.541268111	8.545639693	0.009932586	0.943620475	down	No	No
ENSMUSG00000019102	11670	Aldh3a1	-0.243089601	1.799526241	0.236224171	0.633523443	0.97399522	non-significant	Yes	Yes
ENSMUSG00000019122	20308	Ccl9	-0.287578582	1.02991759	0.191079108	0.667851325	0.974095294	non-significant	Yes	Yes
ENSMUSG00000019124	69938	Scrn1	0.075451511	6.167715806	0.196891572	0.663172369	0.974095294	non-significant	Yes	Yes
ENSMUSG00000019132	79555	BC005537	-0.143506987	4.964641357	0.508655629	0.485974981	0.967088708	non-significant	Yes	Yes
ENSMUSG00000019139	71780	Isyna1	0.494610091	5.155607894	5.187737789	0.036796984	0.943620475	non-significant	No	No
ENSMUSG00000019143	70791	Hars2	-0.143647564	5.287254543	1.136873065	0.3021098	0.958349344	non-significant	No	No
ENSMUSG00000019158	69094	Tmem160	0.462482606	5.343605782	2.180693215	0.159602447	0.943620475	non-significant	No	No
ENSMUSG00000019173	19345	Rab5c	-0.097395126	5.442549654	0.116581252	0.737316558	0.983929479	non-significant	No	No
ENSMUSG00000019179	17448	Mdh2	0.118664682	9.651345113	0.818122875	0.37912225	0.958349344	non-significant	Yes	No
ENSMUSG00000019188	14950	H13	0.096448939	8.394468138	0.816797926	0.379499106	0.958349344	non-significant	Yes	Yes
ENSMUSG00000019189	74315	Rnf145	-0.370144013	6.264235974	1.820693921	0.19644101	0.943620475	non-significant	Yes	No
ENSMUSG00000019194	20266	Scn1b	-0.161295012	1.608957942	0.183821065	0.673815483	0.975098214	non-significant	No	No
ENSMUSG00000019210	11973	Atp6v1e1	-0.026725302	6.463963617	0.029650795	0.865440064	0.991851557	non-significant	No	No
ENSMUSG00000019214	214901	Chtf18	0.132245716	5.757103719	0.908972765	0.354542981	0.958349344	non-significant	No	No
ENSMUSG00000019230	16876	Lhx9	0.090210829	0.281409672	0.022967576	0.881432221	0.992930479	non-significant	No	No
ENSMUSG00000019254	232807	Ppp1r12c	0.29972807	3.500827689	1.044138027	0.322034846	0.958349344	non-significant	No	No
ENSMUSG00000019256	11622	Ahr	-0.423716026	2.447104176	0.962542981	0.341122652	0.958349344	non-significant	Yes	No
ENSMUSG00000019261	270058	Map1s	0.282519312	7.518412975	4.440054244	0.051204361	0.943620475	non-significant	Yes	Yes
ENSMUSG00000019278	13479	Dpep1	-0.151435289	1.002523143	0.074279147	0.788684685	0.987234877	non-significant	Yes	No
ENSMUSG00000019295	NA	Tmem129	-0.236007898	5.452505639	2.48615051	0.134379248	0.943620475	non-significant	No	No
ENSMUSG00000019297	67842	Nop9	0.126903419	6.921217841	0.441656826	0.51579502	0.968164165	non-significant	No	No
ENSMUSG00000019302	11975	Atp6v0a1	0.260256327	3.900035441	1.209010792	0.287766971	0.958349344	non-significant	Yes	No
ENSMUSG00000019303	19183	Psmc3ip	0.218145159	4.382653288	1.193371876	0.2907962	0.958349344	non-significant	No	No
ENSMUSG00000019338	78266	Zfp687	0.231569248	4.932507315	0.964962184	0.340533906	0.958349344	non-significant	Yes	Yes
ENSMUSG00000019362	101966	D8Ertd738e	0.126216255	6.773607025	0.657885339	0.429186081	0.960650026	non-significant	No	No
ENSMUSG00000019370	12315	Calm3	-0.034392698	6.990005676	0.022065653	0.883810922	0.992930479	non-significant	Yes	No
ENSMUSG00000019373	26572	Cops3	0.143799668	6.290408593	0.766988259	0.394083958	0.958349344	non-significant	No	No
ENSMUSG00000019428	14232	Fkbp8	0.214643732	6.778725498	2.056268175	0.170799186	0.943620475	non-significant	No	No
ENSMUSG00000019432	53817	Ddx39b	0.105758006	8.64747308	0.582918194	0.456260922	0.963122186	non-significant	Yes	No
ENSMUSG00000019433	67903	Gipc1	0.264435656	6.944296226	3.139075516	0.095441598	0.943620475	non-significant	No	No
ENSMUSG00000019437	68385	Tlcd1	-0.220489142	3.588474246	1.098455549	0.310150695	0.958349344	non-significant	No	No
ENSMUSG00000019461	70310	Plscr3	0.228668889	6.850987831	3.707621712	0.072092031	0.943620475	non-significant	Yes	No
ENSMUSG00000019464	19216	Ptger1	0.253928896	3.12292176	1.188840481	0.291682025	0.958349344	non-significant	No	No
ENSMUSG00000019467	52666	Arhgef25	0.443112152	4.638538782	3.275902015	0.089090344	0.943620475	non-significant	Yes	No
ENSMUSG00000019470	67439	Xab2	0.109821405	6.249763255	0.758230075	0.396735728	0.958349344	non-significant	No	No
ENSMUSG00000019471	12539	Cdc37	0.063660867	8.956982116	0.339698694	0.568111987	0.972849026	non-significant	No	No
ENSMUSG00000019478	19341	Rab4a	0.226999273	3.354806743	0.958146636	0.34219629	0.958349344	non-significant	No	No
ENSMUSG00000019487	106628	Trip10	0.071853459	6.699719168	0.343926555	0.565738722	0.972849026	non-significant	Yes	No
ENSMUSG00000019494	26893	Cops6	0.270037044	7.995126512	3.99059476	0.063015999	0.943620475	non-significant	No	No
ENSMUSG00000019505	NA	Ubb	0.127924166	9.656611561	0.395412187	0.538379355	0.970909085	non-significant	Yes	Yes
ENSMUSG00000019518	11781	Ap4m1	0.236341212	3.235337547	1.167754747	0.295852771	0.958349344	non-significant	Yes	Yes
ENSMUSG00000019528	27357	Gyg	0.006395342	5.582069433	0.001934343	0.965462595	0.997779508	non-significant	No	No
ENSMUSG00000019539	52377	Rcn3	0.253940906	3.93402572	0.933887419	0.348208635	0.958349344	non-significant	No	No
ENSMUSG00000019558	102857	Slc6a8	-0.039329853	4.12066484	0.015838223	0.901445076	0.994268111	non-significant	Yes	Yes
ENSMUSG00000019564	13496	Arid3a	0.628082285	2.021274941	2.042731813	0.172132365	0.943620475	non-significant	Yes	No
ENSMUSG00000019577	27273	Pdk4	-0.19121416	6.464054283	0.490139659	0.49414813	0.967088708	non-significant	Yes	Yes
ENSMUSG00000019578	66530	Ubxn6	0.084617209	6.08719724	0.481377365	0.497730415	0.967088708	non-significant	Yes	No
ENSMUSG00000019579	28106	Mydgf	0.028361317	7.135440762	0.041742896	0.840681961	0.991404833	non-significant	Yes	No
ENSMUSG00000019590	13056	Cyb561	-0.057680927	1.431343816	0.018657543	0.893053511	0.994085828	non-significant	Yes	Yes
ENSMUSG00000019647	20358	Sema6a	-0.374717471	3.568505346	1.230451502	0.283938398	0.957845573	non-significant	Yes	Yes
ENSMUSG00000019659	72654	Ccdc12	-0.152319334	5.317709529	1.510131369	0.236853607	0.951371039	non-significant	No	No
ENSMUSG00000019689	66117	Fmc1	0.152727118	4.328178384	0.38933534	0.541427144	0.970909085	non-significant	Yes	No
ENSMUSG00000019699	23797	Akt3	0.321335098	3.35843571	1.91359229	0.185527974	0.943620475	non-significant	No	No
ENSMUSG00000019710	67707	Mrpl24	0.217874752	5.166865631	2.444823428	0.137436882	0.943620475	non-significant	No	No
ENSMUSG00000019715	74412	Gle1	-0.16543868	6.448843095	1.886430806	0.1885099	0.943620475	non-significant	No	No
ENSMUSG00000019718	67217	L3hypdh	0.32758162	2.67428657	1.555866677	0.230186956	0.949036993	non-significant	No	No
ENSMUSG00000019726	17101	Lyst	0.321821184	1.987591403	0.745145844	0.400748199	0.958349344	non-significant	Yes	No
ENSMUSG00000019731	270066	Slc35e1	-0.095138597	4.167840215	0.241719836	0.62963053	0.972849026	non-significant	Yes	No
ENSMUSG00000019732	73316	Calr3	1.083732025	1.244824741	2.982640148	0.103376342	0.943620475	non-significant	No	No
ENSMUSG00000019738	69920	Polr2i	0.263457072	5.292959795	1.429323846	0.249261105	0.951371039	non-significant	No	No
ENSMUSG00000019761	16661	Krt10	0.051918338	2.79364176	0.024605983	0.877311457	0.992339174	non-significant	No	No
ENSMUSG00000019763	66084	Rmnd1	-0.042324328	3.825406366	0.030847148	0.862781204	0.991851557	non-significant	Yes	No
ENSMUSG00000019768	13982	Esr1	0.544152864	1.357994145	1.111016507	0.307489467	0.958349344	non-significant	Yes	No
ENSMUSG00000019773	67141	Fbxo5	-0.031405919	6.01912748	0.034261688	0.855472852	0.991851557	non-significant	No	No
ENSMUSG00000019774	108853	Mtrf1l	0.179787647	2.95909112	0.219781426	0.645553107	0.974025316	non-significant	Yes	No
ENSMUSG00000019775	56533	Rgs17	0.441761677	4.659542192	2.69830646	0.120040402	0.943620475	non-significant	No	No
ENSMUSG00000019777	15182	Hdac2	0.347898965	5.719359561	1.095211895	0.311224193	0.958349344	non-significant	Yes	No
ENSMUSG00000019779	14302	Frk	0.014026869	4.124700802	0.002907484	0.957664295	0.997779508	non-significant	Yes	Yes
ENSMUSG00000019782	NA	Rwdd1	0.233652274	6.491410256	2.08718145	0.167802403	0.943620475	non-significant	Yes	No
ENSMUSG00000019790	78808	Stxbp5	-0.191090595	2.787993239	0.322855693	0.577769508	0.972849026	non-significant	No	No
ENSMUSG00000019791	66847	Hint3	0.264147264	3.00361343	0.734640603	0.404014841	0.958349344	non-significant	Yes	No
ENSMUSG00000019792	73681	Trmt11	0.464635758	4.329660908	1.982253369	0.178718918	0.943620475	non-significant	No	No
ENSMUSG00000019794	23924	Katna1	0.431438448	5.623257523	5.510962208	0.032064136	0.943620475	non-significant	No	No
ENSMUSG00000019795	18537	Pcmt1	-0.020116445	6.798685334	0.028047297	0.869092125	0.991851557	non-significant	No	No
ENSMUSG00000019796	237253	Lrp11	-0.312018988	3.518081665	0.627308572	0.440192498	0.961305785	non-significant	No	No
ENSMUSG00000019797	67851	Mtres1	0.18685818	5.192538579	0.991274714	0.334222889	0.958349344	non-significant	No	No
ENSMUSG00000019802	140740	Sec63	-0.158982048	3.820723022	0.540026306	0.473035871	0.965692769	non-significant	No	No
ENSMUSG00000019804	54198	Snx3	-0.006989099	7.772984124	0.003280823	0.955031247	0.997779508	non-significant	Yes	No
ENSMUSG00000019806	66253	Aig1	0.188260466	4.208358128	0.760814297	0.395950475	0.958349344	non-significant	Yes	Yes
ENSMUSG00000019808	66757	Adat2	0.440337841	2.608669856	2.720465696	0.118523558	0.943620475	non-significant	No	No
ENSMUSG00000019809	56535	Pex3	0.167276496	4.189621156	0.615685871	0.444096423	0.961305785	non-significant	No	No
ENSMUSG00000019810	66848	Fuca2	0.422184459	2.458189404	1.653093392	0.216801378	0.94420036	non-significant	No	No
ENSMUSG00000019813	103268	Cep57l1	0.133915093	4.672769559	0.224237128	0.642353204	0.974025316	non-significant	Yes	No
ENSMUSG00000019814	353258	Ltv1	0.079946422	6.634000237	0.308775286	0.586104902	0.972849026	non-significant	Yes	No
ENSMUSG00000019817	NA	Plagl1	0.050334308	7.785443237	0.071311844	0.792846775	0.98728738	non-significant	No	No
ENSMUSG00000019818	NA	Cd164	-0.064365899	7.550715115	0.261072742	0.616348644	0.972849026	non-significant	Yes	No
ENSMUSG00000019820	22288	Utrn	-0.173585619	5.644955002	0.922011237	0.351207494	0.958349344	non-significant	Yes	Yes
ENSMUSG00000019822	20598	Smpd2	0.426148047	4.803358583	7.444830788	0.014857051	0.943620475	non-significant	No	No
ENSMUSG00000019823	171580	Mical1	0.292998933	4.566499927	1.484194295	0.240746246	0.951371039	non-significant	Yes	No
ENSMUSG00000019826	268294	Zbtb24	-0.182954589	3.989283404	0.673562741	0.423848969	0.960650026	non-significant	Yes	No
ENSMUSG00000019831	83767	Wasf1	-0.179495429	3.325463912	0.334522321	0.571045057	0.972849026	non-significant	No	No
ENSMUSG00000019837	67371	Gtf3c6	0.369762762	5.347810516	2.1956551	0.15818903	0.943620475	non-significant	No	No
ENSMUSG00000019838	72472	Slc16a10	-0.253664317	0.622558339	0.16527785	0.689718948	0.978836237	non-significant	No	No
ENSMUSG00000019841	19714	Rev3l	0.321828217	2.962683645	0.859661004	0.367583367	0.958349344	non-significant	Yes	No
ENSMUSG00000019842	103213	Traf3ip2	0.166130069	4.222271824	0.709672323	0.411945132	0.958349344	non-significant	No	No
ENSMUSG00000019843	14360	Fyn	-0.477265325	3.067258973	2.903122006	0.107711231	0.943620475	non-significant	Yes	No
ENSMUSG00000019845	71924	Tube1	-0.043958412	3.410480778	0.03630614	0.85127675	0.991851557	non-significant	No	No
ENSMUSG00000019848	78977	Popdc3	0.052991018	5.117862544	0.103904221	0.751359427	0.98452865	non-significant	No	No
ENSMUSG00000019849	19072	Prep	0.02775819	8.416595465	0.067876225	0.797771429	0.988011371	non-significant	No	No
ENSMUSG00000019850	21929	Tnfaip3	-0.105802209	3.070236593	0.136356022	0.716762954	0.983576938	non-significant	Yes	No
ENSMUSG00000019853	NA	Hebp2	1.515924821	0.075835688	3.813413075	0.068529829	0.943620475	non-significant	No	No
ENSMUSG00000019854	19707	Reps1	-0.406510528	3.146421062	2.299228762	0.148908455	0.943620475	non-significant	No	No
ENSMUSG00000019857	66403	Asf1a	0.338857297	5.654640268	1.875621044	0.190177045	0.943620475	non-significant	No	No
ENSMUSG00000019861	94221	Gopc	0.034820215	2.73576649	0.009817214	0.922301702	0.996637076	non-significant	Yes	No
ENSMUSG00000019863	76563	Qrsl1	-0.084811151	4.34590311	0.243531892	0.628359099	0.972849026	non-significant	No	No
ENSMUSG00000019864	170728	Rtn4ip1	0.010485535	4.127602708	0.002996245	0.957023608	0.997779508	non-significant	No	No
ENSMUSG00000019866	11630	Crybg1	-0.242924537	3.264554869	0.89473061	0.35823911	0.958349344	non-significant	No	No
ENSMUSG00000019868	66201	Vta1	-0.004159116	5.687059572	0.000574339	0.981176012	0.998177744	non-significant	No	No
ENSMUSG00000019873	28193	Reep3	-0.287121859	5.283210844	2.8776211	0.10914731	0.943620475	non-significant	Yes	Yes
ENSMUSG00000019877	56442	Serinc1	-0.062714954	7.740527915	0.171064071	0.684648042	0.97691913	non-significant	Yes	No
ENSMUSG00000019878	15500	Hsf2	0.29312842	5.082374536	1.844808933	0.193197439	0.943620475	non-significant	Yes	No
ENSMUSG00000019883	52665	Echdc1	0.368519477	2.7523144	1.196161703	0.290252648	0.958349344	non-significant	No	No
ENSMUSG00000019889	19272	Ptprk	-0.297014167	6.153487471	2.644335168	0.123413655	0.943620475	non-significant	Yes	No
ENSMUSG00000019891	66686	Dcbld1	-0.209779391	4.333154849	0.900366345	0.356769862	0.958349344	non-significant	No	No
ENSMUSG00000019894	103098	Slc6a15	-0.228369082	3.549016805	0.55702313	0.466267147	0.964266471	non-significant	No	No
ENSMUSG00000019897	NA	Ccdc59	0.32820693	5.913868581	3.756263001	0.070427801	0.943620475	non-significant	No	No
ENSMUSG00000019899	16773	Lama2	-0.121305811	4.121523058	0.177385301	0.679226961	0.97691913	non-significant	Yes	Yes
ENSMUSG00000019907	17931	Ppp1r12a	0.405013049	5.26440413	5.337504996	0.034510302	0.943620475	non-significant	Yes	No
ENSMUSG00000019916	18451	P4ha1	-0.647384235	7.273988314	12.64377315	0.002627219	0.943620475	down	Yes	No
ENSMUSG00000019917	103080	Septin10	0.233596265	5.705079911	0.753280816	0.398561263	0.958349344	non-significant	Yes	Yes
ENSMUSG00000019920	110829	Lims1	0.150128424	7.125816487	0.79479193	0.385840993	0.958349344	non-significant	Yes	Yes
ENSMUSG00000019923	52696	Zwint	-0.004299941	8.152054317	0.001204398	0.972743881	0.997779508	non-significant	Yes	Yes
ENSMUSG00000019927	216080	Ube2d1	-0.050213149	6.068249147	0.090668305	0.76719976	0.986375647	non-significant	Yes	No
ENSMUSG00000019942	12534	Cdk1	-0.00583318	8.563363723	0.001771454	0.966947801	0.997779508	non-significant	No	Yes
ENSMUSG00000019943	67972	Atp2b1	-0.067061614	7.546009659	0.111276233	0.743102607	0.984376355	non-significant	Yes	No
ENSMUSG00000019944	69288	Rhobtb1	-0.32951875	3.414461776	1.251209595	0.279803714	0.95604003	non-significant	Yes	Yes
ENSMUSG00000019947	71371	Arid5b	-0.148681636	5.831038002	0.595795913	0.451416071	0.961305785	non-significant	Yes	Yes
ENSMUSG00000019948	67019	Actr6	0.404544494	4.265215425	1.706205084	0.210309926	0.943620475	non-significant	No	No
ENSMUSG00000019951	75089	Uhrf1bp1l	0.09090179	7.467100787	0.313052475	0.583546644	0.972849026	non-significant	Yes	Yes
ENSMUSG00000019952	382406	Poc1b	0.066123591	4.860962917	0.200603699	0.6602276	0.974025316	non-significant	Yes	Yes
ENSMUSG00000019960	67603	Dusp6	-0.099657646	7.937625949	0.46019317	0.507208888	0.967895472	non-significant	Yes	Yes
ENSMUSG00000019961	21917	Tmpo	-0.012858044	6.227398339	0.003022211	0.956854795	0.997779508	non-significant	Yes	Yes
ENSMUSG00000019966	17311	Kitl	0.163922369	5.698697397	0.181809609	0.67563331	0.975508047	non-significant	Yes	No
ENSMUSG00000019969	19164	Psen1	-0.176111476	6.258605888	1.926090277	0.184175795	0.943620475	non-significant	Yes	No
ENSMUSG00000019970	20393	Sgk1	-0.023598943	7.788696013	0.014691623	0.905043998	0.994268111	non-significant	Yes	Yes
ENSMUSG00000019971	216274	Cep290	0.509907435	4.023201041	1.55154971	0.231244835	0.949131452	non-significant	No	No
ENSMUSG00000019975	67454	Ikbip	0.262753382	5.260295401	1.740702889	0.205584357	0.943620475	non-significant	No	Yes
ENSMUSG00000019977	56422	Hbs1l	0.015281204	6.814892073	0.008856535	0.926188666	0.996637076	non-significant	No	No
ENSMUSG00000019978	13822	Epb41l2	-0.104707237	7.33584156	1.01492397	0.328691348	0.958349344	non-significant	Yes	Yes
ENSMUSG00000019979	11783	Apaf1	0.008298993	5.392584825	0.001881251	0.96593955	0.997779508	non-significant	No	No
ENSMUSG00000019984	70208	Med23	-0.054258998	5.089542704	0.112755854	0.741382847	0.984376355	non-significant	No	No
ENSMUSG00000019986	52906	Ahi1	-0.228603668	3.550775041	0.713913785	0.410581125	0.958349344	non-significant	Yes	No
ENSMUSG00000019988	17997	Nedd1	0.303604789	6.669643921	1.79117163	0.199915876	0.943620475	non-significant	Yes	No
ENSMUSG00000019992	71804	Mtfr2	0.139917586	1.941936916	0.156663463	0.697465114	0.981191476	non-significant	No	No
ENSMUSG00000019996	17761	Map7	0.246016024	0.228236347	0.106888466	0.747944822	0.984376355	non-significant	No	No
ENSMUSG00000019997	14219	Ccn2	0.111617695	5.007478478	0.046914556	0.831321807	0.991374718	non-significant	No	No
ENSMUSG00000019998	53331	Stx7	0.113572074	5.988179229	0.409143569	0.531439989	0.969651273	non-significant	No	No
ENSMUSG00000020003	18634	Pex7	0.002366679	4.339742287	0.000200569	0.988875293	0.998177744	non-significant	No	No
ENSMUSG00000020009	15979	Ifngr1	-0.125939171	5.111021499	0.428011984	0.522241792	0.968164165	non-significant	Yes	No
ENSMUSG00000020015	237459	Cdk17	-0.094420899	3.930360131	0.228950169	0.638763877	0.974025316	non-significant	Yes	No
ENSMUSG00000020018	69878	Snrpf	-0.233934413	5.153614162	2.089976035	0.167534723	0.943620475	non-significant	No	No
ENSMUSG00000020019	57764	Ntn4	0.103121895	1.293180686	0.062895452	0.805162813	0.988679189	non-significant	Yes	Yes
ENSMUSG00000020021	13998	Fgd6	-0.226923573	3.199660681	0.502464694	0.488600327	0.967088708	non-significant	Yes	No
ENSMUSG00000020022	66414	Ndufa12	0.092813267	7.553859472	0.491715476	0.493217509	0.967088708	non-significant	No	No
ENSMUSG00000020023	319880	Tmcc3	-0.067361201	4.787511294	0.080577413	0.780149976	0.986375647	non-significant	Yes	Yes
ENSMUSG00000020024	77048	Cep83	0.164938622	4.322857792	0.433437284	0.519651106	0.968164165	non-significant	No	No
ENSMUSG00000020027	216233	Socs2	0.169289639	6.676117099	1.124956263	0.304572929	0.958349344	non-significant	Yes	Yes
ENSMUSG00000020029	71207	Nudt4	-0.059519229	5.369618375	0.104240165	0.750972339	0.98452865	non-significant	No	No
ENSMUSG00000020032	77976	Nuak1	-0.0463383	2.787827456	0.011123192	0.917342229	0.99634363	non-significant	Yes	Yes
ENSMUSG00000020034	NA	Tcp11l2	0.441096289	1.427944136	1.086901052	0.312626954	0.958349344	non-significant	Yes	Yes
ENSMUSG00000020038	12952	Cry1	0.042033831	5.130156455	0.087838275	0.770748729	0.986375647	non-significant	Yes	No
ENSMUSG00000020042	74007	Btbd11	-0.097275341	6.473870793	0.135579899	0.717651379	0.983695452	non-significant	Yes	Yes
ENSMUSG00000020044	21859	Timp3	-0.185147262	5.217349473	0.672510381	0.42420394	0.960650026	non-significant	Yes	No
ENSMUSG00000020048	22027	Hsp90b1	0.090817014	9.499951404	0.231616774	0.63683091	0.974025316	non-significant	No	No
ENSMUSG00000020053	16000	Igf1	-0.011131437	0.218484856	0.000316283	0.98603036	0.998177744	non-significant	Yes	No
ENSMUSG00000020056	67282	Washc3	0.11937364	4.992626084	0.451364891	0.511254364	0.968164165	non-significant	Yes	No
ENSMUSG00000020057	71712	Dram1	-0.089198003	1.564539074	0.066153644	0.800293848	0.988124101	non-significant	No	No
ENSMUSG00000020063	93759	Sirt1	-0.073849332	2.477926703	0.043743389	0.836966364	0.991404833	non-significant	No	No
ENSMUSG00000020064	67345	Herc4	0.268760047	5.920197877	3.567045239	0.077168541	0.943620475	non-significant	Yes	No
ENSMUSG00000020069	432467	Hnrnph3	0.065817971	5.301539402	0.120860165	0.732626087	0.983929479	non-significant	Yes	No
ENSMUSG00000020070	70432	Rufy2	0.139660481	2.544023022	0.243805641	0.62816754	0.972849026	non-significant	No	No
ENSMUSG00000020074	67500	Ccar1	0.541028023	7.05579416	7.089232147	0.017133681	0.943620475	non-significant	Yes	No
ENSMUSG00000020075	56200	Ddx21	0.088467712	8.259674792	0.37081306	0.551094047	0.970909085	non-significant	Yes	No
ENSMUSG00000020076	94213	Ddx50	0.442413414	6.678075608	4.927557964	0.041261076	0.943620475	non-significant	Yes	No
ENSMUSG00000020078	30930	Vps26a	0.09910034	7.210216186	0.422561418	0.524868511	0.968940608	non-significant	No	No
ENSMUSG00000020079	338359	Supv3l1	0.118075817	5.844841953	0.728440661	0.405961939	0.958349344	non-significant	Yes	No
ENSMUSG00000020085	71361	Aifm2	0.026045691	4.287925552	0.017311718	0.896958412	0.994268111	non-significant	No	No
ENSMUSG00000020086	404634	Macroh2a2	-0.058787634	6.287003722	0.152919985	0.700908723	0.981848491	non-significant	No	No
ENSMUSG00000020087	71767	Tysnd1	0.113030029	6.225606191	0.467459582	0.503921841	0.967495676	non-significant	No	No
ENSMUSG00000020088	20224	Sar1a	-0.074554897	8.301424046	0.470299391	0.502647501	0.967088708	non-significant	Yes	No
ENSMUSG00000020089	67895	Ppa1	-0.002376306	8.399108883	0.000356124	0.985176702	0.998177744	non-significant	Yes	No
ENSMUSG00000020091	NA	Eif4ebp2	-0.145007603	3.966831419	0.152150563	0.701749464	0.982464754	non-significant	No	No
ENSMUSG00000020092	27355	Pald1	0.063623484	3.913226564	0.097041456	0.759423947	0.984893586	non-significant	Yes	No
ENSMUSG00000020097	20397	Sgpl1	-0.3652935	8.065261287	5.987438532	0.026309328	0.943620475	non-significant	Yes	No
ENSMUSG00000020099	107449	Unc5b	-0.390962628	4.982720212	2.546347116	0.130122911	0.943620475	non-significant	Yes	Yes
ENSMUSG00000020100	71279	Slc29a3	-0.330339216	4.519687737	2.905199732	0.107595226	0.943620475	non-significant	No	No
ENSMUSG00000020101	74048	Vsir	1.019109113	0.169719965	2.020205472	0.174379815	0.943620475	non-significant	Yes	Yes
ENSMUSG00000020105	320398	Lrig3	-0.314228732	1.93979345	0.956200968	0.350361409	0.958349344	non-significant	No	No
ENSMUSG00000020107	52717	Anapc16	-0.121581519	5.862226651	0.84891308	0.370518732	0.958349344	non-significant	Yes	No
ENSMUSG00000020108	74747	Ddit4	0.703008208	3.586111087	3.659757806	0.074171094	0.943620475	non-significant	Yes	Yes
ENSMUSG00000020109	56709	Dnajb12	0.083655266	5.794752996	0.298566979	0.592306637	0.972849026	non-significant	Yes	No
ENSMUSG00000020111	216001	Micu1	0.19231258	7.181412264	1.788867404	0.199732125	0.943620475	non-significant	Yes	Yes
ENSMUSG00000020114	71902	Cand1	-0.017213245	8.474921845	0.020502817	0.887926052	0.992930479	non-significant	Yes	No
ENSMUSG00000020115	56480	Tbk1	0.065037592	5.720783334	0.160752193	0.693758236	0.980451645	non-significant	No	No
ENSMUSG00000020116	66249	Pno1	0.190636986	6.875924428	1.061014059	0.31827552	0.958349344	non-significant	No	No
ENSMUSG00000020121	117600	Srgap1	-0.369987138	0.25852236	0.295380178	0.594271159	0.972849026	non-significant	No	No
ENSMUSG00000020122	13649	Egfr	-0.358419343	3.171914636	0.996467048	0.333005723	0.958349344	non-significant	Yes	No
ENSMUSG00000020123	54140	Avpr1a	0.078739101	3.565809012	0.059714684	0.810066409	0.988679189	non-significant	No	Yes
ENSMUSG00000020124	14479	Usp15	0.619863596	7.300476717	5.750798733	0.029341987	0.943620475	non-significant	No	No
ENSMUSG00000020128	245944	Vps54	0.210812337	3.079909533	0.559304318	0.465371063	0.964266471	non-significant	Yes	No
ENSMUSG00000020130	66687	Tbc1d15	0.425686802	6.814219168	4.417525184	0.051889668	0.943620475	non-significant	Yes	No
ENSMUSG00000020131	18551	Pcsk4	0.112400827	2.658928526	0.108962551	0.745602766	0.984376355	non-significant	No	No
ENSMUSG00000020132	216344	Rab21	-0.434048418	2.6165013	2.517097012	0.132143736	0.943620475	non-significant	Yes	Yes
ENSMUSG00000020133	66374	2310011J03Rik	0.015329491	6.199451499	0.016586004	0.899128382	0.994268111	non-significant	No	No
ENSMUSG00000020134	67245	Peli1	0.007276406	4.834440555	0.001360915	0.971027736	0.997779508	non-significant	No	No
ENSMUSG00000020135	23805	Apc2	-0.222935515	0.757067314	0.194959676	0.66471818	0.974095294	non-significant	No	No
ENSMUSG00000020137	66816	Thap2	-0.352905813	4.326373195	4.202134993	0.057099537	0.943620475	non-significant	No	No
ENSMUSG00000020140	14160	Lgr5	-0.461661726	-0.113118814	0.470335005	0.502631556	0.967088708	non-significant	No	No
ENSMUSG00000020142	55963	Slc1a4	-0.449591899	6.529730112	3.401880133	0.084147107	0.943620475	non-significant	Yes	Yes
ENSMUSG00000020149	19324	Rab1a	0.249249182	7.851321855	2.745158248	0.116987934	0.943620475	non-significant	Yes	No
ENSMUSG00000020150	14431	Gamt	0.253754718	5.974735856	1.99368712	0.17707265	0.943620475	non-significant	Yes	Yes
ENSMUSG00000020152	66713	Actr2	0.399293353	8.084798491	4.012666553	0.062567217	0.943620475	non-significant	No	No
ENSMUSG00000020153	75406	Ndufs7	0.154680872	7.896424698	0.721752478	0.408084106	0.958349344	non-significant	No	No
ENSMUSG00000020156	68114	Pwwp3a	-0.056190583	7.131017526	0.240129081	0.630751617	0.973394453	non-significant	No	No
ENSMUSG00000020160	17268	Meis1	0.015890409	3.451159835	0.004115221	0.949643927	0.997779508	non-significant	Yes	Yes
ENSMUSG00000020163	66594	Uqcr11	0.084228952	7.985780604	0.283068852	0.601993199	0.972849026	non-significant	No	No
ENSMUSG00000020166	72068	Cnot2	0.102603512	6.725720247	0.654617583	0.430311932	0.960650026	non-significant	No	No
ENSMUSG00000020167	21423	Tcf3	-0.098109629	6.946869982	0.059648415	0.810227486	0.988679189	non-significant	No	No
ENSMUSG00000020170	327826	Frs2	-0.238229333	5.781340005	1.067818446	0.316955203	0.958349344	non-significant	Yes	Yes
ENSMUSG00000020171	64050	Yeats4	-0.005331678	5.792439934	0.001802247	0.966661952	0.997779508	non-significant	No	No
ENSMUSG00000020173	12808	Cobl	0.466872857	3.314573518	2.55396178	0.129539397	0.943620475	non-significant	Yes	Yes
ENSMUSG00000020175	76877	Rab36	-0.894072912	1.309674618	2.970565651	0.104020939	0.943620475	non-significant	Yes	No
ENSMUSG00000020176	14783	Grb10	0.003913474	2.827977513	0.0001505	0.990363296	0.998177744	non-significant	Yes	Yes
ENSMUSG00000020178	11540	Adora2a	1.045137138	0.709375163	2.023622466	0.174036559	0.943620475	non-significant	Yes	No
ENSMUSG00000020180	NA	Snrpd3	0.069556536	7.60484833	0.08588196	0.77333167	0.986375647	non-significant	Yes	No
ENSMUSG00000020181	260315	Nav3	-0.449537369	5.013255236	4.614259204	0.04733543	0.943620475	non-significant	Yes	Yes
ENSMUSG00000020182	13195	Ddc	0.449843922	1.000524628	0.946811807	0.344986794	0.958349344	non-significant	Yes	Yes
ENSMUSG00000020184	17246	Mdm2	0.164844989	7.766687055	1.900036741	0.187008699	0.943620475	non-significant	Yes	Yes
ENSMUSG00000020185	52679	E2f7	0.060696458	5.559704174	0.090580525	0.767308921	0.986375647	non-significant	No	No
ENSMUSG00000020186	13008	Csrp2	0.082952185	5.063942498	0.08221447	0.778082168	0.986375647	non-significant	Yes	No
ENSMUSG00000020189	237542	Osbpl8	0.040639351	4.39493436	0.019416159	0.890920684	0.993526009	non-significant	Yes	No
ENSMUSG00000020190	17347	Mknk2	0.157331593	4.822893314	0.933644209	0.348269678	0.958349344	non-significant	Yes	No
ENSMUSG00000020196	104248	Cabin1	0.122900397	6.392645993	0.690771427	0.418109874	0.959079332	non-significant	Yes	No
ENSMUSG00000020198	11776	Ap3d1	-0.149696423	7.547272943	1.375153552	0.258060075	0.951371039	non-significant	Yes	No
ENSMUSG00000020205	21664	Phlda1	0.121087231	6.300798001	0.387694794	0.542270223	0.970909085	non-significant	Yes	Yes
ENSMUSG00000020211	20222	Sf3a2	0.661610347	6.339499443	4.587685289	0.048309314	0.943620475	non-significant	Yes	No
ENSMUSG00000020212	17245	Mdm1	-0.044173387	4.783394718	0.063594471	0.80410707	0.988515576	non-significant	No	No
ENSMUSG00000020216	71912	Jsrp1	0.320039175	6.529517416	4.904875241	0.041611451	0.943620475	non-significant	Yes	No
ENSMUSG00000020219	30055	Timm13	0.238312136	8.00494056	2.046830738	0.171727304	0.943620475	non-significant	No	No
ENSMUSG00000020220	230895	Vps13d	0.037889574	3.375720232	0.027001238	0.871532833	0.991851557	non-significant	Yes	No
ENSMUSG00000020224	66225	Llph	0.186113871	5.739200052	0.699266649	0.415395513	0.95875613	non-significant	Yes	No
ENSMUSG00000020225	68212	Tmbim4	0.094086367	5.69791254	0.433493445	0.519624411	0.968164165	non-significant	Yes	No
ENSMUSG00000020228	117599	Helb	0.097385605	4.569707602	0.207529068	0.654820836	0.974025316	non-significant	No	No
ENSMUSG00000020230	15468	Prmt2	0.144548844	6.46759351	0.895424296	0.35805779	0.958349344	non-significant	Yes	No
ENSMUSG00000020231	64451	Dip2a	-0.268955262	5.724028268	1.971232457	0.179393553	0.943620475	non-significant	No	No
ENSMUSG00000020232	15353	Hmg20b	0.219503356	6.444019783	2.085059674	0.168005992	0.943620475	non-significant	Yes	No
ENSMUSG00000020235	56371	Fzr1	-0.034219396	6.868303496	0.015225412	0.903369008	0.994268111	non-significant	Yes	No
ENSMUSG00000020238	103425	Ncln	0.048083232	8.015915676	0.100698639	0.755088465	0.98452865	non-significant	No	No
ENSMUSG00000020246	67933	Hcfc2	0.143502518	5.207335978	0.744532027	0.400937954	0.958349344	non-significant	Yes	No
ENSMUSG00000020248	18045	Nfyb	-0.038422009	5.764045596	0.025216939	0.875860083	0.992069372	non-significant	No	No
ENSMUSG00000020250	50493	Txnrd1	-0.300926532	8.81836834	4.203927265	0.057052258	0.943620475	non-significant	No	Yes
ENSMUSG00000020251	74782	Glt8d2	-1.085433556	1.739866477	8.48834405	0.01013737	0.943620475	non-significant	Yes	Yes
ENSMUSG00000020253	67905	Ppm1m	0.279965201	4.861030476	3.182476488	0.09337034	0.943620475	non-significant	No	No
ENSMUSG00000020255	28109	Nopchap1	-0.037163034	6.510730626	0.043585845	0.837255712	0.991404833	non-significant	Yes	No
ENSMUSG00000020256	216188	Aldh1l2	-0.133574775	6.600216099	0.177262722	0.679464898	0.97691913	non-significant	Yes	No
ENSMUSG00000020257	77305	Wdr82	-0.334219189	5.852791711	2.699114348	0.119871031	0.943620475	non-significant	No	No
ENSMUSG00000020260	80294	Pofut2	-0.102249842	6.975729504	0.614231996	0.444624908	0.961305785	non-significant	No	No
ENSMUSG00000020261	215335	Slc36a1	0.008960796	0.759671836	0.000180073	0.98945898	0.998177744	non-significant	No	No
ENSMUSG00000020262	110532	Adarb1	-0.226196505	3.176878464	0.473465363	0.501233517	0.967088708	non-significant	Yes	Yes
ENSMUSG00000020263	216190	Appl2	0.143846028	3.818547191	0.341763406	0.566950497	0.972849026	non-significant	Yes	No
ENSMUSG00000020265	20610	Sumo3	0.255766393	7.801853856	4.575229307	0.048171812	0.943620475	non-significant	Yes	No
ENSMUSG00000020267	15254	Hint1	0.012247892	8.705551844	0.007141647	0.933698708	0.996637076	non-significant	No	No
ENSMUSG00000020268	75530	Lyrm7	-0.568182667	2.230491151	2.532448415	0.131051567	0.943620475	non-significant	Yes	No
ENSMUSG00000020271	103583	Fbxw11	-0.140409891	6.667493242	0.923656328	0.350789874	0.958349344	non-significant	Yes	No
ENSMUSG00000020272	20868	Stk10	-0.271236687	3.966586421	1.511434648	0.236660183	0.951371039	non-significant	No	No
ENSMUSG00000020273	216578	Papolg	-0.03429569	4.358396639	0.018408609	0.893764695	0.994143299	non-significant	No	No
ENSMUSG00000020275	19696	Rel	0.070103381	2.077317817	0.035807293	0.852289051	0.991851557	non-significant	Yes	No
ENSMUSG00000020277	18641	Pfkl	-0.138868566	8.505179154	0.811102267	0.381125505	0.958349344	non-significant	Yes	No
ENSMUSG00000020280	74467	Pus10	0.229328282	5.159453852	1.197042021	0.290081419	0.958349344	non-significant	No	No
ENSMUSG00000020282	13650	Rhbdf1	0.041449538	4.202276491	0.040238596	0.843537629	0.991573358	non-significant	Yes	No
ENSMUSG00000020283	NA	Pex13	0.168084962	5.188177368	0.793001391	0.386363976	0.958349344	non-significant	Yes	No
ENSMUSG00000020284	67884	Cfap410	0.059515505	5.035138526	0.133233606	0.719873507	0.983929479	non-significant	No	No
ENSMUSG00000020286	67358	1700093K21Rik	1.226763323	-0.049545616	1.730042961	0.206908957	0.943620475	non-significant	No	Yes
ENSMUSG00000020287	268395	Mpg	0.107837335	2.675674477	0.12191765	0.731508119	0.983929479	non-significant	No	No
ENSMUSG00000020288	268390	Ahsa2	0.14180316	5.959086253	0.814903282	0.380038972	0.958349344	non-significant	No	No
ENSMUSG00000020289	17168	Nprl3	-0.174418797	5.253644938	1.369208186	0.259050643	0.951371039	non-significant	Yes	Yes
ENSMUSG00000020290	103573	Xpo1	0.300101544	7.636489699	2.058840398	0.171019826	0.943620475	non-significant	Yes	No
ENSMUSG00000020300	67579	Cpeb4	0.260240057	1.658601931	0.309066636	0.585929899	0.972849026	non-significant	Yes	No
ENSMUSG00000020303	20856	Stc2	-0.214911223	4.042551237	0.700844138	0.414806816	0.958349344	non-significant	Yes	No
ENSMUSG00000020305	65257	Asb3	0.157424921	4.580096353	0.846030215	0.371311947	0.958349344	non-significant	No	No
ENSMUSG00000020307	216150	Cdc34	0.412137352	6.183314085	6.040414267	0.025746274	0.943620475	non-significant	Yes	Yes
ENSMUSG00000020308	110012	Tpgs1	0.070852856	5.564643364	0.177160538	0.679413556	0.97691913	non-significant	No	No
ENSMUSG00000020309	68044	Chac2	0.32008221	3.42986883	1.182360123	0.292955248	0.958349344	non-significant	No	No
ENSMUSG00000020311	66753	Erlec1	-0.276574849	2.513177234	0.641362291	0.434927354	0.961305785	non-significant	No	No
ENSMUSG00000020312	216148	Shc2	0.602866577	0.356850395	0.73383604	0.404266704	0.958349344	non-significant	No	No
ENSMUSG00000020315	20742	Sptbn1	-0.284394039	6.855429636	3.22432177	0.091423783	0.943620475	non-significant	Yes	Yes
ENSMUSG00000020319	216560	Wdpcp	0.364864856	2.222343327	1.823037416	0.195708009	0.943620475	non-significant	No	No
ENSMUSG00000020321	17449	Mdh1	0.152157266	7.495080152	1.183614787	0.292708148	0.958349344	non-significant	Yes	No
ENSMUSG00000020326	12450	Ccng1	0.271032808	9.064443936	1.181120976	0.293594003	0.958349344	non-significant	Yes	Yes
ENSMUSG00000020328	52653	Nudcd2	0.192767728	6.983374352	1.141457431	0.30116954	0.958349344	non-significant	No	No
ENSMUSG00000020329	216151	Polrmt	0.098471935	6.332283456	0.548967234	0.469454852	0.964266471	non-significant	No	No
ENSMUSG00000020330	15366	Hmmr	0.411904934	6.64713657	2.477407544	0.135501021	0.943620475	non-significant	Yes	No
ENSMUSG00000020334	30805	Slc22a4	-1.512172995	0.12748049	3.371548312	0.084947737	0.943620475	non-significant	Yes	No
ENSMUSG00000020346	17308	Mgat1	-0.040563994	6.328391372	0.100744475	0.755034685	0.98452865	non-significant	Yes	Yes
ENSMUSG00000020349	19052	Ppp2ca	0.037960436	4.779861537	0.029464404	0.865859263	0.991851557	non-significant	Yes	No
ENSMUSG00000020354	24052	Sgcd	0.468599625	0.568333696	0.620703454	0.44228031	0.961305785	non-significant	Yes	No
ENSMUSG00000020358	15384	Hnrnpab	-0.055911982	5.378373304	0.022772956	0.881978163	0.992930479	non-significant	No	No
ENSMUSG00000020359	72947	Phykpl	0.060202914	4.081744024	0.117851187	0.735837647	0.983929479	non-significant	Yes	No
ENSMUSG00000020361	15525	Hspa4	0.116507731	8.811118415	1.152178111	0.298986349	0.958349344	non-significant	Yes	No
ENSMUSG00000020362	104625	Cnot6	0.257754397	4.496792185	1.282201012	0.274143722	0.951971053	non-significant	No	No
ENSMUSG00000020364	21408	Zfp354a	0.766970246	1.499233458	2.929243267	0.106263643	0.943620475	non-significant	No	No
ENSMUSG00000020366	26420	Mapk9	-0.078134004	5.119091744	0.215235834	0.648931658	0.974025316	non-significant	Yes	No
ENSMUSG00000020368	12330	Canx	-0.198617383	9.065599104	1.14892635	0.299646246	0.958349344	non-significant	Yes	No
ENSMUSG00000020372	14694	Rack1	0.135761901	10.3773536	0.759568119	0.396328849	0.958349344	non-significant	Yes	No
ENSMUSG00000020375	216724	Rufy1	-0.118932143	2.943672836	0.092033874	0.765532616	0.986375647	non-significant	Yes	Yes
ENSMUSG00000020376	59044	Rnf130	0.386434673	2.429489521	1.396050056	0.254617986	0.951371039	non-significant	No	No
ENSMUSG00000020380	19360	Rad50	0.370625125	5.887234714	2.809710758	0.113203006	0.943620475	non-significant	No	No
ENSMUSG00000020381	68067	Mrnip	-0.019035472	1.20050949	0.001682443	0.967788387	0.997779508	non-significant	No	No
ENSMUSG00000020385	12750	Clk4	0.569693759	4.737621667	6.812012219	0.018930896	0.943620475	non-significant	Yes	No
ENSMUSG00000020386	66397	Sar1b	0.14024967	6.345018674	0.746199785	0.400422705	0.958349344	non-significant	No	No
ENSMUSG00000020387	76901	Jade2	0.003982612	3.168396734	0.000187423	0.989246039	0.998177744	non-significant	No	No
ENSMUSG00000020388	30794	Pdlim4	1.104952102	0.562166472	2.68785247	0.12058921	0.943620475	non-significant	Yes	Yes
ENSMUSG00000020389	213084	Cdkl3	-0.213791265	1.875643173	0.230890289	0.637356149	0.974025316	non-significant	Yes	No
ENSMUSG00000020390	22210	Ube2b	0.382897491	6.693582685	6.292222593	0.023252238	0.943620475	non-significant	Yes	No
ENSMUSG00000020392	52626	Cdkn2aipnl	0.064062989	6.20431589	0.241750397	0.629609038	0.972849026	non-significant	No	No
ENSMUSG00000020393	84035	Kremen1	-0.44027644	5.64651284	2.601922786	0.126725937	0.943620475	non-significant	Yes	No
ENSMUSG00000020397	66213	Med7	0.42387367	3.661417142	2.399489854	0.140889103	0.943620475	non-significant	Yes	No
ENSMUSG00000020399	171285	Havcr2	-0.165679759	1.652060732	0.154168128	0.69975517	0.981763066	non-significant	No	No
ENSMUSG00000020400	57783	Tnip1	0.277363606	3.993484778	1.427139282	0.249608229	0.951371039	non-significant	Yes	No
ENSMUSG00000020402	22333	Vdac1	-0.140730481	8.739481534	1.060860279	0.318309499	0.958349344	non-significant	Yes	Yes
ENSMUSG00000020407	22271	Upp1	0.372533338	4.575524127	2.953628276	0.104933265	0.943620475	non-significant	Yes	No
ENSMUSG00000020409	193116	Slu7	0.109734666	5.433782575	0.545657974	0.470774938	0.964910907	non-significant	No	No
ENSMUSG00000020412	75452	Ascc2	-0.02473335	6.570241704	0.012164987	0.913578292	0.995738076	non-significant	Yes	Yes
ENSMUSG00000020413	15574	Hus1	-0.019461864	4.805173801	0.011802309	0.914837477	0.995815506	non-significant	No	No
ENSMUSG00000020415	30939	Pttg1	0.141223224	3.99637723	0.507136455	0.486616946	0.967088708	non-significant	No	No
ENSMUSG00000020420	545938	Zfp607a	0.694882898	0.778314694	1.563828011	0.229051448	0.949036993	non-significant	No	No
ENSMUSG00000020422	319939	Tns3	-0.153241257	7.598035151	0.564837119	0.463429183	0.964266471	non-significant	Yes	Yes
ENSMUSG00000020423	12227	Btg2	0.354449917	3.83268	3.391888184	0.084096467	0.943620475	non-significant	Yes	No
ENSMUSG00000020424	71962	Castor1	0.576120424	1.569327215	1.793918473	0.199130715	0.943620475	non-significant	No	No
ENSMUSG00000020427	16009	Igfbp3	-0.738020506	4.804881084	3.42352664	0.083256625	0.943620475	non-significant	Yes	No
ENSMUSG00000020430	NA	Pes1	-0.037647468	7.463615993	0.078213648	0.783309269	0.986375647	non-significant	Yes	No
ENSMUSG00000020431	432530	Adcy1	-0.304142358	1.985251939	0.556595518	0.466435441	0.964266471	non-significant	No	No
ENSMUSG00000020432	21452	Tcn2	0.954103125	3.062425072	3.74232074	0.071351017	0.943620475	non-significant	No	No
ENSMUSG00000020434	67430	4921536K21Rik	-0.033139148	0.527213617	0.002155136	0.963546163	0.997779508	non-significant	Yes	Yes
ENSMUSG00000020435	74309	Osbp2	0.341815629	2.619290937	0.880665202	0.361944648	0.958349344	non-significant	No	No
ENSMUSG00000020439	29856	Smtn	0.113902117	6.170623985	0.736176011	0.40353486	0.958349344	non-significant	Yes	No
ENSMUSG00000020440	11844	Arf5	0.281927011	6.441466987	1.061126034	0.318626253	0.958349344	non-significant	Yes	No
ENSMUSG00000020441	NA	2310033P09Rik	-0.208515115	2.921196345	0.549345863	0.469304211	0.964266471	non-significant	No	No
ENSMUSG00000020444	14923	Guk1	-0.054776218	6.038428372	0.148273636	0.70525163	0.982844543	non-significant	No	No
ENSMUSG00000020448	193670	Rnf185	-0.026407767	4.945970392	0.026890508	0.871794019	0.991851557	non-significant	Yes	No
ENSMUSG00000020451	16886	Limk2	-0.086419209	5.161904368	0.347231981	0.563897012	0.972849026	non-significant	Yes	Yes
ENSMUSG00000020453	56218	Patz1	0.068120444	5.13881052	0.078445655	0.783018612	0.986375647	non-significant	No	No
ENSMUSG00000020454	74203	Eif4enif1	-0.164295068	4.58841792	0.705026812	0.413447154	0.958349344	non-significant	Yes	No
ENSMUSG00000020455	94091	Trim11	0.376682061	5.069512312	5.389396651	0.03375661	0.943620475	non-significant	No	No
ENSMUSG00000020456	18293	Ogdh	0.081040569	8.124311868	0.477546829	0.499421006	0.967088708	non-significant	Yes	No
ENSMUSG00000020457	13494	Drg1	0.016158519	7.409383315	0.01999956	0.889300238	0.992930479	non-significant	Yes	No
ENSMUSG00000020458	68585	Rtn4	-0.08209034	6.347940595	0.181917229	0.675403134	0.975508047	non-significant	Yes	Yes
ENSMUSG00000020459	76784	Mtif2	0.087547665	4.65677482	0.195026171	0.664664821	0.974095294	non-significant	No	No
ENSMUSG00000020460	78294	Rps27a	0.150819995	9.209872803	0.42856762	0.522204303	0.968164165	non-significant	No	No
ENSMUSG00000020462	216618	Cfap36	0.263253997	5.28953437	2.009448838	0.175465906	0.943620475	non-significant	Yes	No
ENSMUSG00000020463	104570	Ppp4r3b	0.376262328	6.080786125	1.424797957	0.250406977	0.951371039	non-significant	Yes	No
ENSMUSG00000020464	71701	Pnpt1	0.519776251	6.011231069	4.602895367	0.0479826	0.943620475	non-significant	No	No
ENSMUSG00000020471	18972	Pold2	0.154642672	7.55192802	1.303358322	0.270367745	0.951371039	non-significant	Yes	No
ENSMUSG00000020472	268417	Zkscan17	0.307358041	5.808522957	3.594774284	0.07613465	0.943620475	non-significant	No	No
ENSMUSG00000020473	11568	Aebp1	-0.60159061	1.554336323	1.960844661	0.180480098	0.943620475	non-significant	Yes	No
ENSMUSG00000020474	54125	Polm	0.144896478	3.525626867	0.300121986	0.591353031	0.972849026	non-significant	Yes	Yes
ENSMUSG00000020475	56012	Pgam2	0.086800645	1.02571771	0.021310225	0.885756877	0.992930479	non-significant	Yes	No
ENSMUSG00000020476	13169	Dbnl	0.049039938	7.050122367	0.152654997	0.701154331	0.981848491	non-significant	Yes	No
ENSMUSG00000020477	64660	Mrps24	0.19046639	6.698288797	1.373036997	0.258412142	0.951371039	non-significant	No	No
ENSMUSG00000020482	104479	Ccdc117	-0.099264343	3.959093865	0.146054291	0.707353831	0.983014651	non-significant	Yes	No
ENSMUSG00000020483	68097	Dynll2	0.317146999	3.283803709	0.746396369	0.400464717	0.958349344	non-significant	No	No
ENSMUSG00000020484	22433	Xbp1	-0.134064236	7.242229853	0.878727957	0.362459393	0.958349344	non-significant	Yes	No
ENSMUSG00000020485	20922	Supt4a	0.037864854	4.847529557	0.037560991	0.848761805	0.991851557	non-significant	No	No
ENSMUSG00000020486	18952	Septin4	0.090724225	0.42914836	0.033048878	0.858023615	0.991851557	non-significant	Yes	No
ENSMUSG00000020491	69944	2810021J22Rik	-0.146458562	1.494388558	0.119801309	0.733751044	0.983929479	non-significant	No	No
ENSMUSG00000020492	66140	Ska2	-0.242157213	5.363292056	1.186154118	0.292208909	0.958349344	non-significant	No	No
ENSMUSG00000020493	270906	Prr11	0.104255947	5.449764165	0.322410712	0.578029189	0.972849026	non-significant	No	No
ENSMUSG00000020495	74133	Smg8	-0.205035635	5.252927418	1.430644212	0.249051609	0.951371039	non-significant	No	No
ENSMUSG00000020496	108660	Rnf187	0.162823396	9.020412532	1.615302577	0.22188182	0.946133347	non-significant	Yes	No
ENSMUSG00000020513	56427	Tubd1	-0.013513226	2.937846828	0.002940082	0.957427877	0.997779508	non-significant	Yes	No
ENSMUSG00000020514	216767	Mrpl22	-0.033583747	5.368817827	0.053550513	0.81992426	0.988921386	non-significant	No	No
ENSMUSG00000020515	69125	Cnot8	0.055613473	6.296645533	0.176005366	0.680397115	0.97691913	non-significant	Yes	No
ENSMUSG00000020516	72508	Rps6kb1	0.520586009	5.601281056	5.939203512	0.026834339	0.943620475	non-significant	No	No
ENSMUSG00000020519	50724	Sap30l	-0.293455569	1.578623132	0.496015181	0.49136156	0.967088708	non-significant	No	No
ENSMUSG00000020520	171212	Galnt10	-0.145972117	4.260189266	0.215505363	0.648882262	0.974025316	non-significant	Yes	Yes
ENSMUSG00000020521	NA	Rnft1	0.034694841	5.535475431	0.037964244	0.847962912	0.991743958	non-significant	Yes	No
ENSMUSG00000020522	216760	Mfap3	-0.333467218	4.967461554	3.627176071	0.07494716	0.943620475	non-significant	No	No
ENSMUSG00000020523	67726	Fam114a2	-0.148974401	5.323441862	1.14985731	0.299457117	0.958349344	non-significant	No	No
ENSMUSG00000020525	53892	Ppm1d	-0.156668263	3.929204364	0.250340548	0.623713627	0.972849026	non-significant	Yes	No
ENSMUSG00000020526	448850	Znhit3	0.178401649	4.897287286	0.899391254	0.357023443	0.958349344	non-significant	No	No
ENSMUSG00000020527	66196	Myo19	-0.0468025	5.456987628	0.062175348	0.806256963	0.988679189	non-significant	Yes	No
ENSMUSG00000020528	212627	Prpsap2	-0.042114505	4.417656226	0.045642868	0.83351981	0.991404833	non-significant	No	No
ENSMUSG00000020530	217039	Ggnbp2	0.146213381	5.933098849	0.721457874	0.40817223	0.958349344	non-significant	Yes	No
ENSMUSG00000020532	107476	Acaca	-0.349479886	5.224597371	2.128336034	0.16403387	0.943620475	non-significant	No	No
ENSMUSG00000020534	20425	Shmt1	-0.155601839	6.308808405	1.631960232	0.219623772	0.945732947	non-significant	No	No
ENSMUSG00000020536	16897	Llgl1	0.191007428	7.02994536	2.151422595	0.161780656	0.943620475	non-significant	No	No
ENSMUSG00000020537	13495	Drg2	0.041379672	6.931361458	0.109886754	0.744567159	0.984376355	non-significant	No	No
ENSMUSG00000020538	20787	Srebf1	-0.132884776	6.512898461	0.82436221	0.377355057	0.958349344	non-significant	Yes	No
ENSMUSG00000020541	71943	Tom1l1	0.021380934	3.930360983	0.013822281	0.907870248	0.99532151	non-significant	No	Yes
ENSMUSG00000020544	69802	Cox11	-0.113388612	2.633521516	0.154232208	0.699696093	0.981763066	non-significant	No	No
ENSMUSG00000020546	20913	Stxbp4	0.015972378	4.430857412	0.008374	0.928221456	0.996637076	non-significant	No	No
ENSMUSG00000020547	66912	Bzw2	-0.075081046	7.816505723	0.411108439	0.53046815	0.969576556	non-significant	No	No
ENSMUSG00000020549	68626	Elac2	-0.208997576	6.028396811	1.740280998	0.205636575	0.943620475	non-significant	No	No
ENSMUSG00000020553	18559	Pctp	-0.552082199	1.115672354	1.270137353	0.276328451	0.953005165	non-significant	No	No
ENSMUSG00000020561	28071	Polr1f	0.231259454	5.275169884	1.322307498	0.267044699	0.951371039	non-significant	No	No
ENSMUSG00000020564	380753	Atxn7l1	0.06045892	4.391573567	0.108240468	0.746415301	0.984376355	non-significant	No	No
ENSMUSG00000020570	19027	Sypl	-0.089429466	6.847639143	0.452568503	0.510699416	0.968164165	non-significant	Yes	No
ENSMUSG00000020571	NA	Pdia6	-0.226263881	8.992605924	2.560458817	0.129086891	0.943620475	non-significant	No	No
ENSMUSG00000020572	59027	Nampt	0.111285941	5.858896211	0.280129449	0.603874622	0.972849026	non-significant	Yes	No
ENSMUSG00000020576	71169	Nbas	-0.086202818	4.381709881	0.144002377	0.709313898	0.9831788	non-significant	Yes	No
ENSMUSG00000020577	66109	Tspan13	-0.06767385	1.755000018	0.032049296	0.860162575	0.991851557	non-significant	No	No
ENSMUSG00000020580	19878	Rock2	0.333710611	5.714278331	1.51110639	0.237144041	0.951371039	non-significant	Yes	Yes
ENSMUSG00000020585	17775	Laptm4a	-0.142025243	8.353181033	1.403009283	0.253485131	0.951371039	non-significant	Yes	Yes
ENSMUSG00000020590	217463	Snx13	0.221451026	4.84396933	1.110467548	0.307605111	0.958349344	non-significant	Yes	No
ENSMUSG00000020592	20969	Sdc1	-0.057453204	7.882969136	0.217486551	0.647236167	0.974025316	non-significant	Yes	No
ENSMUSG00000020593	14245	Lpin1	0.122565444	1.835118598	0.112926923	0.741194422	0.984376355	non-significant	Yes	No
ENSMUSG00000020594	80913	Pum2	0.239417628	6.253457575	1.53438946	0.233286825	0.950625057	non-significant	No	No
ENSMUSG00000020598	319504	Nrcam	-1.006641798	1.852431546	4.011856423	0.062389944	0.943620475	non-significant	Yes	Yes
ENSMUSG00000020601	217410	Trib2	-0.220515019	4.498824975	0.95666929	0.34255816	0.958349344	non-significant	Yes	Yes
ENSMUSG00000020605	58240	Hs1bp3	0.149034227	5.620230257	0.447355921	0.513134344	0.968164165	non-significant	No	No
ENSMUSG00000020607	NA	Lratd1	-0.434485602	2.291456609	1.183409902	0.29274848	0.958349344	non-significant	Yes	No
ENSMUSG00000020608	67241	Smc6	0.565249582	7.062467596	2.764268321	0.116297123	0.943620475	non-significant	Yes	Yes
ENSMUSG00000020610	13929	Amz2	-0.187335266	5.273092341	0.931768648	0.348740935	0.958349344	non-significant	Yes	Yes
ENSMUSG00000020611	14674	Gna13	-0.00991778	5.086820578	0.004189705	0.949190922	0.997779508	non-significant	Yes	No
ENSMUSG00000020612	19084	Prkar1a	-0.042074354	9.246314071	0.141426957	0.711796933	0.983488034	non-significant	Yes	Yes
ENSMUSG00000020614	208659	Fam20a	-0.604337162	0.297052459	0.818649821	0.378972525	0.958349344	non-significant	Yes	No
ENSMUSG00000020621	105014	Rdh14	0.112636655	4.447505421	0.252058058	0.62245517	0.972849026	non-significant	Yes	Yes
ENSMUSG00000020623	26399	Map2k6	0.223175911	2.754915387	0.384118723	0.54411667	0.970909085	non-significant	No	No
ENSMUSG00000020628	217449	Trappc12	-0.152836225	5.202363095	0.634780744	0.437248448	0.961305785	non-significant	Yes	No
ENSMUSG00000020629	NA	Adi1	0.093983336	5.845205861	0.322242201	0.57812759	0.972849026	non-significant	Yes	No
ENSMUSG00000020630	19819	Rnaseh1	-0.313214108	4.172077099	2.344536579	0.145217111	0.943620475	non-significant	Yes	No
ENSMUSG00000020634	217379	Ubxn2a	0.135791156	4.854590358	0.323834402	0.577199198	0.972849026	non-significant	No	No
ENSMUSG00000020635	NA	Fkbp1b	-0.965685704	0.229195109	1.356201879	0.261235288	0.951371039	non-significant	No	No
ENSMUSG00000020640	20403	Itsn2	0.186973735	4.902007519	0.690943925	0.418052963	0.959079332	non-significant	No	No
ENSMUSG00000020642	108089	Rnf144a	-0.167571739	0.658491447	0.112365107	0.741813838	0.984376355	non-significant	No	No
ENSMUSG00000020644	15902	Id2	0.119463694	7.563876407	0.176215089	0.68035597	0.97691913	non-significant	Yes	Yes
ENSMUSG00000020646	67216	Mboat2	-0.014959237	4.566381251	0.006593919	0.936285734	0.997112742	non-significant	No	No
ENSMUSG00000020647	17977	Ncoa1	-0.30225652	3.130344315	0.537676732	0.474245431	0.965738262	non-significant	No	No
ENSMUSG00000020648	71916	Dus4l	0.184425899	3.357467768	0.641433338	0.434902406	0.961305785	non-significant	No	No
ENSMUSG00000020649	20135	Rrm2	0.104065024	9.583984435	0.370056475	0.551495985	0.970909085	non-significant	Yes	Yes
ENSMUSG00000020650	12033	Bcap29	0.148390062	5.068101115	0.276227709	0.606556336	0.972849026	non-significant	No	No
ENSMUSG00000020652	52504	Cenpo	-0.347889896	3.76811769	2.214884231	0.156092323	0.943620475	non-significant	Yes	No
ENSMUSG00000020653	194655	Klf11	0.155635897	3.495757716	0.429244101	0.521651359	0.968164165	non-significant	Yes	No
ENSMUSG00000020654	104111	Adcy3	-0.290456679	4.114024424	1.56631025	0.228698896	0.949036993	non-significant	Yes	No
ENSMUSG00000020656	195733	Grhl1	1.610788604	-0.107827234	3.494590979	0.079949231	0.943620475	non-significant	No	No
ENSMUSG00000020657	217378	Dnajc27	-0.072897757	3.295318681	0.120347994	0.733169535	0.983929479	non-significant	Yes	No
ENSMUSG00000020658	668212	Efr3b	-0.119895421	2.161556469	0.171868027	0.683951513	0.97691913	non-significant	No	No
ENSMUSG00000020659	104836	Cbll1	0.108398186	4.205607064	0.450731233	0.51154696	0.968164165	non-significant	Yes	No
ENSMUSG00000020661	13435	Dnmt3a	-0.005318588	3.865302522	0.00047618	0.982859623	0.998177744	non-significant	No	No
ENSMUSG00000020664	13382	Dld	0.506992021	7.147773718	3.848906971	0.06782714	0.943620475	non-significant	No	No
ENSMUSG00000020668	16570	Kif3c	0.075753067	5.527112102	0.167013605	0.688186959	0.978247355	non-significant	No	No
ENSMUSG00000020669	NA	Sh3yl1	0.469367484	3.263240149	3.581290031	0.076635362	0.943620475	non-significant	No	No
ENSMUSG00000020671	19325	Rab10	-0.141108886	5.387526713	0.125084818	0.728306127	0.983929479	non-significant	Yes	No
ENSMUSG00000020674	69675	Pxdn	-0.611992221	7.355466661	6.536055516	0.021392186	0.943620475	non-significant	Yes	No
ENSMUSG00000020677	78394	Ddx52	0.344035294	5.899209288	2.43284476	0.138496682	0.943620475	non-significant	No	No
ENSMUSG00000020680	70439	Taf15	0.076776916	3.243598501	0.069844835	0.794930396	0.987555255	non-significant	Yes	Yes
ENSMUSG00000020681	11421	Ace	-0.749596616	-0.060493644	1.072554511	0.315739969	0.958349344	non-significant	No	No
ENSMUSG00000020682	118453	Mmp28	0.566398297	0.366171001	0.564475738	0.463350263	0.964266471	non-significant	Yes	No
ENSMUSG00000020687	217232	Cdc27	0.570673791	6.325215822	7.066584086	0.017277336	0.943620475	non-significant	No	No
ENSMUSG00000020689	16416	Itgb3	0.435798753	2.449818846	1.588618341	0.225561763	0.946261164	non-significant	Yes	Yes
ENSMUSG00000020691	52686	Mettl2	-0.303078197	5.252543861	4.391842775	0.052339318	0.943620475	non-significant	No	No
ENSMUSG00000020692	217011	Nle1	0.241939269	5.333016269	1.37353317	0.258329551	0.951371039	non-significant	No	No
ENSMUSG00000020694	24086	Tlk2	0.138100749	3.356453653	0.340113167	0.567878445	0.972849026	non-significant	Yes	No
ENSMUSG00000020695	17534	Mrc2	-0.333667636	4.151186884	0.685723191	0.420079965	0.959079332	non-significant	Yes	No
ENSMUSG00000020696	67338	Rffl	0.120153235	3.898237449	0.246816317	0.62606963	0.972849026	non-significant	Yes	Yes
ENSMUSG00000020697	16882	Lig3	-0.086975183	5.947677397	0.450047062	0.51186322	0.968164165	non-significant	No	No
ENSMUSG00000020700	26406	Map3k3	-0.20751874	3.497925039	0.764356748	0.394877883	0.958349344	non-significant	No	No
ENSMUSG00000020705	72047	Ddx42	0.006228924	6.732092389	0.002997298	0.957016065	0.997779508	non-significant	No	No
ENSMUSG00000020706	NA	Ftsj3	0.097865107	7.57294743	0.516437269	0.482709397	0.967088708	non-significant	No	No
ENSMUSG00000020707	71956	Rnf135	-0.174577799	2.859800074	0.482893515	0.497064047	0.967088708	non-significant	No	No
ENSMUSG00000020708	19184	Psmc5	0.189441466	8.114665255	2.754156088	0.11643433	0.943620475	non-significant	No	No
ENSMUSG00000020715	78943	Ern1	-0.304989445	3.861996467	1.137015624	0.3020805	0.958349344	non-significant	No	Yes
ENSMUSG00000020716	18015	Nf1	-0.419102023	4.13482528	3.824858216	0.068156992	0.943620475	non-significant	Yes	Yes
ENSMUSG00000020718	50776	Polg2	0.114495246	2.681817812	0.172282859	0.683592864	0.97691913	non-significant	No	No
ENSMUSG00000020719	13207	Ddx5	0.210236259	10.21215766	1.638549029	0.218738781	0.945732947	non-significant	Yes	No
ENSMUSG00000020720	66997	Psmd12	0.249047416	7.871411431	3.54249381	0.078097804	0.943620475	non-significant	Yes	No
ENSMUSG00000020721	78455	Helz	-0.145558978	5.320149763	0.794184122	0.386018403	0.958349344	non-significant	No	No
ENSMUSG00000020722	12299	Cacng1	0.321016181	2.35589205	1.07796402	0.464100199	0.964266471	non-significant	Yes	Yes
ENSMUSG00000020728	76380	Cep112	0.305398683	1.818409542	0.717987142	0.409277746	0.958349344	non-significant	Yes	No
ENSMUSG00000020733	26941	Slc9a3r1	0.21851308	5.929414114	2.721193924	0.118477923	0.943620475	non-significant	Yes	No
ENSMUSG00000020736	50773	Nt5c	0.202942625	6.259068884	1.75112408	0.204299841	0.943620475	non-significant	No	No
ENSMUSG00000020737	NA	Jpt1	0.117463486	8.775186986	0.588661767	0.454089583	0.962803627	non-significant	No	No
ENSMUSG00000020738	170930	Sumo2	0.129443988	6.822726792	0.279606046	0.604383249	0.972849026	non-significant	No	No
ENSMUSG00000020739	445007	Nup85	-0.068154075	7.524291282	0.321686527	0.578452317	0.972849026	non-significant	No	No
ENSMUSG00000020740	260302	Gga3	0.055583579	4.360123257	0.076135699	0.786129526	0.987041556	non-significant	No	No
ENSMUSG00000020741	74148	Cluh	0.216772057	7.536172312	1.870348503	0.190303944	0.943620475	non-significant	Yes	No
ENSMUSG00000020743	69674	Mif4gd	0.288041575	3.651832698	2.183459145	0.158877661	0.943620475	non-significant	No	No
ENSMUSG00000020744	67283	Slc25a19	-0.035478927	4.278419955	0.036437552	0.851011281	0.991851557	non-significant	No	No
ENSMUSG00000020745	NA	Pafah1b1	-0.035150265	5.745225571	0.034244663	0.855508334	0.991851557	non-significant	Yes	No
ENSMUSG00000020747	71947	Tmem94	0.111542116	4.845852895	0.449877792	0.511941519	0.968164165	non-significant	No	No
ENSMUSG00000020752	170472	Recql5	-0.332712779	4.024326485	1.92722128	0.184054041	0.943620475	non-significant	No	No
ENSMUSG00000020755	57230	Sap30bp	0.04363439	6.365789303	0.130355415	0.722777798	0.983929479	non-significant	No	No
ENSMUSG00000020758	192897	Itgb4	-0.2733414	0.812833415	0.265382611	0.613476457	0.972849026	non-significant	No	No
ENSMUSG00000020766	14635	Galk1	0.5523015	8.231953556	9.717390494	0.00662317	0.943620475	up	Yes	No
ENSMUSG00000020770	217331	Unk	0.083066523	4.822796744	0.322318327	0.578083132	0.972849026	non-significant	Yes	No
ENSMUSG00000020773	217333	Trim47	0.182364794	7.0238923	0.441763006	0.515953706	0.968164165	non-significant	Yes	No
ENSMUSG00000020775	60441	Mrpl38	0.376321559	7.10929039	10.18454958	0.005669248	0.943620475	non-significant	No	No
ENSMUSG00000020776	217335	Fbf1	-0.159787588	5.88905244	0.664603943	0.426885912	0.960650026	non-significant	Yes	No
ENSMUSG00000020777	11430	Acox1	-0.00375391	5.288214019	0.000614803	0.980524327	0.998177744	non-significant	Yes	No
ENSMUSG00000020778	69535	Ten1	-0.145936465	4.216938623	0.592764977	0.45254875	0.961305785	non-significant	No	No
ENSMUSG00000020780	217337	Srp68	0.073460712	7.027915407	0.339843169	0.568030558	0.972849026	non-significant	No	No
ENSMUSG00000020781	76265	Tsen54	0.31197676	4.779748697	3.693135964	0.072596565	0.943620475	non-significant	No	No
ENSMUSG00000020782	217325	Llgl2	-0.299547893	1.663136621	0.669582284	0.425194083	0.960650026	non-significant	No	No
ENSMUSG00000020783	66874	Ncbp3	-0.091245669	5.466977115	0.430178124	0.521204588	0.968164165	non-significant	No	No
ENSMUSG00000020785	55984	Camkk1	-0.038307725	5.007732891	0.066236799	0.80017128	0.988124101	non-significant	Yes	Yes
ENSMUSG00000020788	53313	Atp2a3	-0.893105773	-0.015194939	0.724283736	0.40727552	0.958349344	non-significant	No	No
ENSMUSG00000020790	11736	Ankfy1	-0.288131314	6.56787647	3.539942407	0.078195129	0.943620475	non-significant	No	No
ENSMUSG00000020792	53413	Exoc7	0.202153757	6.176543399	1.888851636	0.188241694	0.943620475	non-significant	No	No
ENSMUSG00000020794	67128	Ube2g1	0.120985183	5.381138345	0.384345765	0.543999083	0.970909085	non-significant	No	No
ENSMUSG00000020801	67279	Med31	0.158637002	4.347270795	0.654084291	0.430496113	0.960650026	non-significant	Yes	No
ENSMUSG00000020802	217342	Ube2o	-0.036277468	4.580389116	0.045038505	0.834608121	0.991404833	non-significant	No	No
ENSMUSG00000020803	52700	Txndc17	0.019307124	6.983621385	0.014936108	0.904248996	0.994268111	non-significant	Yes	No
ENSMUSG00000020806	217344	Rhbdf2	0.284455076	3.303534928	0.604387595	0.448258528	0.961305785	non-significant	Yes	No
ENSMUSG00000020807	74477	4933427D14Rik	-0.079755858	4.26775731	0.167985892	0.687332897	0.978166177	non-significant	No	No
ENSMUSG00000020808	109212	Pimreg	-0.091964678	6.955547978	0.479520589	0.498548635	0.967088708	non-significant	No	Yes
ENSMUSG00000020810	114886	Cygb	-0.118519905	0.101912158	0.033658748	0.856734996	0.991851557	non-significant	No	No
ENSMUSG00000020812	NA	Snhg16	0.198868406	3.25933281	0.471037996	0.502316994	0.967088708	non-significant	No	No
ENSMUSG00000020814	67622	Mxra7	0.658918371	3.081672874	1.726467393	0.207809537	0.943620475	non-significant	Yes	Yes
ENSMUSG00000020817	54189	Rabep1	0.406956811	5.803843625	4.02328208	0.062056522	0.943620475	non-significant	No	No
ENSMUSG00000020818	69900	Mfsd11	-0.145974702	5.198324386	0.924309085	0.350624365	0.958349344	non-significant	No	No
ENSMUSG00000020821	16562	Kif1c	0.257951506	2.894240285	0.575768887	0.458987693	0.964266471	non-significant	No	No
ENSMUSG00000020823	74136	Sec14l1	0.200909646	6.375804779	1.599474278	0.224055225	0.946261164	non-significant	Yes	No
ENSMUSG00000020827	50932	Mink1	0.477507631	4.52008797	3.992472534	0.062960412	0.943620475	non-significant	Yes	No
ENSMUSG00000020828	18806	Pld2	-0.372436184	2.67574956	1.200958104	0.289321375	0.958349344	non-significant	No	No
ENSMUSG00000020829	52466	Slc46a1	0.175409888	4.19571099	0.796749349	0.385270482	0.958349344	non-significant	Yes	No
ENSMUSG00000020832	57837	Eral1	0.176568866	5.232253949	1.615435641	0.221863665	0.946133347	non-significant	No	No
ENSMUSG00000020834	70451	Dhrs13	-0.097044295	3.78981623	0.240423967	0.630543446	0.973277679	non-significant	No	No
ENSMUSG00000020836	216961	Coro6	-0.415952173	4.246384467	1.84672419	0.193356609	0.943620475	non-significant	Yes	Yes
ENSMUSG00000020840	104184	Blmh	0.155041988	5.843252788	1.072011093	0.31585873	0.958349344	non-significant	No	No
ENSMUSG00000020841	12874	Cpd	-0.322817391	4.439475817	2.345553597	0.145135547	0.943620475	non-significant	No	No
ENSMUSG00000020843	56322	Timm22	0.027612389	5.684030728	0.028859696	0.867228767	0.991851557	non-significant	No	No
ENSMUSG00000020844	18230	Nxn	-0.088358321	3.278733108	0.065328068	0.801532749	0.988124101	non-significant	Yes	No
ENSMUSG00000020846	76566	Rflnb	0.135016153	3.478422527	0.147244253	0.706254933	0.982844543	non-significant	No	No
ENSMUSG00000020847	380714	Rph3al	0.16190355	-0.026120529	0.053423194	0.82013444	0.988921386	non-significant	No	No
ENSMUSG00000020849	22627	Ywhae	0.063559498	10.14296277	0.208768975	0.653864446	0.974025316	non-significant	No	No
ENSMUSG00000020850	192159	Prpf8	-0.308124953	7.739298284	2.734672678	0.117675169	0.943620475	non-significant	No	No
ENSMUSG00000020857	18103	Nme2	0.510765381	3.029909229	0.699422962	0.415572861	0.95877569	non-significant	Yes	No
ENSMUSG00000020859	70834	Spag9	0.101213742	4.785591776	0.413741044	0.529171223	0.969484407	non-significant	Yes	Yes
ENSMUSG00000020863	67684	Luc7l3	0.839698829	5.822433893	7.551643222	0.014516186	0.943620475	non-significant	No	No
ENSMUSG00000020864	71452	Ankrd40	-0.100152959	3.520357746	0.250254962	0.623693106	0.972849026	non-significant	No	Yes
ENSMUSG00000020868	217119	Xylt2	-0.201754187	3.766149359	0.244494666	0.627851658	0.972849026	non-significant	No	No
ENSMUSG00000020869	NA	Lrrc59	0.098822047	7.87392999	0.564845175	0.46320646	0.964266471	non-significant	Yes	No
ENSMUSG00000020870	NA	Cdc34b	-0.412228236	0.44262436	0.479790453	0.498429568	0.967088708	non-significant	No	No
ENSMUSG00000020873	110172	Slc35b1	0.047651547	5.909720092	0.151288415	0.702424916	0.982655345	non-significant	Yes	No
ENSMUSG00000020876	74479	Snx11	-0.006505092	4.412915711	0.001316571	0.971503429	0.997779508	non-significant	No	No
ENSMUSG00000020877	217140	Scrn2	0.435407638	4.770977222	6.190843892	0.024221406	0.943620475	non-significant	No	No
ENSMUSG00000020882	12295	Cacnb1	0.763632962	2.673247134	6.429848741	0.022006914	0.943620475	non-significant	Yes	No
ENSMUSG00000020883	72194	Fbxl20	0.005759144	3.474224354	0.000416526	0.983968997	0.998177744	non-significant	No	No
ENSMUSG00000020884	11889	Asgr1	0.053825672	1.635606471	0.014057201	0.907094494	0.995165178	non-significant	Yes	No
ENSMUSG00000020886	13385	Dlg4	-0.381175685	1.861995469	0.803452307	0.383326383	0.958349344	non-significant	Yes	Yes
ENSMUSG00000020888	13543	Dvl2	0.121454859	5.478532837	0.676100675	0.42299482	0.960650026	non-significant	No	No
ENSMUSG00000020889	217166	Nr1d1	0.335694069	4.983939367	3.829412865	0.068009283	0.943620475	non-significant	Yes	Yes
ENSMUSG00000020891	11688	Alox8	-1.97651011	-0.723822368	2.09324918	0.167221878	0.943620475	non-significant	No	No
ENSMUSG00000020893	18626	Per1	0.32981657	3.551900859	1.433991955	0.248521475	0.951371039	non-significant	Yes	Yes
ENSMUSG00000020894	22318	Vamp2	0.248093608	4.474742087	1.678486066	0.213471364	0.94420036	non-significant	Yes	No
ENSMUSG00000020895	66910	Tmem107	-0.025567928	4.217092948	0.009181693	0.924850248	0.996637076	non-significant	No	No
ENSMUSG00000020897	20877	Aurkb	-0.028234769	7.105587521	0.056238682	0.81554677	0.988820751	non-significant	No	No
ENSMUSG00000020898	68964	Ctc1	0.071174905	6.642964315	0.2823831	0.602429686	0.972849026	non-significant	Yes	No
ENSMUSG00000020899	237823	Pfas	-0.174598551	6.953458878	0.898881759	0.357156046	0.958349344	non-significant	No	No
ENSMUSG00000020900	77579	Myh10	0.110724658	6.799119861	0.434738743	0.519033126	0.968164165	non-significant	No	No
ENSMUSG00000020902	18208	Ntn1	-0.808885969	3.1379161	6.879001072	0.018444018	0.943620475	non-significant	No	No
ENSMUSG00000020903	55943	Stx8	0.100030103	4.217213815	0.238810492	0.631684422	0.973992349	non-significant	No	No
ENSMUSG00000020905	216835	Usp43	-0.787921044	0.955427501	2.690307368	0.120432217	0.943620475	non-significant	No	Yes
ENSMUSG00000020908	17883	Myh3	-0.19574473	2.207245517	0.111536804	0.742837267	0.984376355	non-significant	Yes	Yes
ENSMUSG00000020910	66358	Adprm	-0.046833017	3.598011881	0.036612833	0.850657964	0.991851557	non-significant	No	No
ENSMUSG00000020911	16669	Krt19	0.425643252	4.724425449	1.822361789	0.196246992	0.943620475	non-significant	Yes	Yes
ENSMUSG00000020914	21973	Top2a	0.247376395	8.676967362	1.948764502	0.181754045	0.943620475	non-significant	No	No
ENSMUSG00000020917	104112	Acly	-0.114391102	8.192840866	0.814927575	0.380032043	0.958349344	non-significant	No	No
ENSMUSG00000020918	14534	Kat2a	-0.0446897	6.826093197	0.121498573	0.731950508	0.983929479	non-significant	No	No
ENSMUSG00000020919	20851	Stat5b	-0.25158347	4.586428496	1.782987002	0.200435186	0.943620475	non-significant	No	No
ENSMUSG00000020921	76547	Tmem101	0.152821418	4.325137735	0.729727596	0.405556592	0.958349344	non-significant	No	No
ENSMUSG00000020922	268490	Lsm12	0.149598075	6.387748658	0.888189456	0.359955467	0.958349344	non-significant	No	No
ENSMUSG00000020923	21429	Ubtf	-0.099218982	7.119506073	0.436148881	0.518365053	0.968164165	non-significant	Yes	No
ENSMUSG00000020925	52715	Ccdc43	0.001571476	6.102230106	0.000117819	0.991473494	0.998177744	non-significant	No	No
ENSMUSG00000020926	11488	Adam11	0.156798156	0.229217884	0.086495173	0.772454907	0.986375647	non-significant	No	No
ENSMUSG00000020929	20624	Eftud2	0.089919299	8.057236179	0.534279899	0.475361845	0.966045648	non-significant	Yes	No
ENSMUSG00000020930	73293	Ccdc103	0.927868756	0.082846728	1.467159753	0.243348335	0.951371039	non-significant	No	No
ENSMUSG00000020935	68087	Dcakd	0.242248544	7.380455702	2.164193381	0.160615635	0.943620475	non-significant	No	Yes
ENSMUSG00000020936	18107	Nmt1	0.128324976	7.603798068	1.275914114	0.275279372	0.953005165	non-significant	Yes	No
ENSMUSG00000020937	72469	Plcd3	0.388173609	5.096087993	6.261747658	0.023538815	0.943620475	non-significant	No	No
ENSMUSG00000020941	53859	Map3k14	0.100994171	3.370211716	0.210916869	0.652215852	0.974025316	non-significant	Yes	No
[truncated: 10,625 more rows]
